# Supplementary material for: Identification of ADAR1 adenosine deaminase dependency in a subset of cancer cells
Source: Nat Commun. 2018 Dec 21;9:5450. doi: 10.1038/s41467-018-07824-4 (PMC6303303; doi:10.1038/s41467-018-07824-4)
Supplement: Supplementary file 1 — Supplementary Data 1 [file 41467_2018_7824_MOESM1_ESM.xlsx]

## Sheet: Supplementary Data 1
Annotation for ADAR shRNA Outliers				RNA sequencing Expression	Mann-Whitney U Test
Line	Annotation		Description	Mean Fold Change	p value	q value
NCIH1650_LUNG	1		IFI6	34.9001	0.00322485	1
NCIH196_LUNG	1		AAK1	2.44156	0.00342141	1
HCC366_LUNG	1		RGCC	0.00421255	0.00342141	1
A549_LUNG	2		CTD-2008A1.2	0.144778	0.00342141	1
CALU1_LUNG	2		CTD-2008A1.1	0.157828	0.00342141	1
CORL23_LUNG	2		SORD	0.15638	0.00342141	1
HCC2814_LUNG	2		BST2	8.69525	0.00362881	1
HCC364_LUNG	2		ACTB	2.19308	0.00384758	1
HCC44_LUNG	2		FAM46B	8.07713	0.00407827	1
HCC827_LUNG	2		AC023115.2	19.8635	0.00407827	1
HCC827GR5_LUNG	2		STAT1	4.20418	0.00407827	1
LK2_LUNG	2		AC067945.3	4.74789	0.00407827	1
NCIH1299_LUNG	2		XAF1	22.6207	0.00407827	1
NCIH1437_LUNG	2		RP11-288L9.4	27.1894	0.00432145	1
NCIH1792_LUNG	2		SLC15A3	7.41993	0.00432145	1
NCIH1975_LUNG	2		RP11-109D20.2	0.154659	0.00432145	1
NCIH2122_LUNG	2		JPH2	19.943	0.00432145	1
NCIH2171_LUNG	2		MKL1	2.99403	0.00432145	1
NCIH23_LUNG	2		RP11-288L9.1	12.5465	0.0045777	1
NCIH441_LUNG	2		RP11-343N15.2	13.3221	0.0045777	1
NCIH661_LUNG	2		EIF2AK2	2.45005	0.0045777	1
NCIH838_LUNG	2		AC013474.4	16.5642	0.0045777	1
A427_LUNG	2		EPSTI1	6.48387	0.0045777	1
ABC1_LUNG	2		ZNFX1	3.23284	0.0045777	1
CAL12T_LUNG	2		IFI44L	8.1956	0.00484763	1
CALU3_LUNG	2		GYPC	15.5446	0.00484763	1
CALU6_LUNG	2		IFI44	7.87474	0.00513189	1
CHAGOK1_LUNG	2		PLOD2	5.01393	0.00513189	1
COLO699_LUNG	2		PKD2	2.59158	0.00513189	1
CORL105_LUNG	2		OAS2	19.3407	0.00513189	1
CORL279_LUNG	2		NOMO1	2.04956	0.00513189	1
CORL88_LUNG	2		NOMO3	2.35578	0.00513189	1
DMS114_LUNG	2		BTK	0.117425	0.00513189	1
DMS273_LUNG	2		UNC5C	5.77367	0.00543113	1
DMS53_LUNG	2		UNC5CL	0.0287617	0.00543113	1
EBC1_LUNG	2		AC073072.5	8.53373	0.00543113	1
EKVX_LUNG	2		NOMO2	2.22383	0.00543113	1
EPLC272H_LUNG	2		MX1	11.9113	0.00543113	1
HCC1359_LUNG	2		AP001610.5	11.0532	0.00543113	1
HCC15_LUNG	2		CAPZB	1.74954	0.00574603	1
HCC2429_LUNG	2		IFIT3	9.71009	0.00574603	1
HCC2450_LUNG	2		ZDHHC4P1	11.6191	0.00574603	1
HCC33_LUNG	2		NAPA	2.19319	0.00574603	1
HCC461_LUNG	2		RP11-314C9.2	11.3781	0.0060773	1
HCC515_LUNG	2		RP11-366M4.1	0.412036	0.0060773	1
HCC95_LUNG	2		GBP1	7.4706	0.00642568	1
HLC1_LUNG	2		GBP4	5.33389	0.00642568	1
HOP62_LUNG	2		DEGS1	2.26013	0.00642568	1
IALM_LUNG	2		STAC	4.16699	0.00642568	1
KNS62_LUNG	2		RP11-402L6.1	6.39938	0.00642568	1
LC1SQSF_LUNG	2		ARSI	4.8247	0.00642568	1
LCLC103H_LUNG	2		PAPSS2	4.31932	0.00642568	1
LCLC97TM1_LUNG	2		TMC2	0.0164922	0.00642568	1
LOUNH91_LUNG	2		APOL6	4.04228	0.00642568	1
LU65_LUNG	2		KLHDC7B	8.70757	0.00642568	1
LU99_LUNG	2		RSAD2	7.42133	0.00679193	1
LUDLU1_LUNG	2		PTPLB	2.22253	0.00679193	1
LXF289_LUNG	2		RTP4	6.41512	0.00679193	1
MORCPR_LUNG	2		RP11-662G23.1	9.64116	0.00679193	1
NCIH1048_LUNG	2		RUSC2	2.68764	0.00679193	1
NCIH1105_LUNG	2		RP11-318E3.4	0.173741	0.00679193	1
NCIH1155_LUNG	2		ASIP	0.0919809	0.00679193	1
NCIH1339_LUNG	2		PTPN7	0.0223035	0.00717682	1
NCIH1355_LUNG	2		UBA7	4.68643	0.00717682	1
NCIH1373_LUNG	2		PLSCR1	2.67456	0.00717682	1
NCIH1395_LUNG	2		RP1-140K8.5	15.6882	0.00717682	1
NCIH146_LUNG	2		NCOA7-AS1	5.87971	0.00717682	1
NCIH1568_LUNG	2		DNAAF2	0.507692	0.00717682	1
NCIH1581_LUNG	2		RP11-895M11.2	0.043619	0.00717682	1
NCIH1623_LUNG	2		IFI27	19.7396	0.00717682	1
NCIH1648_LUNG	2		RP11-517A5.4	2.55463	0.00717682	1
NCIH1666_LUNG	2		TRIM16	0.319499	0.00717682	1
NCIH1693_LUNG	2		POLRMT	0.42019	0.00717682	1
NCIH1694_LUNG	2		SLC27A5	0.116178	0.00717682	1
NCIH1703_LUNG	2		EIF4BP7	0.442619	0.00717682	1
NCIH1836_LUNG	2		SHISA4	3.14688	0.00758119	1
NCIH1876_LUNG	2		AC104777.1	5.91543	0.00758119	1
NCIH1915_LUNG	2		IQCJ-SCHIP1	2.30765	0.00758119	1
NCIH1944_LUNG	2		FAM110B	5.97275	0.00758119	1
NCIH2009_LUNG	2		TPM2	4.50977	0.00758119	1
NCIH2023_LUNG	2		TRIM22	4.61837	0.00758119	1
NCIH2030_LUNG	2		ZNHIT3	0.572988	0.00758119	1
NCIH2066_LUNG	2		ZNF516	0.0390246	0.00758119	1
NCIH2087_LUNG	2		AL592494.5	7.81031	0.00800586	1
NCIH209_LUNG	2		CA14	0.0734563	0.00800586	1
NCIH211_LUNG	2		PXDC1	3.37303	0.00800586	1
NCIH2110_LUNG	2		RP11-734J24.1	0.315448	0.00800586	1
NCIH2126_LUNG	2		CCDC88C	0.108335	0.00800586	1
NCIH2170_LUNG	2		NDEL1	1.66076	0.00800586	1
NCIH2286_LUNG	2		LGALS3BP	3.16462	0.00800586	1
NCIH2291_LUNG	2		RP11-17M16.1	0.00808721	0.00800586	1
NCIH2405_LUNG	2		SLC2A4RG	2.23946	0.00800586	1
NCIH2882_LUNG	2		AC016909.1	8.5675	0.00845171	1
NCIH2887_LUNG	2		SCD5	4.36625	0.00845171	1
NCIH292_LUNG	2		RTN4IP1	0.497044	0.00845171	1
NCIH3122_LUNG	2		URGCP	2.02428	0.00845171	1
NCIH322_LUNG	2		TAS2R3	0.0700747	0.00845171	1
NCIH3255_LUNG	2		PARP10	5.31114	0.00845171	1
NCIH358_LUNG	2		PRMT3	0.461596	0.00845171	1
NCIH460_LUNG	2		CACNA2D4	0.00248058	0.00845171	1
NCIH520_LUNG	2		ALG5	0.429025	0.00845171	1
NCIH522_LUNG	2		MYO15A	0.024209	0.00845171	1
NCIH526_LUNG	2		PGM1	2.01844	0.00891963	1
NCIH647_LUNG	2		RP11-145A3.1	5.62406	0.00891963	1
NCIH650_LUNG	2		TCF7L1	6.13605	0.00891963	1
NCIH727_LUNG	2		SLMAP	2.10779	0.00891963	1
NCIH841_LUNG	2		RP11-710C12.1	7.69564	0.00891963	1
NCIH854_LUNG	2		CCDC25	0.446836	0.00891963	1
PC14_LUNG	2		MAN1B1	1.72884	0.00891963	1
RERFLCAD2_LUNG	2		PHLDB1	2.59988	0.00891963	1
RERFLCAI_LUNG	2		DUOXA1	0	0.00891963	1
SHP77_LUNG	2		USP3	0.473114	0.00891963	1
SKMES1_LUNG	2		AKAP1	0.461646	0.00891963	1
SW1271_LUNG	2		DUS1L	0.531595	0.00891963	1
SW1573_LUNG	2		CTD-2521M24.9	6.25229	0.00891963	1
			TTPAL	2.06502	0.00891963	1
			TLR7	3.0579	0.00891963	1
			RPL21P134	0.306159	0.00891963	1
			C1orf192	0.365485	0.00941056	1
			RP11-16P6.1	0.277478	0.00941056	1
			TFG	1.56397	0.00941056	1
			PARP9	4.19977	0.00941056	1
			SRPK1	0.471301	0.00941056	1
			GRINA	1.80526	0.00941056	1
			PPP2R4	1.57391	0.00941056	1
			TOR1A	1.55189	0.00941056	1
			GBF1	1.59845	0.00941056	1
			WBP1L	1.68595	0.00941056	1
			GLYATL2	6.46422	0.00941056	1
			LHFP	3.26032	0.00941056	1
			MCF2L	0.0125253	0.00941056	1
			RP11-152F13.3	0.246225	0.00941056	1
			AC087163.2	0.208056	0.00941056	1
			CTD-2521M24.6	2.69906	0.00941056	1
			RP5-1042K10.13	2.38257	0.00941056	1
			TTLL12	0.343764	0.00941056	1
			RP4-597N16.4	0	0.00966495	1
			GBP5	1.09401	0.00992545	1
			MOV10	1.77048	0.00992545	1
			CMPK2	4.43006	0.00992545	1
			AC009229.5	13.1817	0.00992545	1
			FSTL1	6.6017	0.00992545	1
			RP11-180C1.1	10.9867	0.00992545	1
			CXCL11	14.5015	0.00992545	1
			CTD-2050E21.2	6.79028	0.00992545	1
			SYNPO	3.35782	0.00992545	1
			RNF44	0.40776	0.00992545	1
			C6orf203	0.542035	0.00992545	1
			AC079448.1	4.56157	0.00992545	1
			KBTBD11	0.0140201	0.00992545	1
			VWCE	0.0417795	0.00992545	1
			POSTN	2.03538	0.00992545	1
			MIPOL1	0.301918	0.00992545	1
			IFI35	3.2416	0.00992545	1
			CDC34	0.510296	0.00992545	1
			CTC-429P9.5	0.308335	0.00992545	1
			LILRB3	3.40216	0.00992545	1
			RP11-206L10.10	0.0524168	0.0104653	1
			RP11-122G18.5	0.48522	0.0104653	1
			GALNT2	1.97166	0.0104653	1
			ASB1	0.453472	0.0104653	1
			PARP14	2.88472	0.0104653	1
			RP11-50D9.1	0.450597	0.0104653	1
			PTMAP2	0.377865	0.0104653	1
			COQ3	0.453875	0.0104653	1
			CCNC	0.532606	0.0104653	1
			STX11	6.64419	0.0104653	1
			TAB2	1.56903	0.0104653	1
			TEK	0.463361	0.0104653	1
			RAPGEF1	1.86419	0.0104653	1
			IFIT1	19.941	0.0104653	1
			C12orf57	0.28599	0.0104653	1
			TPM1	3.49821	0.0104653	1
			TGFB1I1	7.0266	0.0104653	1
			CTD-2012K14.2	1.99387	0.0104653	1
			SNTB2	1.93776	0.0104653	1
			RPS12P31	3.01029	0.0104653	1
			ACTN4	2.07936	0.0104653	1
			DOK5	16.6565	0.0104653	1
			SELM	3.40336	0.0104653	1
			RASAL2-AS1	3.10448	0.0110311	1
			ATP6V1G3	5.49621	0.0110311	1
			AHCYP8	5.18285	0.0110311	1
			LIMS2	17.1958	0.0110311	1
			SH3BP5-AS1	1.958	0.0110311	1
			OXSR1	1.69273	0.0110311	1
			TMEM165	1.88989	0.0110311	1
			GTF2H2C	0.482928	0.0110311	1
			C6orf52	0.121153	0.0110311	1
			RP1-199J3.7	0.513617	0.0110311	1
			SAMD9L	4.3784	0.0110311	1
			RP11-722E23.2	0.177029	0.0110311	1
			ZNF485	0.261258	0.0110311	1
			ACTBP14	4.40528	0.0110311	1
			EXT2	2.07182	0.0110311	1
			RP11-983P16.4	0.5026	0.0110311	1
			STAT2	1.99019	0.0110311	1
			SLC41A2	2.21709	0.0110311	1
			RPL32P29	0.249789	0.0110311	1
			RPS26P52	2.6564	0.0110311	1
			RP11-3K24.1	3.40962	0.0110311	1
			AP2A1	1.61639	0.0110311	1
			BGN	66.7814	0.0110311	1
			C2orf43	0.46862	0.0116239	1
			AC007750.5	14.9065	0.0116239	1
			RN7SKP296	3.07882	0.0116239	1
			RP11-188P17.2	0.106907	0.0116239	1
			C5orf46	3.88359	0.0116239	1
			MYB	0.0256659	0.0116239	1
			PTPN12	1.88784	0.0116239	1
			FZD3	0.105236	0.0116239	1
			FUT10	0.391075	0.0116239	1
			ECM2	21.4414	0.0116239	1
			RP11-34A14.3	6.95716	0.0116239	1
			RP11-685M7.3	0.121395	0.0116239	1
			C2CD5	0.360303	0.0116239	1
			CHST14	2.39834	0.0116239	1
			RP11-152F13.7	0.216173	0.0116239	1
			VASN	5.33592	0.0116239	1
			RPL21P119	0.461421	0.0116239	1
			CDR2	1.88752	0.0116239	1
			METTL2A	0.627267	0.0116239	1
			FCGBP	0.0110005	0.0116239	1
			PPP1R13L	2.6368	0.0116239	1
			IQSEC2	2.39788	0.0116239	1
			FAM222A-AS1	0.0143925	0.0119308	1
			RP4-620F22.2	1.03622	0.0122448	1
			RP4-671G15.2	0.130646	0.0122448	1
			TAGLN2	2.17365	0.0122448	1
			AC104695.4	4.07597	0.0122448	1
			AC007899.3	2.3582	0.0122448	1
			FAP	19.9842	0.0122448	1
			ZMYND10-AS1	2.72491	0.0122448	1
			IGFBP7	7.82409	0.0122448	1
			IGFBP7-AS1	8.02593	0.0122448	1
			DDX60L	4.6207	0.0122448	1
			CAPSL	11.5404	0.0122448	1
			RP11-359P5.1	2.15045	0.0122448	1
			NDST1	2.20525	0.0122448	1
			TSPO2	0.0291336	0.0122448	1
			AGPAT5	0.438029	0.0122448	1
			DNHD1	0.198141	0.0122448	1
			USH1C	0.00144188	0.0122448	1
			GOLGA6L9	0.350695	0.0122448	1
			CCL5	14.122	0.0122448	1
			UTP18	0.586025	0.0122448	1
			RPL36	0.446342	0.0122448	1
			CTD-2192J16.22	0.299683	0.0122448	1
			VASP	2.1938	0.0122448	1
			C20orf141	3.66724	0.0122448	1
			RP3-426I6.2	2.56535	0.012895	1
			GNRHR2	0.474986	0.012895	1
			ADCK3	0.310671	0.012895	1
			FAM117B	0.271521	0.012895	1
			SH3BP5	2.12954	0.012895	1
			LRRFIP2	1.87463	0.012895	1
			ACVR2B	0.312035	0.012895	1
			CH17-12M21.1	3.85076	0.012895	1
			HIST1H4C	0.192909	0.012895	1
			RPL10A	0.539767	0.012895	1
			C6orf57	0.372222	0.012895	1
			LACE1	0.479653	0.012895	1
			RP5-1147A1.2	3.62784	0.012895	1
			RP4-725G10.3	3.6345	0.012895	1
			ELP3	0.529026	0.012895	1
			LOXL4	6.84932	0.012895	1
			EIF4B	0.520589	0.012895	1
			MRPS31	0.550632	0.012895	1
			WDR18	0.471298	0.012895	1
			MT-ND3	0.320026	0.012895	1
			ISG15	4.87789	0.0135754	1
			RP4-704D23.1	0.164514	0.0135754	1
			HSPB7	88.4836	0.0135754	1
			RAB42	3.31657	0.0135754	1
			RP4-706L14.2	4.38915	0.0135754	1
			GPR17	24.1213	0.0135754	1
			PLS1	0.195677	0.0135754	1
			RN7SL184P	11.5271	0.0135754	1
			RN7SL419P	4.56334	0.0135754	1
			RP11-195E2.4	0.196717	0.0135754	1
			HIST1H4B	0.0951373	0.0135754	1
			XXbac-BPG308K3.5	0.0857954	0.0135754	1
			SH3BGRL2	0.080274	0.0135754	1
			ZNF815P	0.254599	0.0135754	1
			COL14A1	60.3985	0.0135754	1
			TNC	4.31435	0.0135754	1
			OIT3	2.37804	0.0135754	1
			RP11-16F15.2	0.391126	0.0135754	1
			RP11-693N9.2	34.0424	0.0135754	1
			HMGN1P3	3.22344	0.0135754	1
			SMAD6	2.53976	0.0135754	1
			RPH3AL	0.0701115	0.0135754	1
			SLC25A19	0.51227	0.0135754	1
			RP11-16C1.1	2.43163	0.0135754	1
			LONP1	0.482725	0.0135754	1
			AC074212.6	2.42623	0.0135754	1
			RPL3	0.549094	0.0135754	1
			RP3-327A19.5	0.198922	0.0135754	1
			MTND1P23	0.246508	0.0142875	1
			RP11-122G18.8	0.201599	0.0142875	1
			RPL21P28	0.492984	0.0142875	1
			RP5-956O18.3	1.98699	0.0142875	1
			XX-CR54.3	4.87678	0.0142875	1
			ITGAV	2.27229	0.0142875	1
			EEF1B2	0.495551	0.0142875	1
			HDAC4	0.279043	0.0142875	1
			RP11-624D20.1	0	0.0142875	1
			RP11-1336O20.2	0.121674	0.0142875	1
			LIFR-AS1	0	0.0142875	1
			GTF2H2	0.3943	0.0142875	1
			PPIC	2.18102	0.0142875	1
			C5orf56	2.12318	0.0142875	1
			RP11-889L3.1	0.406084	0.0142875	1
			TFB1M	0.481809	0.0142875	1
			CHST12	1.79778	0.0142875	1
			ACN9	0.388581	0.0142875	1
			RP11-16P20.3	0.392808	0.0142875	1
			FNTA	0.445129	0.0142875	1
			CPQ	4.59586	0.0142875	1
			OR2S1P	2.81306	0.0142875	1
			FBP2	2.74492	0.0142875	1
			FUT7	0	0.0142875	1
			NET1	0.29464	0.0142875	1
			STIM1	2.2198	0.0142875	1
			OR52K3P	26.6148	0.0142875	1
			FAM58DP	0	0.0142875	1
			RPL21	0.456288	0.0142875	1
			FAM65A	1.98187	0.0142875	1
			FAM83G	0.368224	0.0142875	1
			CTB-75G16.3	0.115337	0.0142875	1
			PNPO	0.519797	0.0142875	1
			POLRMTP1	0.11932	0.0142875	1
			RNF126	0.583287	0.0142875	1
			PIGT	1.69999	0.0142875	1
			POFUT2	2.03083	0.0142875	1
			RNU1-3	0.161448	0.0150322	1
			COL16A1	3.64123	0.0150322	1
			RP5-836N10.1	0.812959	0.0150322	1
			TMOD4	0.330424	0.0150322	1
			LAMC1	2.13267	0.0150322	1
			HS1BP3-IT1	0.0188099	0.0150322	1
			RPLP0P6	0.50486	0.0150322	1
			DCTN1	1.47791	0.0150322	1
			PRADC1P1	0.0475978	0.0150322	1
			FAM47E-STBD1	2.31346	0.0150322	1
			AC004069.2	0.533137	0.0150322	1
			PRSS12	2.39057	0.0150322	1
			IL21-AS1	3.89768	0.0150322	1
			RPL7L1	0.596179	0.0150322	1
			BEND3	0.445475	0.0150322	1
			JMJD1C-AS1	2.48506	0.0150322	1
			RN7SL749P	4.31254	0.0150322	1
			RP11-572P18.1	0.486843	0.0150322	1
			OVCH2	1.97735	0.0150322	1
			HOXC13	3.61047	0.0150322	1
			VDAC3P1	3.12591	0.0150322	1
			LDHAL6B	2.54384	0.0150322	1
			C17orf76-AS1	0.332318	0.0150322	1
			RNF157	0.0716948	0.0150322	1
			DMPK	2.52316	0.0150322	1
			PKIG	2.07958	0.0150322	1
			CT47A12	8.16425	0.0150322	1
			RGS2	0.0489569	0.015811	1
			LINC00862	5.20934	0.015811	1
			SNRPE	0.592886	0.015811	1
			RP11-203F10.6	0.425714	0.015811	1
			AC008063.3	3.70802	0.015811	1
			AC019181.3	2.98364	0.015811	1
			ABCB11	3.03935	0.015811	1
			WDR12	0.550266	0.015811	1
			ING5	0.450497	0.015811	1
			RPL12P44	3.61621	0.015811	1
			DAG1	2.30425	0.015811	1
			FGF2	2.90206	0.015811	1
			GTF2H2B	0.442748	0.015811	1
			CAMK2A	3.12471	0.015811	1
			CPA4	13.8622	0.015811	1
			AC093106.5	0.0455376	0.015811	1
			LOXL2	3.49676	0.015811	1
			FBXO16	0.274482	0.015811	1
			ASB13	0.36294	0.015811	1
			RP11-57C13.6	2.92657	0.015811	1
			IFIT5	3.1282	0.015811	1
			RP11-452G18.2	0.136433	0.015811	1
			RPLP0	0.552609	0.015811	1
			HDC	0.0403458	0.015811	1
			HSBP1	0.526251	0.015811	1
			PTRF	2.7479	0.015811	1
			CTC-296K1.3	4.42502	0.015811	1
			RNF157-AS1	0.0618922	0.015811	1
			MBOAT7	1.7711	0.015811	1
			EPN1	1.65116	0.015811	1
			GCNT7	1.75003	0.015811	1
			RAB9A	1.93819	0.015811	1
			SLC35A2	1.71911	0.015811	1
			MT-ND1	0.416808	0.015811	1
			RP1-118J21.25	0.153532	0.0162135	1
			ST6GALNAC5	2.91135	0.016625	1
			RP4-612C19.1	2.94961	0.016625	1
			SPAG17	3.02255	0.016625	1
			snoU109	2.39825	0.016625	1
			ODC1	0.416735	0.016625	1
			EML4	0.520316	0.016625	1
			MZT2A	0.482873	0.016625	1
			OXTR	2.02505	0.016625	1
			ACOX3	1.84967	0.016625	1
			WDR1	2.07819	0.016625	1
			RP11-340B18.1	3.10785	0.016625	1
			RP11-616K6.1	4.09738	0.016625	1
			HSPB3	6.02902	0.016625	1
			RP11-278J6.1	0.52273	0.016625	1
			CNOT6	0.556053	0.016625	1
			SLC18B1	0.183685	0.016625	1
			AC003986.7	2.58238	0.016625	1
			EIF4BP6	0.44177	0.016625	1
			FAM180A	1.24347	0.016625	1
			PINX1	0.43827	0.016625	1
			RP11-177H13.2	3.31994	0.016625	1
			RPL3P10	0	0.016625	1
			KB-1458E12.1	2.97448	0.016625	1
			RP11-475I24.1	0.0648247	0.016625	1
			SNORA84	0.182961	0.016625	1
			RP11-151F5.2	0.300461	0.016625	1
			SPTAN1	1.80725	0.016625	1
			IFIT2	7.73094	0.016625	1
			SMNDC1	1.36423	0.016625	1
			MGP	26.5113	0.016625	1
			RP11-293M10.6	3.27762	0.016625	1
			RP11-244F12.2	3.03475	0.016625	1
			ACAN	2.44224	0.016625	1
			NTHL1	0.469246	0.016625	1
			CTC-462L7.1	0.322212	0.016625	1
			CTD-2537I9.16	3.13439	0.016625	1
			MYH9	2.24731	0.016625	1
			CT47A1	9.17701	0.016625	1
			RP4-641G12.3	4.18943	0.0174755	1
			RP11-343N15.1	2.84041	0.0174755	1
			RNVU1-14	0.155971	0.0174755	1
			GS1-204I12.4	2.35002	0.0174755	1
			AC083949.1	0.484115	0.0174755	1
			LRPPRC	0.511738	0.0174755	1
			ZC3H8	0.574324	0.0174755	1
			RP11-286H15.1	33.1079	0.0174755	1
			SHISA5	1.71047	0.0174755	1
			AC136289.1	0.0831273	0.0174755	1
			PLCH1	0.0244882	0.0174755	1
			RP11-792D21.2	3.01863	0.0174755	1
			PDLIM5	2.7768	0.0174755	1
			GZMA	0.357752	0.0174755	1
			SLC27A6	7.643	0.0174755	1
			NECAB1	1.30666	0.0174755	1
			RPL30	0.456708	0.0174755	1
			OR2S2	4.38593	0.0174755	1
			RP1-239B22.5	0.144537	0.0174755	1
			FADS3	2.1761	0.0174755	1
			PACS1	1.96112	0.0174755	1
			SERPINH1	2.7307	0.0174755	1
			AC156455.1	0.0161299	0.0174755	1
			RPL7P47	0.205351	0.0174755	1
			ELMO2	1.67883	0.0174755	1
			HIST1H4PS1	0	0.017915	1
			SCARA5	0	0.017915	1
			TLX1	0	0.017915	1
			BEND5	0.00464903	0.018364	1
			SRGAP2B	1.7773	0.018364	1
			KIRREL-IT1	2.93085	0.018364	1
			RP4-580N22.2	3.56657	0.018364	1
			AC009229.6	8.28864	0.018364	1
			RP11-566E18.3	0.258926	0.018364	1
			STAB1	0.110939	0.018364	1
			YWHAQP6	2.35915	0.018364	1
			RP11-573D15.2	0.0537073	0.018364	1
			RHOH	0.0115588	0.018364	1
			HERC5	4.77678	0.018364	1
			KIAA1430	0.555073	0.018364	1
			RP11-44B19.1	3.59091	0.018364	1
			AFAP1L1	2.53333	0.018364	1
			ADRA1B	3.04821	0.018364	1
			RP11-342L8.2	0.0421656	0.018364	1
			HSPB1	3.04688	0.018364	1
			IMMP2L-IT1	0.0678068	0.018364	1
			PARP12	2.43714	0.018364	1
			ASPN	32.141	0.018364	1
			PTER	0.332696	0.018364	1
			RP11-149I23.3	1.0434	0.018364	1
			OR10A3	2.97232	0.018364	1
			IFLTD1	2.99908	0.018364	1
			HOXC-AS5	5.04008	0.018364	1
			OAS3	4.43107	0.018364	1
			POLR1D	0.52459	0.018364	1
			TPT1	0.433061	0.018364	1
			KCTD12	3.12391	0.018364	1
			RP11-244H18.3	2.24626	0.018364	1
			RP11-66N24.4	0.463433	0.018364	1
			USP3-AS1	0.520844	0.018364	1
			TFAP4	0.403408	0.018364	1
			NLE1	0.560529	0.018364	1
			ARHGAP23	3.07108	0.018364	1
			AFMID	0.430847	0.018364	1
			CTD-2521M24.5	28.2605	0.018364	1
			CTB-52I2.4	0.0923877	0.018364	1
			CTC-513N18.4	3.51789	0.018364	1
			AP000355.2	2.06197	0.018364	1
			FAM153A	0.0136318	0.0188229	1
			TMEM50A	1.42729	0.0192918	1
			POMGNT1	1.5258	0.0192918	1
			HMGCS2	0.00187247	0.0192918	1
			TOMM20	0.555224	0.0192918	1
			TRANK1	3.40086	0.0192918	1
			DTX3L	2.57099	0.0192918	1
			PSAT1P4	4.28377	0.0192918	1
			CCDC50	2.0717	0.0192918	1
			AFAP1	4.41458	0.0192918	1
			RP11-372K14.2	0.295663	0.0192918	1
			RP11-231G3.1	0.287567	0.0192918	1
			CTB-63M22.1	0.543609	0.0192918	1
			FAM217A	0.219986	0.0192918	1
			HIST1H3A	0.143538	0.0192918	1
			CLPSL2	0	0.0192918	1
			GINM1	1.66764	0.0192918	1
			GNA12	1.91519	0.0192918	1
			AC138783.12	1.78884	0.0192918	1
			DDX11L5	0.0394219	0.0192918	1
			CERCAM	2.53593	0.0192918	1
			WDR34	1.69712	0.0192918	1
			RP5-1063M23.2	0.00841157	0.0192918	1
			MYL6	1.76256	0.0192918	1
			ENOX1-AS1	3.21398	0.0192918	1
			ACTN1	2.87986	0.0192918	1
			RGS6	0	0.0192918	1
			RPL21P11	0.405326	0.0192918	1
			AMN	0.0695208	0.0192918	1
			DENND4A	0.507549	0.0192918	1
			RP11-35O15.1	0.0508442	0.0192918	1
			MKL2	1.81713	0.0192918	1
			PKD1P1	1.81764	0.0192918	1
			RPL13P12	0.277466	0.0192918	1
			TFF1	0.000239689	0.0192918	1
			CT47A2	8.02878	0.0192918	1
			RP5-857K21.7	0.205327	0.0202603	1
			RNU1-2	0.213569	0.0202603	1
			RP4-657E11.10	0.263153	0.0202603	1
			RP11-70P17.1	2.63118	0.0202603	1
			RP11-302M6.5	3.22709	0.0202603	1
			WI2-2998D17.2	2.19071	0.0202603	1
			RP11-177F15.1	4.06364	0.0202603	1
			LAPTM4A	1.73459	0.0202603	1
			MUC7	0.901043	0.0202603	1
			AQPEP	10.3177	0.0202603	1
			RP11-420L9.5	3.00899	0.0202603	1
			RP11-411K7.1	5.08667	0.0202603	1
			FNDC1	1.80114	0.0202603	1
			RP5-826L7.1	4.75577	0.0202603	1
			TWIST1	4.41388	0.0202603	1
			AC007566.10	0.51862	0.0202603	1
			LAMB1	2.55689	0.0202603	1
			NRBP2	1.97195	0.0202603	1
			PLIN2	3.01822	0.0202603	1
			P4HA1	2.38755	0.0202603	1
			ARHGEF17	2.83118	0.0202603	1
			LOH12CR1	0.478875	0.0202603	1
			TM7SF3	0.452602	0.0202603	1
			C12orf66	0.510657	0.0202603	1
			RP11-290L1.4	1.70514	0.0202603	1
			RP11-894P9.2	4.10351	0.0202603	1
			GABPB1-AS1	0.3532	0.0202603	1
			RP11-152F13.8	0.36589	0.0202603	1
			AC138969.4	1.78621	0.0202603	1
			RP1-56K13.3	2.08165	0.0202603	1
			COASY	0.579125	0.0202603	1
			OLFM2	5.80867	0.0202603	1
			HNRNPA1P10	0.612344	0.0202603	1
			EHD2	4.89489	0.0202603	1
			IFT52	1.49779	0.0202603	1
			RP1-30G7.2	2.65223	0.0202603	1
			RP11-130L8.2	0	0.0207603	1
			MAP7D1	1.73895	0.021271	1
			RP11-426L16.3	1.68292	0.021271	1
			PEA15	2.26216	0.021271	1
			RPS15AP12	0.311259	0.021271	1
			EPT1	0.486158	0.021271	1
			LCT	0.0833213	0.021271	1
			LINC00607	3.41467	0.021271	1
			PARP3	1.97737	0.021271	1
			ARHGAP31	4.23738	0.021271	1
			CXCL10	3.87458	0.021271	1
			RBMXP4	0.232335	0.021271	1
			EPB41L4A-AS1	0.45065	0.021271	1
			AC138517.4	2.77532	0.021271	1
			QRSL1	0.625839	0.021271	1
			RPS12	0.455497	0.021271	1
			ZNF890P	0.246636	0.021271	1
			RP11-274B21.8	2.72496	0.021271	1
			ZNF395	0.325089	0.021271	1
			RP11-289F5.1	4.97841	0.021271	1
			RP11-492M23.2	0.444454	0.021271	1
			NECAP1	0.451938	0.021271	1
			DDN	0.134622	0.021271	1
			STAC3	0.287818	0.021271	1
			RP11-613M5.2	0.438507	0.021271	1
			RAB42P1	3.01968	0.021271	1
			ACTC1	514.781	0.021271	1
			CTD-2308G16.1	2.96328	0.021271	1
			RP11-351M8.1	0.11173	0.021271	1
			RP11-958N24.1	1.72357	0.021271	1
			ATP5A1P3	0.12192	0.021271	1
			RPL23A	0.557845	0.021271	1
			AC010761.8	0.524686	0.021271	1
			GDPD1	0.170047	0.021271	1
			CTD-2373H9.5	5.01522	0.021271	1
			RP11-715F3.1	3.58582	0.021271	1
			RP11-17M16.2	0.153879	0.021271	1
			CTD-2521M24.8	3.13991	0.021271	1
			CAPNS1	1.61629	0.021271	1
			SSC5D	2.75751	0.021271	1
			CLDN2	0.00676946	0.021271	1
			RP11-19G24.1	0.179178	0.0217926	1
			KLF17	5.16511	0.0223252	1
			AC017076.5	3.58041	0.0223252	1
			CYP51P1	0.431323	0.0223252	1
			IL1RAP	2.30058	0.0223252	1
			IQCB2P	0	0.0223252	1
			IMPG1	0.118717	0.0223252	1
			RP11-544L8__B.4	3.42575	0.0223252	1
			ADAT2	0.491498	0.0223252	1
			JAZF1	5.80347	0.0223252	1
			C7orf69	4.04175	0.0223252	1
			ALDOB	0	0.0223252	1
			SVEP1	2.71507	0.0223252	1
			EEF1A1P5	0.53987	0.0223252	1
			RP11-541N10.3	0.297992	0.0223252	1
			CASP7	1.79497	0.0223252	1
			IFITM3	3.77231	0.0223252	1
			EEF1A1P4	0.421419	0.0223252	1
			RP11-90E9.1	0.0787444	0.0223252	1
			PTGDR	381.385	0.0223252	1
			C14orf105	0	0.0223252	1
			GNRHR2P1	0.464482	0.0223252	1
			RPS6KL1	0.0310817	0.0223252	1
			RPS24P16	3.95073	0.0223252	1
			ARHGAP23P1	2.8131	0.0223252	1
			RPL21P120	0.339541	0.0223252	1
			C17orf50	0	0.0223252	1
			LASP1	2.16088	0.0223252	1
			PTGES3L	2.41625	0.0223252	1
			CACNG1	1.86968	0.0223252	1
			CDC42EP4	2.05395	0.0223252	1
			MYO15B	0.0654934	0.0223252	1
			ACTBP9	2.62061	0.0223252	1
			SAMHD1	2.05025	0.0223252	1
			CTSZ	2.07859	0.0223252	1
			SUSD2	3.67375	0.0223252	1
			SSX1	45.7884	0.0223252	1
			DLG3-AS1	0.0675195	0.0223252	1
			RNA5S12	0.0937988	0.0228692	1
			BAI2	2.58239	0.0234247	1
			GBP3	3.40726	0.0234247	1
			OLFML3	23.5109	0.0234247	1
			RP11-104D3.2	6.87871	0.0234247	1
			RP11-312O7.2	1.69188	0.0234247	1
			PIGF	0.582362	0.0234247	1
			THSD7B	0.580704	0.0234247	1
			DLX2	2.86664	0.0234247	1
			AC005540.3	1.87206	0.0234247	1
			ALS2CR11	3.08203	0.0234247	1
			AC007163.8	3.45542	0.0234247	1
			AC016708.2	0.415297	0.0234247	1
			RPS20P15	3.05376	0.0234247	1
			IL20RB-AS1	4.12554	0.0234247	1
			RP11-529E10.6	0.423856	0.0234247	1
			CDC42P4	2.14945	0.0234247	1
			PARP8	0.164662	0.0234247	1
			AC116366.6	1.84831	0.0234247	1
			MICE	1.69427	0.0234247	1
			EEF1A1	0.560604	0.0234247	1
			ANLN	2.03094	0.0234247	1
			PRKAG2	1.82026	0.0234247	1
			RP11-973F15.1	1.85311	0.0234247	1
			RP11-39K24.13	2.26646	0.0234247	1
			LINC00202-1	0.069432	0.0234247	1
			RP11-57C13.3	2.97446	0.0234247	1
			CASP1	2.98272	0.0234247	1
			RP11-469N6.1	11.6908	0.0234247	1
			SCARNA12	0.339906	0.0234247	1
			TAS2R30	0.142225	0.0234247	1
			THAP2	0.482106	0.0234247	1
			NOC4L	0.495197	0.0234247	1
			RP11-295D4.1	1.75186	0.0234247	1
			TXNDC11	1.80595	0.0234247	1
			TXNDC2	6.56236	0.0234247	1
			TMEM259	0.632369	0.0234247	1
			DMWD	1.53951	0.0234247	1
			RP3-333H23.8	2.83963	0.0234247	1
			CYB5R3	1.91403	0.0234247	1
			FRMPD4	3.93038	0.0234247	1
			RP1-258N20.3	4.1679	0.0234247	1
			FAM159A	0	0.0239918	1
			RP11-428L21.2	0.2156	0.0239918	1
			CTD-2325A15.5	0.00396497	0.0239918	1
			PHGR1	0	0.0239918	1
			RP11-1260E13.3	0	0.0239918	1
			MTND2P28	0.418577	0.0245708	1
			TMEM69	0.590564	0.0245708	1
			EPS15	1.50742	0.0245708	1
			RNVU1-18	0.204298	0.0245708	1
			RNA5S10	0.113973	0.0245708	1
			LDHAP2	1.89982	0.0245708	1
			NAGK	1.66935	0.0245708	1
			EN1	2.78474	0.0245708	1
			RP11-180N14.1	2.98463	0.0245708	1
			IL20RB	4.84507	0.0245708	1
			ST6GAL1	0.0721252	0.0245708	1
			RP11-177C12.1	0.27747	0.0245708	1
			TLR1	4.33068	0.0245708	1
			RP11-455G16.1	0.0313669	0.0245708	1
			RP11-78C3.1	0.639198	0.0245708	1
			MZB1	0.0991823	0.0245708	1
			RP3-332B22.1	0.55636	0.0245708	1
			CYTH3	2.33498	0.0245708	1
			AC003986.6	3.60603	0.0245708	1
			EEF1A1P6	0.554125	0.0245708	1
			UBE2D4	1.82148	0.0245708	1
			FAM87A	0.042276	0.0245708	1
			RP11-973F15.2	1.81361	0.0245708	1
			HSPB1P1	2.1721	0.0245708	1
			ZNF365	2.58006	0.0245708	1
			AFAP1L2	5.44667	0.0245708	1
			CPXM2	42.0336	0.0245708	1
			RP11-494M8.4	1.74833	0.0245708	1
			LMO1	1.60082	0.0245708	1
			HNRNPA3P9	1.82513	0.0245708	1
			BTBD18	0.312857	0.0245708	1
			RP11-742N3.1	0.498825	0.0245708	1
			AP002954.3	2.18947	0.0245708	1
			MRPS35	0.432132	0.0245708	1
			FAM60A	0.281044	0.0245708	1
			MBNL2	2.95302	0.0245708	1
			SLC25A21	0.163814	0.0245708	1
			TTC6	0.0379759	0.0245708	1
			RP11-218E20.3	7.3681	0.0245708	1
			HDDC3	0.382156	0.0245708	1
			GLIS2	1.83892	0.0245708	1
			RP11-1166P10.1	2.34992	0.0245708	1
			CTD-2012K14.3	1.78416	0.0245708	1
			CPNE7	0.0924176	0.0245708	1
			RP1-56K13.2	2.33921	0.0245708	1
			MRPL10	0.64925	0.0245708	1
			HNRNPA1P7	0.619241	0.0245708	1
			AP001469.9	0.364159	0.0245708	1
			KB-1592A4.15	0.0776219	0.0245708	1
			VCX	0.557888	0.0245708	1
			XAGE2B	0.195048	0.0245708	1
			KIAA1257	0.0305531	0.0251618	1
			AHDC1	1.81065	0.0257652	1
			RP11-73M7.6	2.46477	0.0257652	1
			ACTN4P2	1.98597	0.0257652	1
			FAIM3	4.23649	0.0257652	1
			RP11-365O16.3	6.68104	0.0257652	1
			RP5-956O18.2	1.6844	0.0257652	1
			RPL36AP15	0.201277	0.0257652	1
			AC093110.3	1.81983	0.0257652	1
			ACTR2	1.45165	0.0257652	1
			COL3A1	4.19516	0.0257652	1
			AC114730.5	0	0.0257652	1
			ZNF385D	4.17749	0.0257652	1
			RNA5SP132	3.69492	0.0257652	1
			RP11-517B11.7	0.34955	0.0257652	1
			ARHGAP10	2.211	0.0257652	1
			RP11-279O9.4	0.0525637	0.0257652	1
			ANKRD55	2.8225	0.0257652	1
			OARD1	0.57904	0.0257652	1
			LAMA4	4.9759	0.0257652	1
			RP1-142L7.5	5.14291	0.0257652	1
			DSE	2.47431	0.0257652	1
			PLOD3	1.79249	0.0257652	1
			RP1-273G13.2	0	0.0257652	1
			PROSC	0.462388	0.0257652	1
			RP11-400K9.4	4.21074	0.0257652	1
			RPP25L	0.537225	0.0257652	1
			COL5A1-AS1	7.69952	0.0257652	1
			EIF3LP3	0	0.0257652	1
			FRMPD2	0	0.0257652	1
			RP11-35J10.5	1.44864	0.0257652	1
			NCR3LG1	0.164264	0.0257652	1
			MCAM	3.65507	0.0257652	1
			ETNK1	0.418419	0.0257652	1
			KIF21A	0.463372	0.0257652	1
			FKBP11	0.287107	0.0257652	1
			RP11-1143G9.2	0.153261	0.0257652	1
			RP11-2H8.2	0.331572	0.0257652	1
			DEPDC4	0.539884	0.0257652	1
			RP11-650K20.3	0.188082	0.0257652	1
			ACAD10	0.505673	0.0257652	1
			FERMT2	3.30043	0.0257652	1
			BANF1P1	2.96625	0.0257652	1
			AK7	0.105445	0.0257652	1
			RPL3P4	0.536896	0.0257652	1
			TARSL2	0.356464	0.0257652	1
			NPIPA1	1.67986	0.0257652	1
			PLLP	0.0594859	0.0257652	1
			IL34	13.5639	0.0257652	1
			FAM211A	0.158456	0.0257652	1
			RASD1	0.0228098	0.0257652	1
			FOXO3B	0.457885	0.0257652	1
			AC139099.3	0.461664	0.0257652	1
			DENND1C	0.112278	0.0257652	1
			RP4-591N18.2	2.85462	0.0257652	1
			BHLHB9	0.33915	0.0257652	1
			RPL22	0.559472	0.0270094	1
			RALGPS2	1.62458	0.0270094	1
			FLVCR1	0.441986	0.0270094	1
			MLTK	1.82971	0.0270094	1
			AC007383.4	0.399234	0.0270094	1
			FN1	3.06857	0.0270094	1
			RP11-391M1.4	0.229821	0.0270094	1
			RPL39P5	2.00472	0.0270094	1
			MUC4	0.00222434	0.0270094	1
			HERC6	5.55505	0.0270094	1
			DDX60	2.7002	0.0270094	1
			ZDHHC11	0.127148	0.0270094	1
			NOL5BP	0.284283	0.0270094	1
			APOBEC2	0.0220676	0.0270094	1
			HOXA13	2.57579	0.0270094	1
			LONRF1	0.284924	0.0270094	1
			HR	2.93755	0.0270094	1
			RP11-363L24.3	0.355112	0.0270094	1
			ZDHHC12	1.64163	0.0270094	1
			ZNF503-AS1	7.39782	0.0270094	1
			RP11-624G17.3	0.0851755	0.0270094	1
			SPSB2	0.388068	0.0270094	1
			ZNF891	0.394798	0.0270094	1
			BLZF2P	2.13459	0.0270094	1
			RP3-414A15.10	2.14123	0.0270094	1
			RPL41P2	0.416789	0.0270094	1
			EPB42	0.301468	0.0270094	1
			C15orf65	0.272342	0.0270094	1
			RP11-244F12.3	2.05134	0.0270094	1
			RP13-996F3.3	0.350852	0.0270094	1
			MAPT	0.0299479	0.0270094	1
			TWSG1	1.93009	0.0270094	1
			ALPK2	2.13311	0.0270094	1
			RP11-1151B14.4	2.20513	0.0270094	1
			CTC-523E23.11	0.00914709	0.0270094	1
			CTC-490E21.12	2.55729	0.0270094	1
			ZNF575	1.67259	0.0270094	1
			SIGLEC17P	8.09523	0.0270094	1
			RP5-977B1.7	1.58878	0.0270094	1
			ZMYND8	0.458131	0.0270094	1
			RTFDC1	1.44195	0.0270094	1
			IGLC3	0.0123731	0.0270094	1
			ADORA2A	2.56332	0.0270094	1
			CSDC2	8.57704	0.0270094	1
			MAGEB1	27.2772	0.0270094	1
			RP11-232D9.1	2.24346	0.0270094	1
			SRPK3	0.0762299	0.0270094	1
			PLA2G2A	0	0.0276508	1
			RP1-128O3.6	0	0.0276508	1
			IYD	0	0.0276508	1
			RP11-156G14.6	0	0.0276508	1
			ANKS4B	0	0.0276508	1
			RP11-1260E13.1	0	0.0276508	1
			RP1-43E13.2	1.56761	0.0283052	1
			B4GALT2	1.35054	0.0283052	1
			RP11-3L21.2	0.0176347	0.0283052	1
			SLC8A1	4.09323	0.0283052	1
			AC016722.2	2.91268	0.0283052	1
			TTC31	1.44863	0.0283052	1
			AC005034.3	2.1999	0.0283052	1
			AC017101.10	2.30307	0.0283052	1
			UBE2E2	2.0197	0.0283052	1
			RN7SL821P	2.53282	0.0283052	1
			FAM86JP	0.41143	0.0283052	1
			PLSCR4	3.36382	0.0283052	1
			RPL29P14	1.59235	0.0283052	1
			RP11-423H2.1	0.463063	0.0283052	1
			UBE3D	0.483846	0.0283052	1
			RPF2	0.581935	0.0283052	1
			RP3-486I3.5	0.515035	0.0283052	1
			INHBA-AS1	1.62947	0.0283052	1
			RP11-390E23.6	0.402851	0.0283052	1
			CTC-756D1.2	0.163227	0.0283052	1
			HNRNPA1P4	0.59165	0.0283052	1
			LY6E	1.93038	0.0283052	1
			EIF4BP3	0.450058	0.0283052	1
			RP11-27I1.6	0.193805	0.0283052	1
			DOLK	1.42351	0.0283052	1
			BAG3	1.77989	0.0283052	1
			ZRANB1	1.48487	0.0283052	1
			OR7E14P	0.0663172	0.0283052	1
			HPS5	2.07521	0.0283052	1
			RP11-91P24.5	0.214362	0.0283052	1
			ANO6	1.70537	0.0283052	1
			LIMA1	1.91983	0.0283052	1
			GLS2	0.096025	0.0283052	1
			RP11-290D2.6	0.426387	0.0283052	1
			TUBGCP4	0.603667	0.0283052	1
			SLC12A4	2.0436	0.0283052	1
			LINC00670	1.42228	0.0283052	1
			CDK5R1	0.245931	0.0283052	1
			FNDC8	0.18908	0.0283052	1
			TOM1L1	0.592879	0.0283052	1
			CASP14	7.46875	0.0283052	1
			SNX21	1.8485	0.0283052	1
			DGCR11	1.65638	0.0283052	1
			RN7SL704P	2.07519	0.0283052	1
			LMF2	1.66479	0.0283052	1
			XG	1.6561	0.0283052	1
			CDK16	1.92052	0.0283052	1
			TCEAL3	2.54022	0.0283052	1
			RP11-573D15.1	0.158274	0.028973	1
			PDLIM3	0.0214687	0.028973	1
			PLOD1	2.3497	0.0296543	1
			FBLIM1	2.63805	0.0296543	1
			SPOCD1	4.09617	0.0296543	1
			MAST2	1.60949	0.0296543	1
			FAM69A	3.07194	0.0296543	1
			RP11-552M11.8	0.237527	0.0296543	1
			RP11-61J19.2	3.51471	0.0296543	1
			ACTG2	131.363	0.0296543	1
			DCTN1-AS1	1.55551	0.0296543	1
			AC009404.2	0.244098	0.0296543	1
			ZRANB3	0.551843	0.0296543	1
			PPIAP16	4.75044	0.0296543	1
			RPL21P39	0.403585	0.0296543	1
			LRRC31	0	0.0296543	1
			RP11-2L8.1	2.7763	0.0296543	1
			THPO	0.00396094	0.0296543	1
			OSTN-AS1	1.97437	0.0296543	1
			RP11-301L8.2	0.0157227	0.0296543	1
			CTD-2288O8.1	4.81817	0.0296543	1
			RP11-1280N14.3	0.296742	0.0296543	1
			TRIM38	2.33133	0.0296543	1
			SNHG5	0.22287	0.0296543	1
			KLHL32	0.0299938	0.0296543	1
			ECHDC1	0.435139	0.0296543	1
			ENPP3	0.0169475	0.0296543	1
			TBPL1	0.494445	0.0296543	1
			IL6	8.40233	0.0296543	1
			AC073150.6	2.12744	0.0296543	1
			HIBADH	1.61659	0.0296543	1
			AC006195.2	2.39863	0.0296543	1
			AC004012.1	0	0.0296543	1
			AC093106.7	0.462996	0.0296543	1
			RP11-509J21.4	0	0.0296543	1
			ASB6	1.42355	0.0296543	1
			DLG5-AS1	1.74612	0.0296543	1
			RP11-567J24.4	3.62111	0.0296543	1
			TPH1	0.136813	0.0296543	1
			KLRG1	0.141264	0.0296543	1
			RP11-377D9.3	0.124852	0.0296543	1
			OASL	4.73697	0.0296543	1
			FLT3	0.0119401	0.0296543	1
			RP11-30K9.4	2.98018	0.0296543	1
			SNORD3A	0.224815	0.0296543	1
			RP11-78O7.2	0.361908	0.0296543	1
			DHX58	3.81501	0.0296543	1
			RP5-867C24.4	2.38546	0.0296543	1
			MPO	0.00826657	0.0296543	1
			RP11-349A8.3	3.43036	0.0296543	1
			CEACAMP10	0.498185	0.0296543	1
			CPNE1	1.6072	0.0296543	1
			PI3	2.07125	0.0296543	1
			MICAL3	1.62824	0.0296543	1
			PRDX3P1	1.71098	0.0296543	1
			TGIF2LX	0.562341	0.0296543	1
			TMEM163	0.0116814	0.0303492	1
			SNX22	0.0357516	0.0303492	1
			RP11-60L3.1	0.00523988	0.0303492	1
			NGF	4.06011	0.0310582	1
			ARF1	1.3581	0.0310582	1
			LIPT1	0.397126	0.0310582	1
			MLK7-AS1	1.73737	0.0310582	1
			HNRNPA1P35	0.60626	0.0310582	1
			AC097635.5	3.28741	0.0310582	1
			MYD88	1.80072	0.0310582	1
			SLC22A14	2.74399	0.0310582	1
			VGLL3	1.31078	0.0310582	1
			RPN1	1.67304	0.0310582	1
			EPGN	3.14749	0.0310582	1
			TBC1D9	1.71816	0.0310582	1
			PDZD2	2.95386	0.0310582	1
			LOX	2.47582	0.0310582	1
			TAX1BP1	1.86737	0.0310582	1
			TNS3	2.3711	0.0310582	1
			ZYX	2.66541	0.0310582	1
			WRN	0.514012	0.0310582	1
			CA13	0.166721	0.0310582	1
			RP11-760H22.2	0.0331375	0.0310582	1
			SECISBP2	0.573447	0.0310582	1
			RP11-339B21.10	1.88768	0.0310582	1
			TBC1D13	1.41944	0.0310582	1
			BICC1	1.94944	0.0310582	1
			MUC5AC	0.00080977	0.0310582	1
			TCP11L1	1.90715	0.0310582	1
			LRP4-AS1	0.182668	0.0310582	1
			SMARCE1P5	3.49211	0.0310582	1
			FBXO33	0.562095	0.0310582	1
			PLEKHH1	0.24696	0.0310582	1
			ACOT6	2.10062	0.0310582	1
			SPPL2A	1.60807	0.0310582	1
			CTD-2135D7.2	1.59087	0.0310582	1
			NPIPA7	1.5801	0.0310582	1
			HNRNPA1P48	0.617485	0.0310582	1
			MYO1C	1.81509	0.0310582	1
			CTC-297N7.8	0.509254	0.0310582	1
			SRP68P1	4.72073	0.0310582	1
			RP11-524F11.1	0.37774	0.0310582	1
			RP11-815I9.4	0.450723	0.0310582	1
			DHRS7B	0.460219	0.0310582	1
			LGALS9	3.42043	0.0310582	1
			RP11-192H23.5	0.0786288	0.0310582	1
			ACACA	0.536021	0.0310582	1
			STXBP4	0.508937	0.0310582	1
			RP11-715F3.2	2.05285	0.0310582	1
			CTC-429P9.3	0.459964	0.0310582	1
			FCHO1	0.149504	0.0310582	1
			PVR	1.80402	0.0310582	1
			DACT3-AS1	1.83281	0.0310582	1
			CRLS1	0.552045	0.0310582	1
			DTD1	0.463896	0.0310582	1
			DLGAP4	1.60454	0.0310582	1
			ZNF295-AS1	3.074	0.0310582	1
			FBLN1	2.82348	0.0310582	1
			CTA-29F11.1	0.408369	0.0310582	1
			PGAM1P7	3.36453	0.0310582	1
			MT-ND5	0.513773	0.0310582	1
			TTLL10	0	0.0317813	1
			HNRNPA1P12	0.232704	0.0317813	1
			LINC00574	0	0.0317813	1
			RP11-337A23.3	0	0.0317813	1
			EEF1A1P17	0	0.0317813	1
			METTL21EP	0	0.0317813	1
			RP11-599B13.7	0	0.0317813	1
			SSTR3	0	0.0317813	1
			RP11-122C9.1	0.480188	0.0325188	1
			LMNA	1.77144	0.0325188	1
			RP11-494K3.2	2.97043	0.0325188	1
			PLXNA2	2.49928	0.0325188	1
			AC104651.1	0.350284	0.0325188	1
			TANK	1.515	0.0325188	1
			AC114730.11	0.502214	0.0325188	1
			UBE2FP1	1.71335	0.0325188	1
			CTD-2330K9.3	1.92899	0.0325188	1
			CHDH	0.119789	0.0325188	1
			SLC9A9	7.59176	0.0325188	1
			C3orf55	2.07808	0.0325188	1
			RP11-3P17.4	0.577723	0.0325188	1
			LRPAP1	2.11143	0.0325188	1
			SMIM20	0.566958	0.0325188	1
			TBC1D1	2.03118	0.0325188	1
			RP11-408P14.1	0.555363	0.0325188	1
			AC107072.2	8.69353	0.0325188	1
			TMEM192	0.573611	0.0325188	1
			CCL28	3.38264	0.0325188	1
			SPARC	10.232	0.0325188	1
			KCNMB1	778.708	0.0325188	1
			FBXL4	0.546329	0.0325188	1
			BVES	4.74511	0.0325188	1
			TRAPPC3L	0.693862	0.0325188	1
			RP11-162J8.3	3.16244	0.0325188	1
			RADIL	0.10455	0.0325188	1
			AC005532.5	1.79953	0.0325188	1
			AC005682.8	1.89324	0.0325188	1
			PSMC1P2	3.05276	0.0325188	1
			EPDR1	2.73196	0.0325188	1
			RP11-132A1.4	0.0928272	0.0325188	1
			RP11-212P7.3	0.672171	0.0325188	1
			MIR31HG	2.55815	0.0325188	1
			RP11-112J3.16	0.138737	0.0325188	1
			RP11-404E6.1	1.88116	0.0325188	1
			TLE4	2.48312	0.0325188	1
			RP11-79D8.2	2.42404	0.0325188	1
			SHOC2	1.53378	0.0325188	1
			AC123788.1	0.416813	0.0325188	1
			RP11-707G14.1	1.3535	0.0325188	1
			RP11-392P7.6	0.263922	0.0325188	1
			TENC1	2.82868	0.0325188	1
			TMEM5	0.529817	0.0325188	1
			RN7SKP71	0.288533	0.0325188	1
			OXA1L	0.578513	0.0325188	1
			PTGER2	1.59537	0.0325188	1
			RP11-361H10.3	0.186587	0.0325188	1
			TNFAIP2	2.59661	0.0325188	1
			C14orf2	0.580849	0.0325188	1
			RP11-23P13.7	2.60314	0.0325188	1
			RP11-761I4.3	2.5253	0.0325188	1
			PARN	1.71574	0.0325188	1
			VKORC1	1.90033	0.0325188	1
			ANKRD26P1	0.35991	0.0325188	1
			HSDL1	0.513959	0.0325188	1
			AC021224.1	0.619625	0.0325188	1
			CTC-239J10.1	3.27114	0.0325188	1
			CTD-3032J10.3	1.97279	0.0325188	1
			LIN7B	1.60093	0.0325188	1
			DEFB124	2.51078	0.0325188	1
			CTSA	1.72425	0.0325188	1
			GNAS	1.83883	0.0325188	1
			LINC00112	2.89175	0.0325188	1
			FAM226B	0.036638	0.0325188	1
			HNF1A	0.00599616	0.0332709	1
			FGF9	0.00342367	0.0332709	1
			RP11-430H12.2	2.04308	0.0340379	1
			ARHGAP29	2.27408	0.0340379	1
			RP11-29H23.7	0.284978	0.0340379	1
			RP11-277B15.3	0.376106	0.0340379	1
			RP11-181K3.4	1.58472	0.0340379	1
			CD34	4.48803	0.0340379	1
			AC074117.10	0.581185	0.0340379	1
			GKN1	3.05763	0.0340379	1
			AC012442.6	0.208337	0.0340379	1
			AC012363.4	0.255742	0.0340379	1
			GLS	1.97243	0.0340379	1
			BCS1L	0.626024	0.0340379	1
			AC096574.4	0.245802	0.0340379	1
			RP11-717D12.1	0.0837791	0.0340379	1
			IL17RB	0.125306	0.0340379	1
			ATP2C1	1.51987	0.0340379	1
			SLC31A1P1	2.6638	0.0340379	1
			RP11-57B24.1	2.42224	0.0340379	1
			ANXA5	1.83363	0.0340379	1
			MAML3	0.115601	0.0340379	1
			APC	0.599394	0.0340379	1
			XXbac-BPG248L24.12	3.6196	0.0340379	1
			EYS	0.457123	0.0340379	1
			RP11-506B6.6	0.140058	0.0340379	1
			NT5DC1	0.56446	0.0340379	1
			SOGA3	0	0.0340379	1
			XX-C2158C6.2	0.303509	0.0340379	1
			INTS9	0.542356	0.0340379	1
			NOXA1	0.198376	0.0340379	1
			RP11-184A2.3	1.894	0.0340379	1
			CTGLF12P	0.396195	0.0340379	1
			MICU1	1.44971	0.0340379	1
			RP11-574K11.27	1.78663	0.0340379	1
			MINPP1	1.48199	0.0340379	1
			TOLLIP-AS1	0.385549	0.0340379	1
			ASCL3	0	0.0340379	1
			RP11-22P4.1	2.06422	0.0340379	1
			RP11-50B3.2	0.0333095	0.0340379	1
			RP11-543P15.1	0.500201	0.0340379	1
			RP11-424M22.1	0	0.0340379	1
			DDX11-AS1	0.337743	0.0340379	1
			METTL20	0.42357	0.0340379	1
			CENPCP1	0.170076	0.0340379	1
			BRAP	0.710239	0.0340379	1
			RP3-462E2.3	0	0.0340379	1
			PIWIL1	0	0.0340379	1
			RAN	0.711277	0.0340379	1
			CDK8	0.554371	0.0340379	1
			NUFIP1	0.619606	0.0340379	1
			AL162151.3	0.441012	0.0340379	1
			HOMER2P1	1.3415	0.0340379	1
			TMOD3	1.56032	0.0340379	1
			RP13-608F4.8	0.40261	0.0340379	1
			CSPG4P10	0.287952	0.0340379	1
			MIR3179-2	2.45399	0.0340379	1
			RNF126P1	0.746359	0.0340379	1
			CACNG4	2.4597	0.0340379	1
			CTD-2192J16.15	0.498528	0.0340379	1
			CTC-425F1.4	1.42135	0.0340379	1
			CTD-2521M24.4	2.61876	0.0340379	1
			ARRDC2	0.388557	0.0340379	1
			XRCC1	1.5668	0.0340379	1
			STRN4	1.41745	0.0340379	1
			SAE1	1.39104	0.0340379	1
			MYADM	2.95336	0.0340379	1
			TBC1D10A	1.61765	0.0340379	1
			MLC1	0.0359537	0.0340379	1
			SNX7	1.88464	0.0356172	1
			ACTR3	1.59333	0.0356172	1
			LAMB2	1.93767	0.0356172	1
			RP11-88I21.1	0.519551	0.0356172	1
			TLL1	2.01366	0.0356172	1
			PAM	2.278	0.0356172	1
			SLIT3	6.194	0.0356172	1
			LRRC16A	2.00475	0.0356172	1
			FKBP5	0.369602	0.0356172	1
			COL12A1	6.31285	0.0356172	1
			RP11-177G23.2	0.105036	0.0356172	1
			RP11-367G18.1	1.03221	0.0356172	1
			RAB32	1.92928	0.0356172	1
			AC006483.1	2.04868	0.0356172	1
			OR7E7P	0.111733	0.0356172	1
			BHLHA15	0.0684777	0.0356172	1
			AGFG2	2.44065	0.0356172	1
			MYL10	1.57641	0.0356172	1
			RP11-514P8.8	1.67231	0.0356172	1
			CALU	2.51258	0.0356172	1
			DNAJB6	1.49112	0.0356172	1
			RPL4P5	0.460277	0.0356172	1
			IFNA20P	1.94071	0.0356172	1
			IFNWP2	0.401074	0.0356172	1
			GSN	1.71126	0.0356172	1
			PLXDC2	5.25182	0.0356172	1
			RPS3AP5	0.532067	0.0356172	1
			CASC2	1.66439	0.0356172	1
			IFITM1	3.93191	0.0356172	1
			MRPL23	0.532754	0.0356172	1
			RP11-800A3.7	1.97229	0.0356172	1
			RAB6A	1.32235	0.0356172	1
			EFCAB4B	0.0207189	0.0356172	1
			TAC3	0.01327	0.0356172	1
			AC003029.1	0.609461	0.0356172	1
			MAPKAPK5	0.644588	0.0356172	1
			GTF3A	0.495483	0.0356172	1
			UBAC2-AS1	0.351029	0.0356172	1
			RP11-66N24.3	0.418866	0.0356172	1
			ANGEL1	0.577735	0.0356172	1
			FBN1	5.64083	0.0356172	1
			RP11-56B16.5	1.52301	0.0356172	1
			AC040173.1	2.09038	0.0356172	1
			PKD1P6	1.75036	0.0356172	1
			RP11-51O6.1	0.487237	0.0356172	1
			RP11-74H8.1	2.63061	0.0356172	1
			WBP2	1.62049	0.0356172	1
			MAP2K7	0.611241	0.0356172	1
			PRKCSH	1.44186	0.0356172	1
			AC004791.2	2.14943	0.0356172	1
			CTC-429P9.2	0.40992	0.0356172	1
			RP3-337O18.9	1.73419	0.0356172	1
			USP18	2.56419	0.0356172	1
			AL021977.1	1.43964	0.0356172	1
			CXorf38	1.87036	0.0356172	1
			SSX6	0.835682	0.0356172	1
			GJB1	0.00149077	0.0356172	1
			ITM2A	0.0341501	0.0356172	1
			CSAG1	3.24004	0.0356172	1
			VCY	0.15205	0.0356172	1
			AC107079.1	0	0.03643	1
			RP11-85M11.2	0	0.03643	1
			RP11-266N13.2	0	0.03643	1
			RP11-439C15.4	0	0.03643	1
			RP11-140I16.3	0.0801894	0.03643	1
			RP11-386G11.3	0	0.03643	1
			CTD-2145A24.3	0.219543	0.03643	1
			MRPL20	0.613157	0.0372586	1
			EMC1	1.49253	0.0372586	1
			RP1-92O14.6	1.57044	0.0372586	1
			RP5-1198O20.4	4.74517	0.0372586	1
			RN7SL130P	1.86564	0.0372586	1
			RHOC	1.93631	0.0372586	1
			RP4-704D21.2	0.219581	0.0372586	1
			RP11-307C12.13	0.166589	0.0372586	1
			MEX3A	0.112549	0.0372586	1
			KIRREL	2.87286	0.0372586	1
			RP11-168O16.1	0.0264268	0.0372586	1
			RP11-175B9.3	0.530745	0.0372586	1
			SNORA80B	0.13832	0.0372586	1
			BCL11A	0.0208395	0.0372586	1
			AC092155.1	0.407747	0.0372586	1
			MYO1B	1.82148	0.0372586	1
			SCLY	0.501113	0.0372586	1
			NBPF21P	2.18873	0.0372586	1
			TBC1D23	1.7208	0.0372586	1
			RP11-3P17.3	0.559308	0.0372586	1
			RP11-91K9.1	5.33045	0.0372586	1
			FAM114A1	2.05754	0.0372586	1
			SPP1	0.0018541	0.0372586	1
			MGARP	5.54483	0.0372586	1
			IL7R	6.08678	0.0372586	1
			SLC38A9	0.497616	0.0372586	1
			CTD-2334D19.1	3.1108	0.0372586	1
			CTB-113P19.1	9.89889	0.0372586	1
			RPL3P2	0.435785	0.0372586	1
			PKMP3	0.163167	0.0372586	1
			TNRC18	1.48861	0.0372586	1
			ELN	13.3731	0.0372586	1
			ACTR3B	0.468537	0.0372586	1
			AC005534.6	0.108731	0.0372586	1
			AF131215.2	0.0075968	0.0372586	1
			E2F5	0.330257	0.0372586	1
			RP11-295P9.12	0.0798897	0.0372586	1
			MRC1	0.640986	0.0372586	1
			HDAC1P1	2.25313	0.0372586	1
			MRVI1-AS1	3.15001	0.0372586	1
			RP11-113D6.6	18.0358	0.0372586	1
			EHD1	1.79448	0.0372586	1
			CHRDL2	1.66988	0.0372586	1
			ITGA5	4.02977	0.0372586	1
			RP11-756H6.1	0.145896	0.0372586	1
			MRPL40P1	0.160614	0.0372586	1
			MLXIP	0.51371	0.0372586	1
			HHIPL1	1.9689	0.0372586	1
			SPATA5L1	0.558814	0.0372586	1
			RP11-56B16.4	1.51485	0.0372586	1
			HAGHL	0.286556	0.0372586	1
			SNX29P1	0.236372	0.0372586	1
			CCDC135	0.0146643	0.0372586	1
			PSMB10	2.49659	0.0372586	1
			RYKP1	2.17066	0.0372586	1
			RP11-1072C15.1	0.3376	0.0372586	1
			PPP1R9B	1.3737	0.0372586	1
			RP11-323N12.5	2.74024	0.0372586	1
			RP11-504I13.3	0.0645047	0.0372586	1
			DKFZP761J1410	2.70545	0.0372586	1
			NFIX	2.54994	0.0372586	1
			RBM42	1.4705	0.0372586	1
			RN7SL566P	1.51911	0.0372586	1
			SCAF1	1.47863	0.0372586	1
			STMN3	0.063719	0.0372586	1
			RP11-98L4.1	0.172997	0.0372586	1
			RP11-320G24.1	5.6084	0.0372586	1
			FGF13	0.00775027	0.0372586	1
			RPL10	0.514736	0.0372586	1
			MIR1302-11	0.18963	0.0389639	1
			RNU1-4	0.206872	0.0389639	1
			KRT18P57	2.46939	0.0389639	1
			RPS27	0.527037	0.0389639	1
			ASH1L-AS1	0.489365	0.0389639	1
			FDPSP1	0	0.0389639	1
			UCHL5	0.60774	0.0389639	1
			KRT18P32	2.62281	0.0389639	1
			LPIN1	0.389622	0.0389639	1
			AC079145.4	0.239325	0.0389639	1
			PMS1	0.601869	0.0389639	1
			AC009498.1	0.554555	0.0389639	1
			RP11-801F7.1	2.47466	0.0389639	1
			AC131097.3	0.119826	0.0389639	1
			AC069257.8	2.48813	0.0389639	1
			SGCB	2.45923	0.0389639	1
			2017-09-11	1.51599	0.0389639	1
			C4orf22	3.86978	0.0389639	1
			ENPP6	9.91459	0.0389639	1
			ITGA1	5.84163	0.0389639	1
			CTD-2207L17.1	4.05756	0.0389639	1
			RPL7P23p	0.463881	0.0389639	1
			CTC-248O19.1	0	0.0389639	1
			GNB2L1	0.548337	0.0389639	1
			RP3-413H6.2	1.46696	0.0389639	1
			PDSS2	0.564869	0.0389639	1
			CDC40	0.583634	0.0389639	1
			UTRN	2.01861	0.0389639	1
			QKI	1.74077	0.0389639	1
			TAGLN2P1	1.74417	0.0389639	1
			RP11-255A11.21	0.126357	0.0389639	1
			AUH	0.581253	0.0389639	1
			RP11-544A12.8	1.39114	0.0389639	1
			RP11-524O24.2	0.243325	0.0389639	1
			ZSWIM8	1.59005	0.0389639	1
			LINC00856	1.0831	0.0389639	1
			LINC00959	0.184724	0.0389639	1
			H19	0.0144858	0.0389639	1
			OLFML1	137.878	0.0389639	1
			NR1H3	0.357986	0.0389639	1
			SLC29A2	0.279535	0.0389639	1
			RP11-864N7.2	0.392682	0.0389639	1
			PHB2	0.521048	0.0389639	1
			STK38L	0.482434	0.0389639	1
			PLEKHA8P1	1.61145	0.0389639	1
			RP11-161H23.10	0.355824	0.0389639	1
			HNRNPA1	0.686653	0.0389639	1
			RP11-818F20.4	0.4708	0.0389639	1
			RP11-244H18.4	2.17955	0.0389639	1
			GPR68	0.0591909	0.0389639	1
			RYR3	1.46871	0.0389639	1
			RP11-346D14.1	0.0728244	0.0389639	1
			STRC	0.152778	0.0389639	1
			RP11-761I4.4	2.29002	0.0389639	1
			STARD5	1.79367	0.0389639	1
			UBE2Q2P3	0.421499	0.0389639	1
			RP11-1212A22.1	1.64622	0.0389639	1
			CTD-2555A7.3	0.539	0.0389639	1
			RP11-849F2.9	0.273946	0.0389639	1
			VPS25	0.664205	0.0389639	1
			RPL27	0.570141	0.0389639	1
			RP11-6N17.6	0.512177	0.0389639	1
			RP11-501C14.9	0.132963	0.0389639	1
			CTD-2561B21.7	1.49407	0.0389639	1
			PPAP2C	0.321092	0.0389639	1
			ZNF564	0	0.0389639	1
			CTC-218B8.3	2.65563	0.0389639	1
			IGFL2	0	0.0389639	1
			CALM3	1.53854	0.0389639	1
			CTD-2639E6.9	0.253441	0.0389639	1
			AC008753.6	1.96341	0.0389639	1
			AC008440.5	2.84114	0.0389639	1
			DYNLRB1	1.30915	0.0389639	1
			RPN2	1.65181	0.0389639	1
			SERINC3	1.43515	0.0389639	1
			ARFGEF2	1.39374	0.0389639	1
			C21orf49	0.16439	0.0389639	1
			IGLC2	0.0312172	0.0389639	1
			AP000344.3	0	0.0389639	1
			EEF1B2P3	0.450076	0.0389639	1
			OCA2	0.0134928	0.0398412	1
			RP3-467L1.6	1.60309	0.0407351	1
			RNVU1-7	0.187197	0.0407351	1
			RP11-359K18.3	1.97606	0.0407351	1
			FTH1P25	0.161165	0.0407351	1
			TATDN3	0.513953	0.0407351	1
			LYST	1.84547	0.0407351	1
			RP13-1039J1.3	2.59369	0.0407351	1
			HTR5BP	1.6661	0.0407351	1
			TANC1	1.60476	0.0407351	1
			CDCA7	0.506614	0.0407351	1
			AC007282.6	2.35955	0.0407351	1
			UGT1A6	0.00186775	0.0407351	1
			THRB	3.30383	0.0407351	1
			ZNF197-AS1	2.30776	0.0407351	1
			ADAMTS9	1.91028	0.0407351	1
			TMEM45A	3.2065	0.0407351	1
			PHLDB2	2.09762	0.0407351	1
			RPS26P21	2.88443	0.0407351	1
			RP11-305O4.2	2.61373	0.0407351	1
			AC090425.1	0.403329	0.0407351	1
			RPL7L1P8	0.424285	0.0407351	1
			RP11-293A21.2	2.92488	0.0407351	1
			RP11-103J17.2	1.76089	0.0407351	1
			HELQ	1.32377	0.0407351	1
			HERC3	1.77761	0.0407351	1
			ACTN4P1	1.8957	0.0407351	1
			CTD-2161E19.1	0.391629	0.0407351	1
			RP11-461O14.1	0.47551	0.0407351	1
			CTB-131B5.5	1.84234	0.0407351	1
			U91328.21	2.20781	0.0407351	1
			DAAM2	10.6337	0.0407351	1
			NFYA	0.593344	0.0407351	1
			RP3-390M24.1	3.64986	0.0407351	1
			PPIL6	0.223283	0.0407351	1
			BBS9	2.2045	0.0407351	1
			RP4-647J21.1	0.104567	0.0407351	1
			TSC22D4	1.52483	0.0407351	1
			RP11-383F6.1	2.67335	0.0407351	1
			RP11-728K20.1	0.393406	0.0407351	1
			ERICH1	0.532243	0.0407351	1
			AC023632.1	0.25764	0.0407351	1
			PGAM1P2	3.09296	0.0407351	1
			MRPL50	0.626311	0.0407351	1
			DUSP8P1	0.0615592	0.0407351	1
			BRSK2	0.0593557	0.0407351	1
			SLC39A13	1.6248	0.0407351	1
			TNKS1BP1	1.45427	0.0407351	1
			FLI1-AS1	0.900403	0.0407351	1
			RP11-350F4.2	0.542089	0.0407351	1
			RP11-386G11.5	0.57468	0.0407351	1
			PTPRQ	6.00569	0.0407351	1
			JDP2	2.3116	0.0407351	1
			MYH11	29.2109	0.0407351	1
			PHLPP2	2.30831	0.0407351	1
			RP11-1260E13.2	0.00876463	0.0407351	1
			RP11-818O24.3	1.71783	0.0407351	1
			RP11-849F2.8	0.317189	0.0407351	1
			COPS3	0.52591	0.0407351	1
			COPZ2	6.74811	0.0407351	1
			TOB1-AS1	0.295666	0.0407351	1
			TUBB6	1.9838	0.0407351	1
			KANK2	1.71151	0.0407351	1
			ARHGAP35	1.72137	0.0407351	1
			RP4-705D16.3	0.190019	0.0407351	1
			SNTA1	2.19066	0.0407351	1
			AURKA	1.48233	0.0407351	1
			POM121L10P	0.202453	0.0407351	1
			GRAMD4	0.312654	0.0407351	1
			KLHL34	5.86958	0.0407351	1
			WDR13	1.55802	0.0407351	1
			TFE3	2.12915	0.0407351	1
			ZCCHC5	3.42187	0.0407351	1
			HMGB3	0.44014	0.0407351	1
			CTB-43E15.3	0	0.041646	1
			RP11-425D10.4	0	0.041646	1
			CTD-2184C24.2	0.132998	0.041646	1
			RP11-493G17.4	0	0.041646	1
			TMEM200B	2.48886	0.0425741	1
			PIGK	1.70602	0.0425741	1
			RBM8A	0.593966	0.0425741	1
			RP11-48O20.4	4.84739	0.0425741	1
			RP11-100E13.1	0.00522084	0.0425741	1
			IRF2BP2	0.553718	0.0425741	1
			ABHD1	0.157857	0.0425741	1
			SLC8A1-AS1	3.31373	0.0425741	1
			CCNYL1	2.18344	0.0425741	1
			AC010148.1	0.0219572	0.0425741	1
			CSRNP1	1.60015	0.0425741	1
			MORC1	3.84884	0.0425741	1
			RP11-274H2.3	2.69453	0.0425741	1
			RP11-573D15.3	0.0325124	0.0425741	1
			FRAS1	2.04967	0.0425741	1
			TXNDC15	1.50297	0.0425741	1
			ZNF192P1	0.215115	0.0425741	1
			HSPA1B	1.65023	0.0425741	1
			CD2AP	0.6328	0.0425741	1
			RP1-214M20.2	1.33117	0.0425741	1
			MYO6	0.292618	0.0425741	1
			ST13P16	2.72848	0.0425741	1
			RP11-259P20.1	0.824427	0.0425741	1
			BMPR1APS1	1.49809	0.0425741	1
			GCK	0.005276	0.0425741	1
			IKZF1	0.212894	0.0425741	1
			RPL35P5	0.433453	0.0425741	1
			RP11-22N19.2	0.293301	0.0425741	1
			AC018464.3	1.26765	0.0425741	1
			GIMAP5	2.71556	0.0425741	1
			RP11-439K3.1	0.0780115	0.0425741	1
			RP11-483H20.4	1.40828	0.0425741	1
			NACC2	1.63487	0.0425741	1
			MYPN	5.54216	0.0425741	1
			CHST3	2.39142	0.0425741	1
			RCN1	1.48039	0.0425741	1
			LRP4	0.103398	0.0425741	1
			CD5	0.0126371	0.0425741	1
			RP11-690D19.3	0.295236	0.0425741	1
			PTPRO	0.261793	0.0425741	1
			FAM19A2	0.2634	0.0425741	1
			RP11-542B15.1	1.18001	0.0425741	1
			HAL	0.0465697	0.0425741	1
			RPL18AP3	0.530949	0.0425741	1
			KBTBD6	0.465631	0.0425741	1
			PHF11	2.59244	0.0425741	1
			REM2	0.220921	0.0425741	1
			AP1G2	0.376537	0.0425741	1
			WDR89	0.641329	0.0425741	1
			UBL7-AS1	0.567801	0.0425741	1
			BCAR1	1.92394	0.0425741	1
			STARD3	0.466744	0.0425741	1
			RAC3	0.35572	0.0425741	1
			THBD	0.015817	0.0425741	1
			E2F1	1.72846	0.0425741	1
			CTA-211A9.5	1.52435	0.0425741	1
			PFKFB1	0.355325	0.0425741	1
			RNF128	0.0192695	0.0425741	1
			RP4-612B15.2	0.251169	0.0435196	1
			RNF183	0.0109027	0.0435196	1
			TFF3	0.00080551	0.0435196	1
			RP5-1042I8.7	2.38504	0.0444828	1
			SRGAP2C	1.73952	0.0444828	1
			FCRL3	0.701449	0.0444828	1
			SRGAP2	1.64544	0.0444828	1
			AC016722.1	1.8226	0.0444828	1
			ANTXR1	2.17854	0.0444828	1
			RPL37A	0.610789	0.0444828	1
			SLC22A13	1.78573	0.0444828	1
			RP11-102M11.1	0.222653	0.0444828	1
			SHOX2	4.88023	0.0444828	1
			RP11-3P17.5	0.545876	0.0444828	1
			SPON2	0.044218	0.0444828	1
			MTND4P9	0	0.0444828	1
			CTD-2218G20.2	2.01496	0.0444828	1
			RPS23	0.490361	0.0444828	1
			ARSK	0.524957	0.0444828	1
			TCERG1	0.748856	0.0444828	1
			AC011343.1	2.29	0.0444828	1
			PSMB9	2.76373	0.0444828	1
			RP1-124C6.1	1.40014	0.0444828	1
			BMPER	1.79517	0.0444828	1
			CCM2	1.40149	0.0444828	1
			CLIP2	2.53367	0.0444828	1
			SEMA3D	1.84503	0.0444828	1
			CDK14	2.27416	0.0444828	1
			CTB-13F3.1	2.00175	0.0444828	1
			PPM1AP1	0.0280809	0.0444828	1
			SLC7A2	0.0697748	0.0444828	1
			RP11-1149O23.2	0.269096	0.0444828	1
			CTC-756D1.1	0.188802	0.0444828	1
			RP11-51J9.6	0.280286	0.0444828	1
			RP11-317B17.3	0	0.0444828	1
			NUP214	1.34219	0.0444828	1
			NAMPTL	0.191336	0.0444828	1
			RP11-343J3.2	1.79508	0.0444828	1
			BANF1	1.54502	0.0444828	1
			AP001885.1	1.47777	0.0444828	1
			RP11-22B23.1	0.486799	0.0444828	1
			RP11-22B23.2	0.242175	0.0444828	1
			C12orf60	0.425079	0.0444828	1
			CCNT1	0.591112	0.0444828	1
			FEM1AP4	6.45446	0.0444828	1
			FLT1	12.5928	0.0444828	1
			RPGRIP1	0.218569	0.0444828	1
			FOXA1	0.0843557	0.0444828	1
			CTD-2547L24.3	0	0.0444828	1
			RP11-895M11.3	0.204492	0.0444828	1
			EHD4	1.6484	0.0444828	1
			RP11-2E17.1	0.138543	0.0444828	1
			AEN	0.565737	0.0444828	1
			GPR114	0.0134254	0.0444828	1
			C17orf74	0	0.0444828	1
			DNAH9	0	0.0444828	1
			ITM2BP1	2.38105	0.0444828	1
			TIMP2	2.61825	0.0444828	1
			RPL6P27	0.594075	0.0444828	1
			MPPE1	1.43932	0.0444828	1
			CTIF	2.10401	0.0444828	1
			MIR4321	1.83238	0.0444828	1
			CTD-2240E14.4	2.88818	0.0444828	1
			RPS10P28	0.140973	0.0444828	1
			L34079.4	1.41765	0.0444828	1
			RN7SKP69	2.29789	0.0444828	1
			RP5-963E22.5	1.62198	0.0444828	1
			AP000568.2	2.5987	0.0444828	1
			NF2	1.89664	0.0444828	1
			POLR3H	1.4291	0.0444828	1
			SH3KBP1	3.31433	0.0444828	1
			RPS23P8	0.462322	0.0444828	1
			RP13-216E22.4	0.339247	0.0444828	1
			CTAG1A	4.98109	0.0444828	1
			MT-ND2	0.459377	0.0444828	1
			FCF1P1	0.188373	0.0454639	1
			FAM87B	0.288168	0.0464632	1
			RP11-108M9.6	0.161119	0.0464632	1
			MAP3K6	1.73933	0.0464632	1
			RP11-84A19.3	3.46622	0.0464632	1
			GNG12	1.96781	0.0464632	1
			RP11-490G2.2	2.05637	0.0464632	1
			RP11-98D18.17	0.119176	0.0464632	1
			RP11-359K18.4	1.96711	0.0464632	1
			TRMT61B	0.664338	0.0464632	1
			DYSF	5.41318	0.0464632	1
			ACTR1B	0.631306	0.0464632	1
			DDX11L2	0.19188	0.0464632	1
			ARL5A	0.639313	0.0464632	1
			AC104820.2	1.37307	0.0464632	1
			AC053503.4	0.151412	0.0464632	1
			CHCHD4	0.596711	0.0464632	1
			AMOTL2	2.0231	0.0464632	1
			LRRC15	140.179	0.0464632	1
			RNF212	0.00153022	0.0464632	1
			STX18-AS1	0.480887	0.0464632	1
			WDFY3	1.43241	0.0464632	1
			SPINK6	15.0681	0.0464632	1
			CTB-13H5.1	0.508155	0.0464632	1
			NOP16	0.526734	0.0464632	1
			RP1-15D7.1	2.66147	0.0464632	1
			TRIM26	1.41157	0.0464632	1
			CFB	4.46661	0.0464632	1
			XXbac-BPGBPG55C20.2	0.300655	0.0464632	1
			RP1-93H18.7	1.92521	0.0464632	1
			CARD11	0.00420025	0.0464632	1
			AC074338.4	2.7287	0.0464632	1
			2017-09-07	1.50939	0.0464632	1
			C7orf57	0.954385	0.0464632	1
			RPS3AP26	0.569396	0.0464632	1
			KBTBD11-OT1	0.0281731	0.0464632	1
			MFHAS1	0.50039	0.0464632	1
			RP11-44N12.5	1.53065	0.0464632	1
			NDOR1	1.33869	0.0464632	1
			AGAP7	0.602452	0.0464632	1
			PLCE1-AS1	16.3119	0.0464632	1
			RPL27A	0.534532	0.0464632	1
			TMEM41B	0.555331	0.0464632	1
			WDR74	0.634145	0.0464632	1
			NPAS4	4.20388	0.0464632	1
			RP5-940J5.6	0.593141	0.0464632	1
			LDHB	0.38993	0.0464632	1
			KRT78	0.00211398	0.0464632	1
			PA2G4	0.63297	0.0464632	1
			SLC39A5	0.0255219	0.0464632	1
			RP11-61E11.2	0.118462	0.0464632	1
			MAPKAPK5-AS1	0.641612	0.0464632	1
			PLBD2	1.54848	0.0464632	1
			FBXO21	0.622615	0.0464632	1
			VPS33A	0.636298	0.0464632	1
			SBNO1	0.625908	0.0464632	1
			DDX55	0.682487	0.0464632	1
			ZNF605	0.368415	0.0464632	1
			SERP2	1.88913	0.0464632	1
			CRIP2	2.75902	0.0464632	1
			CTD-2184D3.7	1.60771	0.0464632	1
			RP11-1006G14.4	0.483698	0.0464632	1
			SMG1	1.54951	0.0464632	1
			GLG1	1.96061	0.0464632	1
			RP11-676J12.8	1.61386	0.0464632	1
			DDX52	0.633291	0.0464632	1
			CCDC43	0.704251	0.0464632	1
			2017-09-09	1.59147	0.0464632	1
			RP11-64C12.6	2.10437	0.0464632	1
			CTD-2171N6.1	0.814328	0.0464632	1
			C19orf66	2.92878	0.0464632	1
			CTD-2265O21.7	1.58445	0.0464632	1
			SERTAD3	1.6033	0.0464632	1
			VN1R107P	0.0881067	0.0464632	1
			MYLK2	1.64623	0.0464632	1
			PPP4R1L	1.68221	0.0464632	1
			TPD52L2	1.44774	0.0464632	1
			TPTEP1	0.00398525	0.0464632	1
			UPB1	1.09994	0.0464632	1
			RP4-633O19__A.1	2.08866	0.0464632	1
			RP3-508I15.19	1.99891	0.0464632	1
			ARHGAP6	9.94401	0.0464632	1
			RP3-389A20.5	2.62019	0.0464632	1
			MSN	2.02061	0.0464632	1
			TEX11	0.114335	0.0464632	1
			RP11-111F16.2	0.445442	0.0464632	1
			CSAG2	3.02929	0.0464632	1
			KCTD8	0	0.0474809	1
			RP11-271K11.1	0	0.0474809	1
			NAPSB	0.192931	0.0474809	1
			RNU6-146P	0	0.0474809	1
			hsa-mir-6723	0.420759	0.0485173	1
			HES5	0.851167	0.0485173	1
			RP3-426I6.6	2.13265	0.0485173	1
			RNF11	2.05607	0.0485173	1
			GBP2	2.32414	0.0485173	1
			HFE2	5.04302	0.0485173	1
			RP11-404O13.5	0.0138526	0.0485173	1
			RNA5S7	0.155082	0.0485173	1
			RP5-940F7.2	2.23916	0.0485173	1
			VSNL1	0.00549158	0.0485173	1
			EPAS1	1.9648	0.0485173	1
			SNORA75	0.369464	0.0485173	1
			UGP2	1.6152	0.0485173	1
			COQ10B	1.32198	0.0485173	1
			MTERFD2	0.588815	0.0485173	1
			RP11-299J3.8	1.32955	0.0485173	1
			PTX3	3.11033	0.0485173	1
			AC092964.2	2.90031	0.0485173	1
			UGT2B7	0.00366762	0.0485173	1
			RP11-679C8.2	0.0653544	0.0485173	1
			PDGFC	1.63511	0.0485173	1
			NPR3	8.02659	0.0485173	1
			CTD-2353F22.1	2.50047	0.0485173	1
			LAMTOR3P2	2.9612	0.0485173	1
			SUDS3P1	0.514471	0.0485173	1
			PHYKPL	0.544493	0.0485173	1
			RP11-274H24.1	2.41095	0.0485173	1
			RP11-277I20.3	0.0204528	0.0485173	1
			CD36	4.26994	0.0485173	1
			PON1	0.0193328	0.0485173	1
			RP11-514P8.6	2.43611	0.0485173	1
			METTL2B	0.690209	0.0485173	1
			MIR671	1.63648	0.0485173	1
			RNF32	0.362333	0.0485173	1
			RP11-91J19.4	0.235545	0.0485173	1
			RBPMS	2.25738	0.0485173	1
			CTA-397H3.3	0.139322	0.0485173	1
			RPL7	0.480385	0.0485173	1
			ZFAND1	0.539693	0.0485173	1
			DDX58	4.27977	0.0485173	1
			BX005214.1	0.083245	0.0485173	1
			TMOD1	2.47986	0.0485173	1
			GOLGA2	1.69108	0.0485173	1
			ASAH2B	0.550097	0.0485173	1
			ZSWIM8-AS1	1.50002	0.0485173	1
			CTAGE7P	0.477001	0.0485173	1
			SIGIRR	0.216092	0.0485173	1
			RP11-787P24.1	2.71951	0.0485173	1
			FIBIN	20.4472	0.0485173	1
			TM7SF2	0.264076	0.0485173	1
			MAGOHB	0.554038	0.0485173	1
			H3F3C	0.534718	0.0485173	1
			PPHLN1	0.699702	0.0485173	1
			HOXC11	2.37342	0.0485173	1
			HOXC4	1.25246	0.0485173	1
			RN7SL737P	0.423132	0.0485173	1
			RP11-1060G2.2	2.23366	0.0485173	1
			RNU4-2	0.0256582	0.0485173	1
			RASL11A	0.294783	0.0485173	1
			NBEA	0.248107	0.0485173	1
			MTRF1	0.618217	0.0485173	1
			RNA5SP392	2.51678	0.0485173	1
			RP11-349G13.3	2.057	0.0485173	1
			TMC3	3.16571	0.0485173	1
			AC091167.3	0.13958	0.0485173	1
			RP11-1260E13.4	0.0278537	0.0485173	1
			AC109333.10	1.81767	0.0485173	1
			ZNF232	0.388343	0.0485173	1
			PLD6	0.261254	0.0485173	1
			SAMD14	2.12441	0.0485173	1
			BSG	0.590117	0.0485173	1
			SNRPEP4	0.515721	0.0485173	1
			CTD-3193O13.13	0.584009	0.0485173	1
			CALR	1.45978	0.0485173	1
			RPL18A	0.548337	0.0485173	1
			LIPE	0.12165	0.0485173	1
			ERCC2	1.38502	0.0485173	1
			MYPOP	1.57198	0.0485173	1
			AP2S1	1.46546	0.0485173	1
			DSTN	2.05225	0.0485173	1
			AP000266.7	0.266131	0.0485173	1
			ABCG1	0.0391494	0.0485173	1
			CTA-246H3.11	0.326497	0.0485173	1
			APOL3	3.16867	0.0485173	1
			LGALS1	2.01363	0.0485173	1
			A4GALT	1.98754	0.0485173	1
			CA5BP1	1.6629	0.0485173	1
			USP9X	1.68392	0.0485173	1
			RP4-798A10.7	0.284491	0.0506471	1
			RUNX3	3.34595	0.0506471	1
			ERI3-IT1	1.83797	0.0506471	1
			TSPAN2	5.19488	0.0506471	1
			NOTCH2	2.06116	0.0506471	1
			NUP210L	0.12213	0.0506471	1
			MIR4426	0.473398	0.0506471	1
			BATF3	2.06635	0.0506471	1
			RNA5S14	0.156251	0.0506471	1
			GPR137B	0.213257	0.0506471	1
			MTIF2	0.699286	0.0506471	1
			TBR1	0	0.0506471	1
			AC073410.1	1.58699	0.0506471	1
			FARSB	0.695643	0.0506471	1
			HTR2B	0.101983	0.0506471	1
			AC073254.1	0.616568	0.0506471	1
			AGAP1-IT1	0.120214	0.0506471	1
			KAT2B	2.10171	0.0506471	1
			LSMEM2	0.0774478	0.0506471	1
			ZMYND10	1.59403	0.0506471	1
			ARF4	1.53361	0.0506471	1
			MME	1.5714	0.0506471	1
			ALG1L7P	0	0.0506471	1
			PGRMC2	1.47779	0.0506471	1
			CCDC110	0.116121	0.0506471	1
			CTD-2066L21.2	1.5188	0.0506471	1
			SKIV2L2	0.606929	0.0506471	1
			CTC-329D1.2	0.427243	0.0506471	1
			RNF130	0.400812	0.0506471	1
			HIVEP1	1.5429	0.0506471	1
			KIF13A	1.44166	0.0506471	1
			HLA-F	4.35069	0.0506471	1
			HCG4P11	4.62746	0.0506471	1
			HSD17B8	0.264481	0.0506471	1
			FAM46A	1.72722	0.0506471	1
			TIAM2	2.09916	0.0506471	1
			SUN1	1.41901	0.0506471	1
			FKBP6	0.230562	0.0506471	1
			PEX1	0.56757	0.0506471	1
			RPS3AP29	0	0.0506471	1
			LYPLA1	0.562964	0.0506471	1
			TSNARE1	0.302126	0.0506471	1
			RP11-22P4.2	3.73621	0.0506471	1
			RP11-484D2.2	0.656556	0.0506471	1
			RP11-867G23.10	3.26902	0.0506471	1
			AP000487.4	2.19361	0.0506471	1
			GALNT8	0	0.0506471	1
			SP7	0	0.0506471	1
			RPL41	0.575957	0.0506471	1
			RPS11P6	0.0741797	0.0506471	1
			ADAM1B	0.294093	0.0506471	1
			TCTN2	1.48284	0.0506471	1
			KIAA0125	0	0.0506471	1
			TRIM69	1.64069	0.0506471	1
			RPS3AP6	0.565934	0.0506471	1
			NPTN	1.86038	0.0506471	1
			CCDC33	0.0136797	0.0506471	1
			RP11-685G9.2	2.30527	0.0506471	1
			NPIPA8	1.501	0.0506471	1
			CCP110	1.26049	0.0506471	1
			RP11-407G23.4	1.7397	0.0506471	1
			NECAB2	0.056648	0.0506471	1
			PFN1	2.46009	0.0506471	1
			CTC-296K1.4	6.68197	0.0506471	1
			MSI2	0.34998	0.0506471	1
			C18orf8	1.396	0.0506471	1
			RPRD1A	0.515671	0.0506471	1
			CTD-3113P16.5	0.559233	0.0506471	1
			AC005775.2	0.496424	0.0506471	1
			COL5A3	64.2257	0.0506471	1
			CNN1	25.9397	0.0506471	1
			CYP2F1P	1.88142	0.0506471	1
			ITCH	1.41927	0.0506471	1
			RP11-112L6.2	2.82869	0.0506471	1
			AL118506.1	1.63151	0.0506471	1
			LINC00111	3.96613	0.0506471	1
			SLC19A1	0.529925	0.0506471	1
			RPL9P7	0.594767	0.0506471	1
			GRIA3	3.50018	0.0506471	1
			CTAG1B	5.45037	0.0506471	1
			RP11-533E19.3	0.263039	0.0517411	1
			DFFB	0.515775	0.0528547	1
			SPATA21	0.0142182	0.0528547	1
			C1orf228	0.119462	0.0528547	1
			CYR61	2.83137	0.0528547	1
			OVGP1	0.234619	0.0528547	1
			GPR89B	0.650785	0.0528547	1
			FMO4	4.58026	0.0528547	1
			DNM3OS	1.85585	0.0528547	1
			KIF21B	0.104165	0.0528547	1
			KRTCAP3	0.0281936	0.0528547	1
			ETAA1	1.49023	0.0528547	1
			RPRM	0.00907767	0.0528547	1
			AOX1	1.74506	0.0528547	1
			SPHKAP	0.0234785	0.0528547	1
			PLCD1	1.8942	0.0528547	1
			RHOA	1.49942	0.0528547	1
			CSTA	1.4512	0.0528547	1
			EIF4BP8	0.40918	0.0528547	1
			RP11-564C24.1	3.13072	0.0528547	1
			RP11-641D5.1	0.603515	0.0528547	1
			AC078852.2	2.00099	0.0528547	1
			BLOC1S4	0.568947	0.0528547	1
			LAP3	1.83719	0.0528547	1
			AC010226.4	1.46551	0.0528547	1
			GPRIN1	0.223672	0.0528547	1
			ATXN1	2.08712	0.0528547	1
			TCF19	1.59222	0.0528547	1
			C7orf50	1.51133	0.0528547	1
			JAZF1-AS1	3.21943	0.0528547	1
			RP4-777O23.2	0.264159	0.0528547	1
			COL26A1	1.71752	0.0528547	1
			ZC3HAV1	1.57381	0.0528547	1
			AC005534.8	0.328749	0.0528547	1
			PSD3	0.284983	0.0528547	1
			INTS10	0.603748	0.0528547	1
			RP11-1149O23.3	0.304376	0.0528547	1
			CTC-756D1.3	0.18804	0.0528547	1
			RP11-110G21.1	0.440456	0.0528547	1
			RP11-37B2.1	1.68741	0.0528547	1
			SDC2	9.4866	0.0528547	1
			RP11-661A12.5	2.81571	0.0528547	1
			RP11-509J21.3	0.0597745	0.0528547	1
			MIR181A2HG	1.91991	0.0528547	1
			DCLRE1CP1	0.189652	0.0528547	1
			EIF4BP2	0.295367	0.0528547	1
			UBTD1	2.24872	0.0528547	1
			RP11-432J24.5	1.50465	0.0528547	1
			CD248	2.06117	0.0528547	1
			RAB30-AS1	0.331303	0.0528547	1
			GLB1L2	0.0937626	0.0528547	1
			GTSF1	4.75324	0.0528547	1
			RP11-256L6.2	0.55752	0.0528547	1
			IL17D	0.269909	0.0528547	1
			VWA8	0.52411	0.0528547	1
			CTAGE11P	2.56228	0.0528547	1
			RP11-98F14.11	0.157954	0.0528547	1
			LINC00641	0.428162	0.0528547	1
			CTD-2555K7.2	0.32973	0.0528547	1
			IGBP1P1	0.152217	0.0528547	1
			RPS29	0.505501	0.0528547	1
			CCDC176	1.93983	0.0528547	1
			RP11-488C13.5	0.545331	0.0528547	1
			RP11-872J21.3	0.453318	0.0528547	1
			RP11-23P13.4	1.67328	0.0528547	1
			GALK2	0.524218	0.0528547	1
			DAPK2	2.1253	0.0528547	1
			SRRM2-AS1	0.337725	0.0528547	1
			CTD-3037G24.4	2.44101	0.0528547	1
			COTL1P2	2.75092	0.0528547	1
			CCL2	2.8772	0.0528547	1
			RAB5C	1.29494	0.0528547	1
			RP11-84E24.3	3.42353	0.0528547	1
			ZBTB7C	0.0155458	0.0528547	1
			DNASE2	1.59949	0.0528547	1
			SYDE1	2.41128	0.0528547	1
			BRD4	1.32045	0.0528547	1
			RP11-420K14.3	2.09901	0.0528547	1
			CTB-174O21.2	1.38718	0.0528547	1
			CTB-83J4.1	3.82712	0.0528547	1
			RPL21P3	0.441411	0.0528547	1
			AC002056.3	0.490146	0.0528547	1
			RP11-1L9.1	0.459406	0.0528547	1
			KRT8P14	0.461317	0.0528547	1
			ABCD1	1.96329	0.0528547	1
			CACNA1S	0	0.0539884	1
			AC012499.1	0	0.0539884	1
			AC093382.1	0	0.0539884	1
			CTC-458I2.2	0.25824	0.0539884	1
			CTB-118N6.1	0	0.0539884	1
			HIST1H2BPS2	0	0.0539884	1
			AKR1C4	0	0.0539884	1
			LRCOL1	0	0.0539884	1
			CTSG	0	0.0539884	1
			IGHG4	0	0.0539884	1
			CTXN2	0	0.0539884	1
			AC092295.4	0.343468	0.0539884	1
			TMEM52	0.180907	0.0551422	1
			RP11-169K16.6	2.33204	0.0551422	1
			SNORA62	0.565001	0.0551422	1
			GDAP2	1.28478	0.0551422	1
			C1orf61	0.00809803	0.0551422	1
			KCNJ10	0.0231411	0.0551422	1
			ZNF678	0.527103	0.0551422	1
			AC084149.2	1.19922	0.0551422	1
			IL1R1	2.57509	0.0551422	1
			RP11-222K16.1	2.54289	0.0551422	1
			RPL10AP6	0.546631	0.0551422	1
			ADAMTS9-AS1	1.31305	0.0551422	1
			ARMC10P1	0.55002	0.0551422	1
			ALG1L	0.150308	0.0551422	1
			RP11-77P16.4	0.196427	0.0551422	1
			EVC2	3.69677	0.0551422	1
			LIN54	1.35235	0.0551422	1
			PAPSS1	1.2982	0.0551422	1
			NT5C3AP1	0.498141	0.0551422	1
			PALLD	1.92652	0.0551422	1
			SORBS2	0.0153592	0.0551422	1
			AHRR	2.81451	0.0551422	1
			TRIO	1.59037	0.0551422	1
			SLC1A3	2.72933	0.0551422	1
			CTD-2227C6.2	2.34923	0.0551422	1
			CTB-36H16.2	0.327144	0.0551422	1
			GNPDA1	0.592477	0.0551422	1
			RGS14	0.305372	0.0551422	1
			ACTG1P9	1.98811	0.0551422	1
			TPBG	2.20558	0.0551422	1
			ICA1	0.161391	0.0551422	1
			CTB-13L3.1	0.479609	0.0551422	1
			CTD-3023L14.1	1.27038	0.0551422	1
			BLK	0.0131552	0.0551422	1
			RP11-297N6.4	0.267194	0.0551422	1
			FAM86B1	0.255708	0.0551422	1
			RPL29P19	5.51533	0.0551422	1
			RPS20P21	0.333573	0.0551422	1
			DCAF4L2	7.4356	0.0551422	1
			MLANA	1.55168	0.0551422	1
			GRIN3A	0.0569737	0.0551422	1
			RP11-399K21.11	44.215	0.0551422	1
			RP11-549L6.3	0.112742	0.0551422	1
			RP11-727F15.9	0.626722	0.0551422	1
			FGF19	0.00115369	0.0551422	1
			PEX5	0.488429	0.0551422	1
			OLR1	14.5071	0.0551422	1
[truncated: 52,357 more rows]
