# Supplementary material for: Identification of ADAR1 adenosine deaminase dependency in a subset of cancer cells
Source: Nat Commun. 2018 Dec 21;9:5450. doi: 10.1038/s41467-018-07824-4 (PMC6303303; doi:10.1038/s41467-018-07824-4)
Supplement: Supplementary file 2 — Supplementary Data 2 [file 41467_2018_7824_MOESM2_ESM.xlsx]

## Sheet: Supplementary Data 2
	RNA sequencing Expression
	Gene Names
Cell Line	EIF2AK2	IFIT1	OAS3	PARP9	IFIT3	IFI27	DTX3L	IFIT2	UBE2L6	SP110	XAF1	OAS2	ISG15	DDX58	HSPA1B	PARP10	SP100	HERC6	IFI35	PLSCR1	IFI6	MX1	SART1	DDX60L	C19orf66	IFI44	IFNB1	IFN Signature	IFN Signature z-score
KARPAS422	106.608	92.2525	91.9296	11.0178	98.1857	190.966	82.9674	33.7519	214.571	84.1323	89.4747	81.5522	1953.96	50.4449	26.3881	84.973	59.0965	34.5648	120.696	71.0269	1601.22	436.09	34.5948	13.6148	59.0696	167.928	1.52737	171.241	3.65285
NCIH596	48.0843	104.845	121.465	45.1609	154.873	232.87	73.0883	65.825	119.1	26.7639	77.2243	64.8764	715.8	37.9968	358.675	46.2594	22.2606	58.6684	68.1246	97.8865	1387.41	372.619	29.7303	11.4172	20.0571	129.911	0.783329	168.095	3.53326
KMRC3	47.8728	163.2	123.23	29.4927	195.418	658.401	56.9568	48.4423	131.137	36.075	10.0804	67.3149	425.892	68.7653	52.5874	68.7763	35.0732	15.0717	97.463	87.8208	1060.42	242.105	18.003	15.3928	38.8589	206.81	0.379177	163.892	3.37352
LS123	34.4727	81.1239	132.23	22.4565	100.669	436.513	38.8275	54.3653	148.071	13.2392	23.8229	65.5847	770.401	70.2783	190.966	31.1204	17.5922	53.3014	23.9689	108.208	1218.4	108.315	27.3723	24.3542	14.2525	62.575	0.693712	158.334	3.16228
SF539	49.9081	0.0223195	176.632	46.9106	0.0728869	667.156	86.6331	0.0393935	114.326	52.682	47.2615	115.318	1576.11	72.6624	134.646	52.5012	37.7436	25.0585	153.968	182.163	4256.68	489.482	17.2088	22.6478	22.6584	191.479	0.564501	156.768	3.10278
8MGBA	44.5787	63.2942	69.2416	30.1565	69.1388	421.016	46.8793	18.8449	90.0627	15.3376	30.5471	52.994	298.087	17.8572	116.42	44.8918	26.3472	18.1153	149.742	87.8087	1344.85	216.803	52.9712	9.89625	19.42	164.298	0.105412	155.453	3.0528
HCC1438	62.2568	104.844	77.7889	22.3107	81.4461	427.312	48.995	35.1281	51.5303	16.7149	18.7098	39.2996	665.526	20.3184	110.556	15.3125	22.6828	12.9303	94.3271	106.979	1490.44	238.631	51.1327	10.9281	13.5315	91.023	0.717045	154.186	3.00463
NHA	37.1587	120.644	65.395	31.419	120.155	175.162	40.447	14.8689	51.3533	34.3117	25.4257	38.019	554.993	52.0568	37.1097	30.1428	42.898	38.6492	59.4444	55.5481	1516.47	185.487	25.9425	17.3599	28.711	61.9713	0.325049	153.759	2.98841
GMS10	54.4639	61.2274	173.109	20.4125	141.086	92.2141	50.1259	43.6623	51.2754	8.34444	44.413	127.628	324.765	36.5398	150.693	21.0429	15.1433	45.3103	47.9206	62.9156	903.198	77.5	30.1156	14.9732	11.9675	76.9996	0.128606	151.582	2.90569
CAL27	39.5929	82.4188	75.8914	35.3287	233.042	187.535	34.1003	108.619	90.3469	20.0304	30.2138	58.3447	330.406	42.4276	149.839	9.1343	22.1231	25.8576	50.2435	81.2525	218.469	129.885	42.0665	4.1997	13.741	98.1849	0.167118	151.34	2.89646
HCC366	62.0031	155.702	61.8228	28.4161	84.1374	23.9896	39.3258	25.811	82.4499	17.347	32.4875	39.3089	310.156	29.6629	124.141	30.8113	19.72	27.5212	52.5014	53.0094	1727.46	86.4658	76.6057	19.2038	14.8775	86.1689	0.301061	150.75	2.87407
SKRC20	32.4603	56.2817	47.841	18.39	120.524	371.993	29.6601	31.2309	153.12	12.2724	35.991	59.9336	252.845	23.5005	171.814	43.6899	22.1182	9.59621	60.5316	80.3466	468.8	243.343	18.3295	8.55824	9.36832	106.42	0.181769	148.788	2.7995
YD8	48.5314	158.769	62.4135	17.8792	131.362	460.683	34.305	40.2379	66.9681	16.7819	48.0662	45.5962	322.663	33.0129	51.0895	25.8929	24.639	26.2766	41.597	39.7554	723.847	106.25	22.2759	12.4325	16.1822	32.798	0	148.787	2.79943
LN215	27.519	59.8893	52.7024	32.6439	66.0967	293.875	64.0932	15.4608	73.7427	11.6735	57.5127	33.1319	286.621	15.6195	73.1743	25.0365	18.9293	20.8583	55.238	84.8681	1772.24	261.971	31.5193	5.74573	17.5731	87.1559	0.173708	148.429	2.78583
EHEB	52.234	29.1193	110.872	40.5178	74.8838	199.791	40.34	13.2807	154.603	33.4713	58.4455	92.3705	383.729	11.8766	15.0006	32.1835	36.4412	9.31336	101.449	27.6284	337.044	217.584	29.6763	3.17792	45.7408	121.245	0.0128613	147.868	2.76451
PECAPJ41CLONED2	34.1813	97.7676	60.1375	16.3907	201.281	183.319	23.5089	86.0928	63.8341	21.2053	16.3213	37.2473	466.457	25.3032	88.4799	8.92041	25.7742	25.0058	40.4855	56.5007	864.293	104.993	40.7633	15.5336	9.5038	44.9297	0.368842	147.253	2.74114
PECAPJ15	34.9855	50.153	85.9823	26.7348	87.7256	443.588	31.7869	33.6334	78.8251	9.05375	33.3475	41.0357	470.098	13.649	112.186	19.3006	14.1873	14.6844	44.3366	107.053	1062.51	104.352	38.9566	7.65898	11.6744	67.6585	0.121721	146.855	2.72602
MKN74	186.342	145.534	127.347	22.1968	122	86.2309	84.2769	363.85	28.0809	29.3278	3.30013	8.74832	627.705	125.469	20.1852	12.6769	33.9986	21.6599	73.4641	102.825	601.589	2.46742	32.92	30.3265	10.1091	15.5625	1.02769	146.404	2.70887
HDQP1	31.8214	48.9044	34.3835	14.3431	89.5642	120.07	26.3422	45.959	84.4407	8.20525	29.5629	27.4136	210.003	18.0166	157.4	53.2667	18.1029	18.8037	45.3142	72.2654	660.751	194.088	19.4109	32.5296	35.3865	72.5722	0.212116	146.283	2.70427
T3M10	43.8998	90.2941	53.0305	29.8892	70.755	460.51	53.3414	33.9658	60.2307	13.0923	6.70575	32.7494	259.688	21.4432	73.2036	22.8078	20.2302	31.7076	66.6517	50.5852	1177.05	81.4616	31.2492	12.2118	11.9236	59.9754	0.332058	146.237	2.70252
SNB75	38.7758	64.1138	69.6239	21.7146	84.2824	128.291	41.1368	19.0736	43.1119	17.9984	13.1181	48.6467	580.68	35.8895	51.5843	19.8364	17.6224	28.2193	48.0753	66.386	1637.38	192.517	25.9159	5.47186	18.7193	85.0078	0.112507	146.17	2.69997
BICR22	26.0966	54.7396	80.5148	23.9036	132.967	498.342	28.4808	78.8452	62.8931	13.3067	12.9554	71.7208	430.152	12.8349	115.311	14.81	14.6567	36.0818	31.7827	66.1597	775.247	109.022	20.0488	8.24495	11.4841	63.5801	0.0648545	146.006	2.69376
TGBC11TKB	42.4155	48.2483	148.272	28.7393	47.9709	653.859	38.6131	15.7521	58.3539	4.17891	37.2386	79.2354	392.527	15.4193	78.3385	21.568	18.6791	35.5678	31.1223	69.3732	1162.2	112.225	19.6754	6.10802	13.8298	85.2786	0	145.993	2.69326
NUGC2	47.0441	56.3461	107.323	27.406	36.1376	258.335	49.3389	15.6748	47.7709	15.7003	8.66933	98.0684	775.68	15.7922	180.823	9.81068	14.6266	19.7198	80.9443	78.3	1394.17	144.389	32.0201	4.62256	14.3947	20.7896	0.0885924	144.831	2.64908
HSC4	26.1521	73.0232	67.0597	23.5787	69.0764	387.371	39.137	13.4111	76.1577	14.494	27.9279	32.6871	209.025	29.1774	157.369	40.5664	15.8398	12.9153	38.4757	56.3497	505.59	56.4698	68.4469	5.55741	15.6256	99.825	0.1119	144.597	2.64018
SCABER	35.2225	84.0787	64.8009	17.4113	136.198	515.425	31.024	50.4282	52.5289	11.1896	15.0037	43.0753	332.4	22.487	82.6735	12.1037	19.7991	22.4782	23.3747	52.1196	859.846	53.7233	44.4191	8.34671	8.1937	93.789	0.555017	144.404	2.63284
HCC4006	49.9486	90.364	49.797	29.8027	87.5374	405.883	45.3669	59.1154	68.4297	22.4767	11.8381	27.4878	455.319	27.6572	45.2944	23.4934	16.7225	20.1441	23.3957	55.3244	453.505	110.408	26.5111	5.77643	10.3474	42.2844	0.492795	144.047	2.61929
TUHR10TKB	43.2842	60.3007	126.395	10.1524	125.535	315.547	20.8863	27.0854	82.5276	9.39345	16.4226	68.3214	228.192	11.5604	59.7771	25.8739	16.2688	31.2552	82.2079	53.5628	731.373	254.04	22.6913	3.47723	9.75925	66.9834	0.0930786	143.75	2.608
BHY	26.43	57.9465	104.869	27.3256	107.564	32.8029	36.0947	70.6033	73.2234	14.0425	12.9579	61.0757	112.995	29.8209	103.31	32.2231	17.7553	19.4441	33.6881	48.6049	430.045	78.0765	38.2129	7.36233	27.1129	93.551	0.683276	143.72	2.60687
NCIH1650	40.9894	93.3348	55.2826	15.873	74.9862	229.106	23.8316	70.4902	57.2921	11.7099	18.7862	18.0747	238.522	21.1296	159.527	36.7574	15.5533	16.5373	36.6819	32.2369	746.848	118.777	26.6272	15.9535	11.4939	50.1219	0.235624	143.179	2.58632
KALS1	31.789	87.0916	94.6141	18.77	129.542	369.106	32.8932	39.3072	23.7643	9.43001	1.18745	59.4984	571.685	51.4319	56.6458	15.4789	14.4025	23.1519	18.9997	50.4486	2152.77	120.517	16.0113	7.59231	13.3356	134.32	0.161509	143.056	2.58163
ESS1	46.489	83.3926	93.4395	15.7229	124.231	253.112	33.5707	78.8158	57.1214	7.93564	20.9095	41.6335	124.037	28.0813	56.7386	6.78667	25.9229	23.3751	37.6627	77.4516	491.061	123.349	21.8071	24.8176	5.85872	41.5621	0.0945935	142.857	2.57407
PANC0327	32.206	68.0752	39.951	20.9739	134.768	497.612	41.8114	51.3295	70.993	5.41627	17.8041	20.3408	211.833	22.8882	66.5749	12.6976	17.3921	34.5933	43.3496	79.7634	297.314	110.618	41.2056	6.77101	8.07521	84.4021	0.313667	142.353	2.5549
SNU869	43.6543	45.8117	57.4716	29.5922	44.3024	380.585	35.667	21.9933	61.1585	17.6772	23.6893	34.5286	200.596	11.0345	78.795	16.5262	22.6752	12.467	98.6058	82.721	821.207	80.3827	18.7607	11.3985	5.53447	65.4208	0.0869063	141.474	2.5215
NCIH684	40.1867	41.0844	77.0607	24.5197	37.7649	501.541	45.0271	5.13578	68.9506	18.4414	15.4322	47.5703	151.522	14.8729	80.5371	31.744	12.5913	13.7106	49.5196	64.2118	424.885	184.931	21.807	5.16659	11.5666	26.421	0.216833	138.234	2.39838
SW900	52.8679	22.967	62.416	16.2485	33.4492	582.335	19.8844	11.4115	54.1867	8.16532	29.8245	39.4411	357.634	22.5245	86.0879	23.6465	14.6635	18.0269	26.6605	44.0847	560.171	69.7363	46.679	5.5191	7.43891	49.4173	0.204305	137.18	2.35829
HCC1937	29.7412	28.4836	36.7671	14.4724	36.7216	119.997	24.2263	22.7671	109.154	3.7963	15.1121	16.1495	140.859	30.1821	216.283	38.3471	7.48526	37.844	40.1821	80.3995	233.151	63.9271	48.5638	19.3928	9.63052	58.2239	0.0591647	136.056	2.3156
NCIH2452	29.8728	46.8898	54.0087	16.9533	75.1722	276.091	34.7307	26.5996	63.3931	7.8187	33.5209	25.8601	86.2894	9.75598	123.959	12.5111	19.5184	10.3976	48.2967	30.3035	441.13	70.8316	39.397	8.7275	13.3707	30.0916	0.141127	135.419	2.29139
MHHES1	25.3017	74.2484	66.8697	19.6058	128.596	1.17107	20.2334	35.084	56.4517	25.0439	13.5832	55.914	678.757	28.3	32.3648	31.042	22.2856	6.77433	39.5481	25.1179	898.683	56.027	23.5802	5.52996	16.6733	97.8916	0.293281	135.37	2.28952
PECAPJ34CLONEC12	28.5216	35.1888	54.9251	21.6585	74.1548	596.617	29.1244	19.5545	74.9109	10.6225	9.28872	38.6611	301.67	10.5596	259.717	11.011	15.683	6.2627	26.7215	75.0462	294.263	33.5407	106.176	2.86213	4.00065	37.6222	0.147578	134.705	2.26422
SNU1197	25.7789	25.8024	39.6837	20.9981	43.6171	420.757	35.1708	21.0567	33.0351	7.65056	11.745	21.3776	201.28	17.0671	108.395	9.56479	17.4796	16.832	56.4834	70.5261	364.074	60.2455	32.4726	21.8182	8.13886	22.8462	0.931241	134.613	2.26073
SCC25	28.5817	77.8542	58.7853	15.5685	123.002	708.899	24.6939	31.053	60.7143	16.7191	14.7732	71.4315	286.173	9.02706	123.114	9.64357	20.818	12.6423	38.2931	56.029	766.656	0.0272551	37.6756	5.05104	6.73277	27.837	0.171517	134.233	2.2463
RERFLCAD2	27.2087	48.7977	34.15	12.7792	64.3261	5.62213	20.2979	45.7266	49.612	16.0159	15.9375	9.96964	317.626	17.2022	120.739	18.806	17.6324	16.7621	32.5376	49.4125	431.254	135.216	49.441	28.6328	8.55867	37.5282	0.330508	133.538	2.21989
CW2	40.9309	71.3252	41.8102	21.5634	56.438	338.03	26.9805	16.1889	33.0837	9.329	11.848	10.4392	345.011	14.6394	71.4484	19.1505	10.4129	42.4032	29.2665	38.2371	580.634	172.516	35.1652	2.44357	6.25911	22.5668	0	133.381	2.21393
YD10B	33.0592	70.8968	55.9631	25.2056	67.8202	164.289	36.7986	25.4141	46.7896	14.6071	8.02731	31.0559	172.765	16.4544	54.1151	8.85705	26.9986	6.00074	28.677	42.9672	538.896	38.2795	34.5059	4.38527	9.07389	77.1411	0	133.147	2.205
MPP89	36.6627	78.0447	20.5543	10.9422	72.0248	430.083	24.0816	22.8694	35.863	5.9761	8.69955	15.0869	383.43	26.8029	122.65	10.6831	8.99821	16.1368	27.7984	33.6611	492.001	40.5656	21.2024	9.1938	10.8696	62.7234	0.152807	132.185	2.16845
HCC70	31.7888	25.0673	28.715	40.0356	36.8	214.648	54.9196	22.151	30.0354	8.42094	13.977	11.792	165.792	22.6407	109.906	21.2978	13.052	11.5536	17.7302	91.5952	473.186	51.8989	20.0513	6.75849	6.69086	65.4917	0.13331	131.681	2.1493
T84	37.416	38.2643	78.8667	17.5559	46.8383	276.305	25.7816	16.2118	22.7967	8.81024	16.184	36.4016	83.9517	10.8025	79.0474	12.849	12.7519	17.0948	44.2822	59.3918	263.079	75.1309	29.338	6.05658	5.0264	39.2387	0.0543421	130.327	2.09783
EB1	56.1035	24.4006	4.97556	19.3375	38.4532	23.3394	35.0988	11.7352	122.03	50.314	50.8872	57.3697	409.338	9.84355	4.17105	27.9716	34.2625	7.9691	50.0701	25.4748	105.844	168.062	30.4448	0.443851	24.8339	68.9645	0.88803	129.802	2.07791
BHT101	22.7532	37.4542	30.7526	19.2792	74.0422	145.258	41.1959	45.7009	16.7573	5.95057	31.6637	26.6346	136.496	13.6355	118.96	11.8732	16.8462	2.45504	16.7007	57.889	240.98	68.0745	24.4862	7.57044	5.54153	67.6951	0.125082	128.619	2.03291
NCIH1869	16.986	65.2354	34.5561	16.6902	55.0696	331.764	24.9513	11.6184	28.9893	6.01863	5.54258	19.9373	329.198	10.2266	133.695	10.2944	9.89702	17.6155	38.0432	51.7597	901.599	64.8958	17.7833	5.15223	2.08484	48.1695	0.153946	128.137	2.01461
LN382	20.8287	46.7522	28.4914	9.74339	178.185	17.4099	19.3739	44.5778	72.3061	6.44535	30.4202	16.1243	184.874	25.8088	67.4517	22.3979	13.1541	11.0669	55.5877	27.4946	178.319	15.7089	29.5688	3.14865	11.8897	101.49	0.0633449	128.035	2.01072
SNU407	34.1608	41.2207	35.5901	13.886	17.9667	273.665	34.4851	5.36812	23.5697	5.30814	10.753	23.6673	175.39	11.8089	76.3667	31.7958	12.7575	19.3253	15.2058	58.1657	374.382	61.1371	29.4627	3.39813	14.7705	47.7504	0.0216265	126.924	1.96849
SNU410	16.961	59.2491	13.3609	9.01092	268.097	83.2606	27.2803	158.693	29.2425	3.61755	5.61505	10.7326	390.046	73.2481	132.71	11.4122	11.9076	21.0302	41.68	25.4154	35.1931	16.0255	23.0931	6.71728	6.75122	64.9052	0	126.876	1.96668
MKN7	52.0028	73.1576	41.403	11.065	43.3859	2.79011	25.5866	17.8463	58.2137	10.7695	0.100082	20.8487	239.564	18.6642	108.863	13.5087	13.0069	23.2736	35.0552	52.7229	1375.71	53.0916	30.6436	33.2904	7.13597	11.9623	0.02523	126.534	1.95368
JVM3	30.9268	8.13526	33.7466	15.5041	44.6839	17.4288	27.9999	12.5902	89.5487	23.6295	28.4671	121.075	466.004	2.80106	22.2793	25.6433	26.1223	11.1286	57.174	11.7162	90.807	84.0105	38.176	0.689843	15.5653	44.9952	0.695466	125.904	1.92975
COLO783	23.3103	29.2971	30.4941	12.5654	49.6017	201.092	20.3251	7.98708	43.3669	9.46924	22.9234	44.1185	43.5648	8.28947	31.0877	12.4324	15.604	13.7059	25.0125	42.3962	692.207	129.063	27.2081	3.24283	8.57616	26.6243	0	125.029	1.8965
PANC0813	31.8355	20.1296	54.3618	13.7066	22.3501	144.196	32.467	17.8591	37.1508	10.7794	13.4968	6.98428	186.457	25.7572	145.146	30.9176	21.4858	11.5565	4.77528	52.7437	74.3239	34.4522	42.1704	12.9063	5.46531	28.2957	0.0740312	124.983	1.89474
RERFLCAD1	27.5166	31.6042	53.5022	17.0291	40.9716	179.136	23.9713	14.7681	44.8444	7.90877	5.54319	17.9982	110.5	8.60359	142.932	13.7004	17.2366	9.06301	25.3796	48.2222	253.11	39.9763	38.0526	2.74093	8.03381	31.9299	0.0510815	124.737	1.8854
JVM2	22.6574	3.07052	95.2532	32.8339	9.69224	23.9615	38.9067	4.81059	110.828	22.5566	11.5603	52.1902	161.1	3.78329	63.12	18.2816	35.0008	8.69324	62.9456	17.8894	134.647	86.0294	27.1727	1.35728	17.0793	39.4205	0.131551	122.751	1.8099
OE21	19.7745	70.8447	27.3831	13.2549	44.9552	102.292	19.7741	33.1004	24.1212	10.6333	2.64148	17.1502	215.863	10.6622	403.344	4.06034	11.6491	8.86928	15.9717	31.979	283.295	45.1568	41.1725	2.24044	2.67074	54.6011	0.713024	122.742	1.80956
SNU1214	22.6403	22.9411	37.6414	16.0008	44.4485	569.87	26.1977	15.4149	59.8235	3.03491	8.65125	33.3904	127.309	4.59949	42.4545	8.36211	9.28558	11.5593	19.7047	31.7772	284.241	46.6472	19.514	4.11211	14.3967	34.8119	0	122.41	1.79694
LCLC97TM1	22.9452	17.3079	29.3776	14.6068	40.7318	183.659	37.2831	13.8485	59.3877	5.10495	4.10779	11.5854	110.317	17.146	79.9202	24.603	15.6774	9.95844	32.2729	45.1308	61.8915	37.4728	28.2702	4.03484	5.20991	89.5609	0.243165	122.248	1.79079
SKMES1	18.9359	30.252	22.2604	11.5306	30.0786	267.599	19.8965	35.9517	46.0956	10.1071	7.6063	12.7301	191.546	9.03951	53.6975	9.34269	21.1177	7.28071	28.389	18.206	180.72	28.4462	28.0314	6.34241	7.72401	55.3971	0.112794	121.942	1.77916
PANC1005	28.2622	61.6413	41.5464	10.5267	78.0854	25.771	24.4923	119.582	46.8108	4.73616	3.58226	16.8482	115.302	13.1518	165.556	10.3481	13.3707	8.07408	65.3992	43.3066	48.0039	11.4815	39.1498	6.57396	7.84181	13.1171	0.240868	121.763	1.77236
OE33	36.8042	19.6181	33.8476	15.2443	37.8826	175.366	29.159	17.4461	32.9045	10.647	5.11148	8.6627	97.0432	10.7928	130.78	17.4875	15.9304	7.98959	22.7226	64.7417	89.4134	17.4677	29.2512	9.60704	6.08813	40.8129	0.0191046	121.676	1.76904
COV362	25.9533	51.0395	22.6604	9.22739	83.5632	184.063	18.2626	69.8892	45.1525	10.6999	3.73712	14.2003	133.414	6.0312	143.035	17.4259	12.6246	9.05659	18.3274	14.0733	58.8922	24.5022	50.8181	5.25719	5.07586	28.7494	0.151731	121.131	1.74833
SNU1076	18.2178	14.6199	19.6885	20.7908	40.0054	232.996	22.0528	29.9745	79.2472	10.2283	7.39471	8.08528	174.058	34.1339	63.4268	16.8641	16.78	5.46757	23.8831	24.0684	78.4194	9.12947	24.7395	14.7375	7.53072	27.7261	0.0832413	121.074	1.74617
COV318	27.0146	43.5057	24.2291	9.50797	26.9496	302.005	16.909	9.76698	17.2183	18.6862	1.13569	3.11556	477.361	8.3869	51.4305	3.54651	13.0795	6.58524	20.0043	36.6803	1467.62	84.5079	27.4507	2.69297	12.0828	68.1338	0.276756	120.819	1.73649
HT1197	33.1533	94.8829	49.7752	12.2915	19.9461	869.634	19.6961	5.04628	0.887298	13.9395	4.84799	13.5763	923.018	18.9394	35.1943	1.28654	21.8457	12.462	6.12183	42.5484	3331.81	59.6931	25.6676	17.8232	2.30847	1.73494	0	120.285	1.71619
JHOM1	22.6156	20.6335	22.681	10.2175	24.6159	595.262	19.1727	6.50315	54.6384	4.61249	7.77153	18.331	121.374	6.75133	124.796	8.86307	18.5281	14.4454	22.8893	48.9928	393.449	16.1194	29.401	5.77271	4.65684	23.3325	0	120.02	1.70611
SW1990	35.4852	33.9839	11.0074	7.23919	47.2971	376.535	14.6013	12.9577	20.0719	7.08981	10.0116	5.62421	230.72	9.08548	129.494	7.9132	17.9777	7.99871	22.6414	33.213	121.965	12.9203	51.2772	19.2596	6.72859	26.8306	0.0260193	119.495	1.68615
HCC78	20.323	12.0629	30.4688	11.7863	34.3308	233.382	27.4374	6.53645	34.5394	9.80479	10.5295	5.37454	85.0068	8.97184	110.706	15.9179	18.7233	13.2579	37.0241	39.8321	101.667	21.4871	35.5345	5.79448	7.18077	39.6988	0.031411	119.234	1.67625
BXPC3	18.2951	13.3617	22.5285	10.4177	30.0033	422.709	23.1246	11.0875	42.4558	5.99195	7.35496	29.3326	165.647	7.93356	189.232	5.16763	8.66065	15.5772	12.4049	48.1422	283.992	13.1987	34.8004	5.78976	3.0675	28.7217	0.0602916	118.618	1.65284
RCC10RGB	21.3915	14.6518	44.8552	9.40704	18.6165	193.489	21.4039	4.99191	54.6479	9.34522	3.54625	6.1925	117.75	7.13453	70.7489	24.0218	20.934	4.20167	31.5532	25.626	423.332	76.5861	25.594	2.18567	19.8389	23.8879	0.00775983	118.279	1.63993
SW837	39.0316	17.2979	35.4723	11.4959	26.0146	300.77	28.2787	12.0875	36.5941	6.88452	8.49292	8.14858	106.973	12.363	51.9603	14.2559	12.5616	12.0955	27.3708	28.7095	158.65	40.7664	29.0529	12.1355	3.54524	3.4173	0	117.575	1.6132
SNU601	22.9641	17.7277	22.611	12.9289	18.8256	116.53	19.6731	13.8056	22.6934	7.40613	8.74867	23.0231	216.414	6.93629	142.787	15.9711	11.6523	10.8843	17.5785	41.2814	287.086	17.5262	27.5229	1.2742	14.0214	17.2653	0.0668328	117.575	1.61317
CAOV3	41.2324	24.0784	19.5561	15.3724	20.3989	284.371	29.0835	16.1508	47.8063	5.19621	8.78547	5.08152	134.237	8.03499	147.093	11.6997	8.39582	6.58853	12.1733	29.5456	220.903	24.4385	29.3022	2.26439	7.09055	37.6316	0.0585755	117.567	1.61289
ACCMESO1	21.9225	63.0293	11.4145	6.4816	71.6338	127.194	11.7652	18.6109	31.9732	4.73045	8.66434	3.79396	390.862	19.7867	58.335	9.50287	12.415	4.79234	41.1298	16.295	272.618	12.2893	11.4371	5.1604	7.13948	64.0246	0.253117	116.83	1.58488
SKLU1	22.2077	10.1633	33.9049	4.28082	35.4228	89.4124	10.6043	9.58795	56.3637	2.83944	15.6252	32.7283	56.0246	8.09028	61.3812	15.868	10.4865	14.9497	48.4651	19.9455	80.9545	24.3587	35.2658	14.5719	10.349	41.2061	0.0497596	116.811	1.58416
PATU8902	28.8287	59.9565	47.9767	7.0358	88.759	4.12972	18.2544	68.9113	10.191	4.48535	12.9842	8.26494	79.8174	14.8962	112.964	18.9752	15.3496	6.30118	31.5165	49.4798	48.3747	22.9965	68.2873	2.16992	7.59253	16.5164	0.236605	116.237	1.56233
IGR39	17.0242	36.4631	12.7452	9.54555	116.098	3.2091	22.4102	54.8079	83.763	7.83568	10.3246	8.15493	138.076	15.5344	57.6672	13.0126	14.1751	8.3693	34.1621	16.4435	151.981	18.6916	24.1169	2.24773	8.0952	46.2472	0.133122	116.217	1.56155
MUTZ3	27.0322	15.8157	51.3311	14.874	25.39	0.914457	24.7111	7.09087	31.6896	11.0112	28.1241	24.8089	48.6803	12.5388	38.13	22.8219	22.2183	10.5128	19.7188	37.3965	159.531	34.3099	26.9445	15.9097	9.19145	16.5588	0.145086	116.097	1.55703
HCC1143	33.5476	21.3189	35.1408	13.4222	13.1626	10.837	32.0173	14.3909	24.9873	3.65968	38.1857	1.48525	92.9076	19.3444	230.185	42.5763	8.45446	7.03652	15.5367	106.928	131.753	33.6948	33.529	2.59417	4.87633	19.4517	0.0472239	115.868	1.54831
BFTC905	20.4468	44.729	28.5087	9.44745	89.369	18.4108	13.0737	72.8414	9.45454	3.30752	1.68702	21.0802	242.054	17.6239	178.288	7.61486	9.86262	7.51724	6.84467	65.8172	37.007	25.3669	65.1423	4.56624	4.49304	70.4347	0.0280621	115.839	1.54721
NCIH1648	31.7122	19.4993	21.0177	15.7275	42.892	8.92054	33.9242	32.584	45.7116	3.03757	3.70834	6.78738	250.735	25.871	120.744	20.0183	9.30146	2.99805	23.1982	42.1605	24.6552	43.5761	51.6572	3.52087	5.18332	32.5156	0.620147	115.515	1.53489
HS766T	13.2751	46.4627	24.1058	6.35352	92.7198	27.2716	12.026	71.5298	13.0314	11.0186	5.58109	17.0606	169.781	19.5863	84.4287	8.253	12.7889	11.0196	11.0952	16.4663	90.9361	8.78124	24.8353	13.8564	7.04073	32.1054	0	115.434	1.5318
RCM1	28.0347	15.7064	32.1465	14.4095	15.2563	253.006	31.3138	7.02826	16.4088	5.27385	8.77055	12.6295	58.5572	6.58379	141.468	14.4009	13.1264	7.7768	25.2871	75.5277	210.934	18.8632	18.3804	7.12737	6.79543	8.77335	0.0417034	115.274	1.52572
HS939T	24.5061	13.5769	27.2498	10.811	25.2189	294.274	16.1046	5.46933	22.6058	8.00586	10.0806	18.5578	49.1992	5.6085	46.4138	11.8468	11.7691	4.74093	25.4044	23.8901	654.2	29.4455	28.9493	2.73032	11.1522	16.8144	0.0568642	114.227	1.48593
HS852T	28.9167	29.5396	21.7766	10.6054	85.654	261.134	16.369	19.6492	39.3378	6.7631	8.54905	23.7577	32.9696	2.79096	46.2059	14.7532	7.90341	7.53423	27.6831	30.1626	377.643	0.906519	32.859	2.67572	12.6468	18.7655	0	114.145	1.48281
SNUC2A	21.7354	63.4085	47.4419	13.7976	30.3719	11.7921	27.283	40.4561	3.59888	5.3839	1.49564	10.8093	249.604	23.3963	106.514	15.3874	11.6407	26.2757	7.71866	22.6455	130.773	13.7919	24.9879	2.24494	11.7821	23.2818	0.285041	114.047	1.47908
CFPAC1	16.7022	12.3438	15.3962	12.1263	25.54	270.488	20.2164	13.1913	39.7823	7.35034	7.52921	6.37532	126.886	6.94711	118.71	10.7574	17.1578	4.67016	30.7259	23.268	111.758	22.6538	23.1888	9.90107	3.89149	19.4766	0	113.862	1.47206
COLO201	23.5271	10.3312	38.277	11.9963	17.9872	350.441	19.7311	3.09364	23.8106	6.33915	21.2271	8.54815	90.531	12.0726	65.7531	8.39548	13.1534	6.9475	46.156	28.8354	241.591	40.9423	29.5015	5.92932	9.50851	0.767738	0.0247347	113.54	1.45981
PANC0504	17.1435	11.3117	19.801	9.04926	31.2945	162.396	17.0223	10.6027	37.0243	5.7729	4.58118	7.44366	115.169	5.01841	129.938	18.875	15.5541	17.1805	31.5422	22.1312	56.6485	8.9331	26.4229	17.0524	8.9497	19.019	0.0193706	113.515	1.45886
CAL33	20.1978	7.60702	23.1697	19.7688	27.8113	19.715	41.452	12.7211	75.6259	9.30607	8.9487	14.0367	54.3233	6.39201	200.533	16.2517	11.1383	4.8277	25.814	44.367	30.8238	22.4058	22.2727	4.67443	9.14453	26.8306	0	113.3	1.45069
ML1	22.5392	37.6084	24.9978	6.01819	59.2118	2.6366	11.4264	22.1968	30.5111	7.76961	1.55145	6.65071	250.125	5.21624	90.5369	24.5425	9.13501	6.92278	29.2183	15.5519	669.589	40.5333	15.0785	5.70735	6.60056	37.0441	0.034926	112.519	1.42101
OV56	26.4229	11.656	26.8165	7.1295	19.7107	6.98931	19.1634	6.65547	40.0557	6.10184	6.09749	12.0485	55.8014	9.1128	137.186	22.2271	18.7795	5.55727	19.636	42.8101	179.126	40.6933	27.5775	5.38548	9.74307	35.2075	0.127728	112.438	1.41795
SNU8	20.2825	12.7148	29.7567	9.21614	12.3984	304.936	18.5585	3.71762	17.0957	10.8286	5.8963	8.35884	183.146	14.3389	76.4956	6.3878	10.9171	6.3905	13.3099	32.4428	252.803	24.512	24.1238	7.15863	4.22109	22.2809	0.0597511	112.105	1.40529
MEC1	32.3765	3.47805	9.51873	7.58507	24.2588	8.41075	16.8854	3.76006	77.9005	31.1257	8.59647	57.0094	165.852	2.96196	9.57371	18.0641	27.6422	3.20936	59.5459	16.8865	52.9352	154.4	37.7044	1.19377	19.9423	47.0835	0.0208653	111.918	1.39819
HMEL	16.6928	24.6044	40.8417	10.7484	24.5722	7.95014	14.763	12.5477	15.7417	9.5497	5.24849	22.9121	38.723	13.3054	80.8249	12.5065	13.8965	7.86763	7.2064	23.3761	291.848	57.8486	15.8998	8.10765	11.795	24.0837	0.150562	111.847	1.39547
EFE184	31.2763	24.5784	23.0575	8.38769	40.7689	68.7511	31.747	12.3218	9.24175	10.025	0.188976	5.19789	170.965	14.5287	26.6926	7.3321	11.3746	8.75412	23.9921	56.6757	301.128	52.7719	14.9632	8.57483	5.08858	10.9093	0.218139	111.837	1.39509
H4	10.2693	10.1325	25.7476	14.9298	10.7758	304.644	30.9973	1.90949	65.3956	6.60785	13.2018	16.8749	79.2963	2.08743	56.075	12.145	13.6911	6.04092	35.0233	30.1557	184.57	7.77511	31.4579	6.55668	8.98954	22.1544	0	111.819	1.39443
KYSE450	54.2036	23.808	33.4945	16.5527	17.1901	17.5653	30.6799	23.0174	4.53409	8.83149	0.521351	10.8435	274.453	18.747	91.7609	2.74522	6.68638	11.9958	27.7203	72.3704	303.328	2.20798	98.596	1.26405	5.71206	27.7336	0.25088	111.765	1.39237
FADU	20.9277	18.9259	34.6574	15.4045	27.4967	100.55	19.3571	18.583	37.9385	5.27358	2.15146	3.75773	109.425	5.37386	274.57	9.29092	8.45054	7.81351	12.0783	28.2195	37.8872	9.24098	101.344	3.09074	5.03118	44.6727	0	111.279	1.37391
KMBC2	23.1086	8.28989	40.0864	10.4104	8.0661	140.096	21.169	7.23903	48.4117	6.02386	5.96145	9.26344	101.373	4.27839	78.2981	17.5662	6.50457	9.03835	16.6047	47.9253	186.163	12.4465	32.2591	8.58895	4.89652	14.6611	0.110273	110.993	1.36304
SCC15	17.4344	7.11691	15.5689	10.9459	24.7377	109.019	19.2216	11.2731	23.8292	8.32679	7.24261	10.9119	69.4937	3.84713	151.442	8.67338	14.1689	5.50954	16.6036	44.8422	193.832	22.7196	75.9434	3.06962	4.906	12.6897	0.0746939	110.88	1.35873
TT2609C02	26.8614	45.5046	21.6221	7.01032	74.2968	131.896	13.3349	20.3403	19.1662	6.04179	0.422062	8.30567	213.049	9.23618	51.023	7.10601	11.4608	9.07392	18.381	22.07	128.624	11.555	34.9161	2.3592	3.03753	37.8706	0	110.734	1.35316
SNU840	25.5312	37.201	23.878	8.46291	21.1022	245.133	13.1045	13.238	27.3028	7.37475	2.56156	3.73789	170.075	4.81387	92.301	13.8952	6.70837	4.27648	2.252	15.5088	223.272	42.7684	27.2336	11.9946	3.86711	21.118	0.0217375	109.942	1.32306
RPMI7951	23.7914	14.1219	15.2158	8.15785	23.9795	5.31996	22.7212	5.66146	45.2242	8.32462	16.2388	19.2852	37.1263	6.5858	42.788	14.2479	24.1247	6.38713	38.5692	16.3958	204.548	12.2731	32.237	3.32368	10.1744	35.5544	0.0746179	109.453	1.30451
LN235	13.9782	31.7965	2.49087	8.06217	41.6654	117.887	12.2109	22.5919	21.1999	5.17443	10.8836	3.89367	102.338	5.91434	73.6668	14.3891	7.65361	6.8732	17.3169	20.7121	288.591	19.1999	16.9405	3.2285	8.2291	43.1985	0	109.281	1.29796
MDAMB415	6.9485	11.4114	26.4385	13.3736	4.35935	52.7287	10.7403	1.24897	43.371	9.10609	8.08019	31.464	61.6606	6.21905	210.902	17.1146	10.0497	11.0321	21.6322	14.7209	368.32	37.1094	32.3841	4.54906	2.97436	18.6364	0.0483701	109.078	1.29024
TE5	22.374	26.3772	26.4971	16.0713	21.1356	64.2635	23.586	14.0327	23.2223	3.24607	0.223337	11.5818	52.4575	8.32984	237.764	10.7659	9.36674	1.75585	19.9094	97.4408	80.7612	19.7708	37.664	1.64683	3.94317	33.5323	0.0469858	109.002	1.28734
NCIH1975	25.386	22.306	14.6338	8.57699	37.5577	89.3557	22.7893	13.8322	24.8217	10.9304	6.55071	2.43827	85.0905	7.53953	128.373	5.42385	14.2349	8.21779	26.6141	19.6368	60.698	3.03938	30.6595	6.27101	7.45623	24.3346	0	108.745	1.2776
CH157MN	23.2244	29.3513	5.9998	4.95213	59.8648	89.8376	12.6926	28.3576	19.9847	4.88094	4.92414	5.53128	101.916	14.6569	36.6922	6.52785	17.4689	4.36637	16.776	30.0855	83.5826	10.0136	39.6788	1.44659	7.12269	70.5132	0.0648241	108.525	1.26921
JHOM2B	20.3242	6.14806	25.5414	9.13073	10.7001	278.557	22.9743	4.32127	12.467	4.71169	6.3765	8.07351	32.1465	7.91317	115.025	21.7189	10.2216	7.37095	11.0052	56.6462	91.604	35.2984	21.2848	6.29904	9.0882	17.9161	0	108.519	1.269
NCIH747	23.4171	9.57349	23.6853	10.3541	42.4898	70.817	43.4472	22.0513	43.3536	8.85638	1.88183	2.59192	50.3383	11.0973	50.7193	7.27773	11.5283	7.02912	29.3494	47.4351	28.6575	9.49794	34.6878	7.98158	6.6222	9.92527	0.0750137	108.182	1.25617
OCIM1	9.34747	5.1999	9.29861	12.8002	50.7634	77.6524	28.0864	16.7023	140.825	8.96392	24.6674	0.327521	40.5464	4.8049	26.6114	27.3488	14.5543	5.03242	43.2304	45.4282	36.8735	4.02412	36.7509	5.01683	9.31923	17.5887	0.126302	107.946	1.24722
SU8686	15.8448	3.53293	8.3616	7.40572	11.5565	152.193	18.9024	5.78449	81.1031	5.23423	15.4617	3.77628	82.4453	3.39766	171.385	12.5635	12.2877	2.98055	26.4753	52.9706	53.4178	18.4341	34.1085	12.4564	4.56446	19.8181	0	107.592	1.23378
PANC0203	20.1375	16.3783	18.3766	6.89969	23.3277	67.2503	16.2482	20.1206	35.1647	5.07718	3.55495	5.8053	81.3507	4.77144	60.0589	13.3797	13.8679	6.89102	28.1987	30.5572	23.1274	7.40364	32.1197	9.71256	7.31118	30.0415	0.221972	107.547	1.23205
SNU213	18.7011	4.54918	11.7456	6.44583	15.1213	316.579	16.6103	8.08154	37.7145	6.2019	7.09008	1.89118	99.0504	4.62418	79.6811	13.0817	13.9353	4.025	34.3738	42.5686	56.4402	15.0592	33.6898	13.5003	5.58621	14.2758	0.0197687	107.265	1.22135
SUPM2	19.7798	5.22882	0.505542	8.6603	82.9213	12.1255	20.1586	59.5331	46.1234	17.2643	6.98343	10.3978	192.094	4.09758	160.914	17.097	12.6622	1.98958	33.078	25.8474	41.8909	15.0962	27.9868	1.42257	12.1253	10.0946	0.0891965	107.087	1.21458
GDM1	21.6413	11.1083	23.2453	11.4618	19.0424	1.66341	21.2105	3.03944	63.8411	13.1806	15.1833	12.187	41.6497	5.39948	36.7025	43.8589	17.9343	6.15043	14.9139	20.1158	217.725	1.16174	35.2704	6.05262	16.8044	35.3376	0.193537	106.912	1.20793
YAPC	23.5984	3.71719	15.5469	10.8273	20.5639	146.262	31.9052	6.87592	30.8354	4.43393	10.0538	7.28216	64.0231	5.7268	211.527	14.7267	10.0119	4.80732	37.5452	49.804	12.0605	16.7399	44.6711	3.66889	3.71281	10.1404	0	106.793	1.20339
CAOV4	20.8955	18.9667	17.1326	11.4696	12.1706	26.4409	19.6024	3.67213	18.0993	5.61169	2.83668	3.08638	194.289	8.02844	121.432	9.62502	8.97126	4.74245	15.3693	17.8305	356.562	76.0591	16.1581	4.06029	4.26619	32.1172	0.0796472	106.614	1.19659
TCCSUP	11.9512	10.6478	13.9736	6.50067	56.1314	14.322	21.3327	24.0867	48.6001	4.13728	24.62	2.01684	152.792	9.18873	74.1983	12.5701	7.48241	3.6223	23.3852	16.594	26.0031	20.8215	19.5096	4.01226	12.9222	26.8397	0.0774648	106.457	1.19062
HPAFII	28.2507	5.44493	16.5596	11.3676	10.1669	262.737	24.6144	5.54348	22.5761	11.0351	6.1509	4.25035	75.4475	4.92921	61.8678	13.6065	15.9869	4.12543	23.1721	51.7823	58.1001	11.808	26.2645	6.06571	6.56068	8.72827	0.0364035	106.448	1.19027
SLR20	19.1384	32.3742	14.286	6.00732	34.6938	135.041	11.2564	36.4885	36.3105	4.97443	1.71285	4.37232	142.934	12.3517	61.2266	11.5777	11.5722	5.86383	19.5885	15.7297	35.4233	9.69802	33.4335	1.54915	9.49573	10.933	0.0106753	106.316	1.18527
HCC2279	24.3868	39.984	4.8486	5.26886	29.9102	15.6542	16.3992	24.446	54.7013	10.9236	1.4087	3.44872	115.84	13.9735	74.3678	43.4296	14.4489	5.86438	25.4956	14.4855	66.8967	3.41485	37.5905	4.78861	7.45395	7.12422	0	105.839	1.16712
PRECLH	18.4328	17.2958	45.084	8.03839	17.6984	1.17781	17.1452	13.9387	10.4265	6.58942	24.8655	10.3373	32.8486	23.1944	5.59996	9.05848	13.3426	6.70851	11.1072	24.6079	172.434	42.0516	14.0967	9.0888	12.6716	33.251	0.741853	105.825	1.1666
JHOS4	34.4117	76.9708	15.2414	11.1124	42.7116	2.25016	22.5232	29.4573	55.9272	2.60737	4.82049	3.56792	76.7569	9.24384	106.534	11.1113	5.05708	6.70451	12.4086	29.7412	130.307	37.6365	30.6054	1.26389	1.45774	4.99467	0.051167	104.74	1.12535
COV644	23.4727	15.2972	23.6106	14.0328	13.6676	33.1739	23.2397	16.6213	9.83965	7.97035	2.28156	4.44524	217.63	8.85219	98.0682	9.06057	5.46331	7.18476	6.63854	29.9187	149.553	18.3051	15.5357	6.07714	4.83738	9.49574	0.0644009	104.687	1.12336
HT1376	13.3515	3.87064	21.6177	9.1033	12.1051	30.669	30.4255	9.14759	45.0352	7.30921	2.57768	4.49896	21.2846	4.40477	235.555	24.7512	7.78704	3.09355	19.6633	24.6174	492.577	11.6221	25.4526	3.78435	9.94626	11.0986	0.0394652	104.25	1.10675
SiHa	22.3915	16.9112	21.267	8.77425	16.4336	0.668512	12.1766	8.03402	33.6925	3.33981	3.22163	8.0048	120.806	8.26973	191.736	19.0031	7.31209	8.92039	16.03	24.6741	258.304	11.0621	21.121	11.9709	11.0346	5.65795	0.0379419	104.062	1.09959
HS944T	19.4412	12.6987	8.18114	6.91184	42.005	51.7113	13.2853	12.9214	61.2127	4.50382	2.2707	4.7922	69.9371	6.46464	57.8049	6.88132	10.9831	5.55897	36.668	17.1065	155.661	6.57939	31.3127	2.18314	5.12973	22.2492	0.0204691	103.455	1.07652
KARPAS299	11.2326	0.204871	5.25405	17.4809	7.72126	0.812762	30.4501	5.55447	63.8859	18.9447	17.4718	16.3668	57.4051	3.49661	144.377	18.9708	20.8228	2.08167	69.8638	133.555	39.0282	32.4252	43.584	0.734433	13.1013	6.90211	0.027813	103.397	1.07432
BICR56	8.13124	3.75842	11.5705	17.7701	12.6107	260.924	23.4338	8.96091	32.2561	4.69744	4.21496	6.25003	89.2671	5.14697	158.574	6.32456	14.2089	4.75492	13.173	41.4321	51.9578	11.9978	10.8066	5.36414	7.27993	11.8399	0.0353241	103.288	1.07019
PECAPJ49	20.3043	7.44112	21.238	8.60672	6.77963	115.541	21.3539	2.80617	53.9122	8.30327	1.69606	3.64282	92.3194	4.31036	165.157	8.25483	11.5336	5.38191	26.5213	31.2222	101.402	6.50498	38.3876	2.72839	6.54723	11.9874	0.0700038	103.258	1.06904
HCC1187	22.7516	3.95159	13.6151	5.90161	7.88479	87.9481	13.3714	1.86526	47.3238	2.61324	8.77746	6.43588	59.018	22.9467	184.211	18.7685	5.90701	4.82626	7.7969	21.9339	32.4604	48.8628	39.1326	0.633056	8.54009	48.9972	0.0224565	103.139	1.06451
KIJK	40.5776	0.760906	0.862602	22.4282	10.6161	0.762584	41.1969	0.640842	47.9301	18.39	16.943	20.0156	48.1552	6.45047	47.9198	24.6814	16.4523	1.46076	45.9997	94.0045	128.085	76.7427	26.1063	1.57846	15.3846	5.57039	0	103.09	1.06266
TE6	33.9401	22.2009	12.579	13.6096	13.0648	307.023	22.2267	7.5128	62.4106	3.82482	0.109968	0.336533	46.3295	7.18036	160.233	9.20309	4.98382	4.54213	20.5929	47.8584	218.425	1.32774	28.1325	1.87475	2.97099	33.5973	0.0297757	102.734	1.04912
NCIH196	27.5296	5.85024	11.8498	6.62473	15.7086	506.292	12.2516	3.74374	8.61735	0.970987	4.549	3.94049	62.9456	3.09482	194.343	9.11042	3.29778	2.93533	21.3562	28.6443	438.973	20.4999	24.8008	4.11898	3.46262	32.5733	0	102.182	1.02815
KURAMOCHI	21.4475	17.4957	1.8419	8.55692	15.9731	195.478	17.6931	4.87451	19.7242	4.6855	6.97483	0.375562	106.747	6.13123	85.5341	23.6296	8.51491	3.44009	7.73495	19.3874	531.414	30.0643	20.9548	1.19846	2.59075	26.4065	0.054463	102.103	1.02517
HCC1806	23.9706	15.1984	19.8259	5.5842	13.7647	17.9267	15.0163	8.19591	78.1598	5.0018	2.672	8.6309	32.3472	3.78888	177.617	12.9688	11.1112	5.48963	15.6367	19.4605	44.1428	10.9533	24.9141	4.44023	11.347	10.1805	0.0422361	101.82	1.01438
TYKNU	32.9183	19.4236	48.2589	5.86124	16.2658	1.09428	11.3354	9.07808	15.6793	9.7269	0.0466931	31.2462	212.144	7.65339	60.7652	1.04494	21.3481	4.11385	19.6673	22.8757	407.344	0.721751	47.7768	3.59872	8.2969	29.0071	0.202971	101.802	1.01369
ISTMES1	31.5278	10.0537	18.699	5.87326	18.9024	28.3489	21.4965	6.90443	43.117	5.66658	3.54561	5.43161	33.8812	4.63662	66.7345	11.3266	18.337	8.5809	19.8568	5.5707	106.58	21.3693	19.3401	2.49101	10.2206	7.56192	0.0434187	101.292	0.994323
SNU1066	18.4598	3.02376	16.3806	15.8066	25.0477	7.36543	22.6429	24.4062	83.4119	12.4854	2.65974	5.92132	37.8261	5.08351	70.043	12.5742	11.0709	2.44022	26.2809	30.7867	18.1041	11.9532	22.0696	10.4252	5.10194	8.97551	0.0704835	101.247	0.992623
HCC1954	28.4196	14.463	20.869	13.3188	32.0137	45.0811	21.359	17.2885	46.0644	6.15774	3.16253	9.48813	21.097	7.20434	170.669	4.03336	6.21825	8.92829	9.94327	42.3027	38.8158	0.699548	19.5642	2.81911	3.4504	15.046	0.0272004	101.092	0.986734
MJ	37.5857	1.33431	25.2596	12.6175	5.81186	8.97427	20.8986	0.289009	116.127	11.8478	6.79655	24.2822	92.1458	4.45433	88.1822	14.8269	13.4489	6.54053	25.9355	4.06873	64.17	12.5255	47.6863	1.20274	9.9542	10.7269	0	100.905	0.979608
SKMEL30	18.0498	10.3304	9.62129	7.22452	22.1891	39.7187	12.6919	6.75017	17.0224	4.17102	0.592515	11.0449	35.6497	1.94553	119.983	9.37612	7.47847	3.42663	18.4447	40.9605	161.067	37.9594	53.8716	1.52554	12.8712	12.363	0	100.842	0.977239
F36P	19.6567	6.83047	24.5915	8.38828	17.7021	71.7954	20.2736	4.42865	104.162	11.2252	2.07261	0.882423	57.4482	2.69407	14.3653	20.2399	10.2732	4.34838	19.6201	59.9423	157.007	1.31753	30.9202	2.76421	8.54921	12.4458	0.262332	100.449	0.962266
SALE	11.5114	6.89875	19.9565	6.87516	5.43889	55.6602	11.9522	4.88419	9.22618	4.5642	3.83251	7.34782	84.6651	8.7816	19.3493	16.0602	11.1325	4.76896	7.60081	21.9732	350.941	20.3962	46.0213	3.55681	8.29592	16.0878	0.529931	100.373	0.959409
CALU3	14.863	8.23475	17.8412	7.86699	8.57357	60.0693	12.5263	8.11713	13.6247	7.95474	1.47975	4.15954	31.16	4.66054	250.996	10.1078	7.30094	4.50709	19.3677	116.083	108.766	10.8981	17.1804	2.82299	3.92196	17.4194	0.106189	100.238	0.954268
PANC0403	21.1032	9.03474	12.689	6.06016	20.2311	121.998	12.059	9.56059	20.5763	4.18951	3.29145	2.60477	51.8099	6.63247	74.9101	6.93599	11.7212	7.98167	24.1557	20.8378	42.368	7.65504	21.0636	10.5406	3.62274	12.3127	0.0690469	100.016	0.945815
SW1417	30.174	13.0391	81.7798	12.4688	6.14222	128.427	18.7968	1.84835	3.40485	3.95512	1.13512	11.1379	35.0924	7.09153	69.2581	5.87055	8.58248	6.85865	9.23179	38.6761	185.968	11.28	42.4378	2.25569	5.87338	5.45202	0.0887546	99.617	0.930662
KG1C	22.9565	4.22291	8.14706	5.70624	37.216	2.25343	16.1561	24.6397	51.7455	6.58348	21.3137	8.17072	32.9411	14.3311	50.9411	24.0699	14.1503	4.33229	34.0956	20.3405	30.073	1.10837	14.8397	3.12499	10.1709	13.3122	0	99.605	0.930207
HS611T	36.6798	1.85199	8.0482	11.0179	5.8222	4.8592	20.1629	1.94171	38.6996	26.2319	11.072	37.4475	83.4446	3.35222	31.9528	33.0455	23.5481	3.6117	25.2867	15.0769	23.0826	118.022	29.6329	0.335035	13.4847	0.732279	0.0303959	99.4608	0.924727
NAMALWA	22.8175	6.65247	0.0616639	8.23364	31.8215	43.2877	11.2837	5.368	56.1413	11.8716	8.05478	47.4979	212.623	2.71646	8.24174	10.6395	12.3413	1.53687	8.61645	8.75001	31.1205	94.3536	29.2069	0.0117778	9.45637	39.5558	0.0698946	99.2528	0.916823
EFO21	29.3644	9.66317	9.36099	5.8161	13.5969	72.4359	17.1816	10.2822	20.7689	8.06296	3.35956	4.78863	122.242	7.14417	11.3797	14.2269	14.4879	2.16322	12.6164	53.8933	115.959	8.85205	32.8503	0.489762	1.44366	16.4587	0.755063	99.2517	0.916778
BCPAP	11.3236	7.09611	10.7105	3.14721	10.777	83.4979	9.89861	2.99743	52.6675	5.04863	6.55372	8.69458	36.4589	2.93784	37.1157	12.0711	9.32334	3.1723	34.411	9.30625	74.5784	14.3249	44.8165	3.87957	14.3287	31.32	0	99.2236	0.915711
A204	18.4027	37.4641	15.1071	4.14279	59.4873	0.936362	11.1297	36.2923	69.6549	5.59169	1.26668	12.9175	113.235	11.4144	53.7816	6.54302	8.09713	3.32306	54.0568	8.56318	148.928	6.50384	29.2915	1.38331	11.1602	0.211171	0	99.1402	0.912541
MDAMB468	29.3642	7.29506	11.0591	9.15894	14.8575	3.4668	19.9951	5.31551	53.1697	5.2072	2.79945	3.44966	54.224	4.95587	119.534	10.6158	6.46003	3.56426	9.76435	35.9403	33.0208	44.2884	47.2104	2.99389	20.5222	7.73184	0.0478923	98.9211	0.904213
TUHR14TKB	21.5171	6.94572	12.6251	8.88324	6.41718	74.2812	21.698	3.74685	45.4883	3.11079	8.7982	6.02261	30.0022	8.53954	55.4164	18.1905	7.38855	2.995	14.7145	9.92299	75.9043	15.4033	16.1213	2.56257	11.1803	15.6038	0	98.7856	0.899064
SNU5	25.3776	2.02659	29.0531	7.49982	11.7431	51.2513	19.1951	2.0002	42.084	5.48803	2.39075	3.04302	81.8047	2.00066	58.9803	16.2111	9.26773	2.79499	65.7013	57.0297	18.8588	11.9036	29.2479	5.80976	5.68511	10.235	0	98.6095	0.892372
SET2	16.7952	1.2327	4.75778	22.2351	21.782	185.997	34.3516	3.12826	144.541	8.22993	15.9157	0.390829	21.0987	3.65701	37.8089	16.2269	16.1608	3.10352	9.01453	20.3375	49.3225	0.294565	42.0527	3.1337	13.5112	21.5301	0	98.3711	0.883312
NCIN87	25.6785	8.77101	10.6226	11.9803	8.03001	88.4495	17.8332	4.29153	22.5591	3.27534	2.16106	9.14391	44.4084	3.61632	62.8453	8.42554	13.4403	10.9287	9.15437	21.5484	52.8312	11.5796	18.9625	2.95227	4.56401	23.2355	0.0822249	98.3236	0.881506
NCIH1373	14.8651	9.31087	18.355	6.86141	12.8289	28.5087	21.8005	7.50187	16.5481	5.97333	3.01238	4.94683	42.3525	5.33745	120.847	13.8348	15.802	8.06167	14.4876	14.553	22.4549	3.40802	27.7263	4.66267	4.41	31.7123	0.149034	98.1763	0.875906
OVMANA	11.0089	25.2967	8.30022	13.1435	9.86399	81.9334	10.8471	4.99312	3.12138	3.22717	10.0478	6.07592	271.322	3.69103	17.7922	12.5622	4.1658	3.58297	27.8926	14.8545	528.589	16.7032	8.22775	2.15455	5.89331	12.4505	0.0253692	98.0651	0.871682
DAUDI	30.0802	9.2466	5.01723	3.73901	18.4637	12.4435	3.04966	15.8721	95.9689	46.6687	9.48993	61.6252	244.762	3.73892	2.91488	22.8056	18.6939	0.0480789	7.11331	10.7057	49.4357	1.71631	25.1367	0.0360648	12.2324	50.3566	0.196392	97.9977	0.869118
LP1	29.0817	5.52965	0.466718	3.91495	20.4656	6.15114	11.3133	1.57203	56.4621	6.6523	23.6033	45.4561	20.5981	0.903931	26.7001	24.9661	25.7273	0.258848	101.211	25.926	76.8826	65.7136	32.0711	0.389232	8.7565	10.7155	0.0680161	97.8012	0.861652
OVKATE	16.3718	6.51291	16.3258	7.36432	8.48425	176.91	14.106	4.36336	39.2643	7.54943	0.281562	0.504579	134.466	2.27652	54.1774	16.9667	15.5436	5.97532	9.06124	23.0052	98.8664	9.84926	32.0052	0.468107	9.09536	21.1303	0.02366	97.6734	0.856795
P31FUJ	15.2906	3.54451	23.0134	6.09496	13.6059	0.335335	16.885	4.58396	61.3047	5.06282	35.0456	3.34007	38.7196	3.50158	13.9515	11.3495	8.87645	4.9123	14.1108	31.0386	150.852	20.408	29.6521	6.22565	11.3922	17.8551	0.04877	97.5934	0.853753
HCC202	16.1547	14.1269	19.2663	8.07188	4.51271	9.23018	12.7799	2.55463	53.0225	8.53718	2.98585	6.27464	98.5367	15.9045	197.738	19.2829	3.18082	2.083	12.6163	10.2312	106	23.7521	29.9091	1.51806	3.72593	7.01886	0.140077	97.5651	0.852678
HUT102	13.1833	1.13015	12.8348	12.534	13.3357	0.505854	21.5216	5.14477	45.526	28.9765	3.65219	25.7477	114.852	6.18304	45.4246	31.7771	30.83	1.60572	23.3602	4.96302	45.7677	8.41173	23.2712	4.44005	12.4081	5.59722	0	97.5378	0.851639
HUPT3	25.6973	4.98647	19.4798	6.75956	5.95629	34.0413	20.843	12.8917	23.3407	7.43019	0.00806063	0.919756	69.76	9.16585	323.658	8.94154	13.9789	4.85077	20.2768	16.2283	29.147	1.65193	42.1815	7.17684	13.3601	8.57405	0	97.4465	0.848171
KE97	34.2714	14.353	0.447296	12.531	118.162	0.380116	14.501	7.56351	63.6559	14.5638	6.41042	40.5876	140.305	3.79785	8.91645	18.2784	26.3829	0.772614	13.3768	10.9554	20.2001	20.4621	19.1203	0.0927283	6.94598	30.2972	0.0112439	97.3016	0.842665
NCIH2347	18.0407	9.23198	16.6579	8.33101	13.0561	197.39	22.3216	3.24139	12.5917	2.35924	1.01994	3.79489	65.1014	5.37761	61.168	7.30381	7.44397	11.3918	10.6153	32.9082	43.2259	17.8311	31.046	4.90699	2.28923	8.08056	0.0181203	97.0874	0.834522
COLO680N	16.8665	3.30877	13.9856	5.2753	6.76973	158.354	10.177	6.01165	37.8247	2.72062	7.15096	2.73151	35.2402	4.8578	105.999	5.88812	6.81773	3.0893	23.7069	19.5358	61.7561	4.94356	83.9318	4.69483	6.08631	12.1735	0.0180614	96.7613	0.822127
SNU81	16.1369	6.78526	13.4873	5.88043	4.00058	185.748	18.8939	5.894	16.2264	3.96206	0.423683	2.76606	45.4851	7.09685	72.6634	10.9234	12.1863	10.4296	19.2872	30.5111	54.9667	8.33289	24.2412	5.76203	6.12852	6.43347	0	96.568	0.814783
NCI-H2887	13.4581	4.60963	12.4111	8.20626	9.91325	118.914	22.001	4.69342	30.4712	5.76062	2.59174	8.25532	48.9706	8.113	107.965	3.12687	13.0059	0.854892	35.788	28.4968	16.4271	3.18612	32.211	4.54	2.88074	29.0643	0.0195335	96.4978	0.812112
HDLM2	43.2514	0.113891	18.4947	10.4527	4.26076	0.45387	18.8098	6.86541	48.7023	15.2971	7.34139	12.585	31.072	13.8685	58.452	18.6056	14.2113	9.72252	29.9784	5.43154	66.0071	4.80246	29.755	0.840329	16.3272	9.75553	0.246197	96.4881	0.811746
SNU46	26.6305	6.70248	19.4726	7.15243	9.38692	59.6487	17.2043	9.34198	26.3645	3.3662	2.5646	4.28386	29.7756	5.55614	36.984	16.1735	7.42509	2.63312	24.5532	12.5124	48.7508	4.70061	51.6768	4.47467	9.46918	8.37795	0.0340274	96.4669	0.810937
A2780	23.0454	69.9123	7.54984	13.3724	39.8755	26.4692	20.4876	7.08226	132.015	3.99581	6.26192	4.43646	85.9954	5.0381	58.2556	13.6738	3.56822	0.651266	38.8445	6.94194	31.4616	1.05185	35.9427	2.54395	7.58952	0.127724	0	96.3172	0.805251
MDAMB157	19.9034	10.6167	2.03322	3.81223	41.8803	13.5518	6.89083	16.2109	25.2814	3.76885	9.76109	0.62262	139.193	9.13549	47.7344	13.1292	5.63519	3.9542	17.049	6.43503	73.1468	10.0829	21.0211	2.36049	11.5606	42.5569	0.0428463	96.3131	0.805095
BDCM	21.8536	3.23954	7.80054	4.31959	83.1916	0.0951596	6.42089	11.2377	49.4246	17.4892	7.56091	24.0402	90.1903	4.4662	5.45283	17.7682	27.6817	2.35452	16.5281	6.43647	18.7976	70.5297	31.3016	0.0731636	10.581	26.5323	0	96.1831	0.800154
A4FUK	20.4415	2.29078	0.254058	0.972842	18.654	139.404	1.54961	0.693029	53.349	11.7053	7.99523	77.0156	77.5802	1.64294	20.2085	22.6999	21.9183	0.143513	45.716	20.3303	187.862	32.9328	47.5894	0.0857228	7.95318	8.9379	0.0502803	96.1314	0.79819
A253	15.1832	7.05878	8.8387	4.50117	18.1035	55.675	8.82045	7.83309	31.0366	5.23111	2.41373	6.36946	92.9465	10.0421	105.769	11.3325	6.81258	6.457	14.791	28.325	19.6779	1.92593	36.5198	1.11518	4.77366	24.1628	0	96.1113	0.797423
KYSE520	22.9655	20.865	15.9962	7.30778	14.0399	3.9383	15.5638	8.96871	43.3137	6.02731	0.15724	3.02414	24.2195	3.65762	123.631	8.29256	11.4427	5.68113	14.8716	14.1794	181.854	1.06556	35.6451	9.35958	5.63742	23.4673	0	96.0755	0.796063
HCC1395	15.1182	9.62715	6.91003	4.60241	6.66049	7.91424	11.2696	3.50776	24.2222	14.5883	0.112253	6.78995	39.2742	5.62034	124.912	10.8304	18.6971	2.77613	12.7029	15.7794	176.993	15.5414	85.8935	2.18855	4.59631	21.4455	0.0757526	95.8843	0.788796
HS729	9.06366	29.6449	5.24375	2.16982	41.3279	24.4234	5.12881	32.978	11.4682	1.11103	8.75479	0.716033	68.8314	5.51641	184.258	7.18311	5.44062	3.24728	8.77675	15.9026	85.9381	3.44385	42.0096	6.82117	4.90024	47.7947	0.020547	95.8572	0.787767
NCIH2228	16.3615	4.83203	5.70176	6.31511	16.3569	33.7903	24.385	8.1272	36.5963	5.01788	3.22828	2.98418	35.3667	6.42425	24.2467	8.50255	11.657	7.22382	45.217	27.5907	15.4629	10.1104	36.395	3.55275	7.06803	11.0497	0	95.8498	0.787484
SNU475	19.9131	3.43147	7.09845	11.7634	16.1062	32.383	17.3093	2.45884	92.7488	5.64214	3.82104	2.38159	34.9324	1.9863	120.59	18.4472	11.3371	2.28711	41.0187	11.6539	96.8092	3.81023	29.1477	2.08563	6.43665	10.1266	0	95.8147	0.786152
MDAMB231	14.7851	23.744	4.23422	2.13522	62.1837	31.3306	6.61359	24.9252	18.7316	2.49873	1.80142	5.15083	186.405	11.7681	67.4236	6.10197	9.76178	8.30659	13.8458	7.63904	13.7664	3.2406	36.8605	5.75596	3.77208	14.7306	0	95.4789	0.773389
NCIH2405	17.8785	12.3672	13.7006	5.22116	13.986	25.5038	12.4666	7.9376	37.4312	4.94999	1.38365	3.36267	52.3637	3.93667	108.1	10.0019	7.27116	2.86484	34.716	17.1088	22.4241	7.03457	28.7915	5.81587	3.83296	15.055	0.00989775	95.3747	0.769428
L1236	44.2792	1.8745	5.99265	11.6598	5.76461	1.01852	25.5842	5.78566	95.7732	15.0201	4.5979	5.46567	127.363	6.66795	63.7754	22.9612	5.91632	0.0915466	35.4427	21.0692	43.8405	20.9903	24.2634	0.0713814	13.3671	6.53017	0.136735	95.2915	0.766267
NCIH2291	22.7338	5.96922	16.4032	7.87571	16.2552	126.684	23.6591	9.12472	15.0622	6.7209	0.128625	1.30535	134.872	4.88918	76.8019	13.1719	11.5789	4.94607	0.371038	31.7946	80.5585	4.01008	18.2348	4.51491	4.34034	13.2437	0.0229351	95.1961	0.762639
T3M4	12.7425	5.79919	26.0199	6.7369	7.79794	11.7625	17.5732	5.76953	16.3951	4.74685	1.17792	3.95734	116.807	4.16026	147.612	8.0487	7.35988	7.36323	17.739	15.8268	26.5659	5.06747	31.9533	8.10042	6.03283	20.5036	0.0869843	95.1589	0.761227
J82	15.9771	5.87443	18.751	3.1069	10.3145	52.3846	8.55342	3.26142	23.9804	3.08361	1.51696	3.0535	59.4273	5.11241	227.276	7.364	5.59208	2.67939	16.9027	18.8832	130.233	6.56917	47.802	6.99539	4.25055	13.0136	0	95.0867	0.758484
JHUEM7	12.7652	7.66432	15.7519	5.49657	16.9124	146.769	14.1497	5.98024	14.3275	5.96667	2.58194	2.75257	103.247	7.65107	39.6012	11.6182	6.2849	5.57515	11.5998	35.6898	138.258	0.149594	21.1108	2.63895	3.38931	8.79046	0.285212	94.9382	0.752839
TCCPAN2	16.2587	6.79003	15.2224	4.90086	12.2533	71.4494	15.0383	10.4396	15.435	7.24142	1.45903	8.97901	25.7638	3.46012	197.882	7.60016	17.4654	2.45901	45.2593	36.562	18.3687	0.43886	26.7625	2.07261	5.67953	10.44	0.158023	94.8589	0.749823
SNU899	17.5691	3.23296	12.9123	7.10363	17.6997	100.253	22.7869	22.2532	20.8807	5.54525	4.27084	8.66172	49.887	5.53095	61.2854	9.19728	10.1931	0.868237	15.8016	70.1423	13.065	7.14671	26.524	0.839428	4.65191	1.97435	0	94.8142	0.748126
CAL29	20.3324	4.12257	18.6787	7.64203	14.6908	68.716	15.4312	9.1547	22.4281	5.72969	1.67149	2.95952	54.3585	2.64887	157.579	6.38409	6.60662	3.43751	10.7661	20.0152	41.0818	7.82719	38.5752	4.52108	3.02929	8.38905	0.011474	94.8083	0.747901
KP3	15.1943	14.4891	21.2727	4.14895	9.40443	20.9577	10.1112	16.7036	24.9201	6.45304	2.10205	0.8652	52.7049	3.07914	78.9058	11.9691	15.6858	1.80742	30.3551	13.9569	27.8626	17.913	25.7503	3.03956	4.11728	13.4274	0.0501387	94.7346	0.745101
HS172T	29.08	4.81397	4.28273	9.0663	30.1979	32.3298	21.581	2.09864	32.2498	4.00722	17.0114	8.89398	70.414	8.30081	13.8818	7.60152	13.1885	7.65783	14.6899	11.5589	20.6797	4.81807	5.55979	11.411	6.7213	7.98894	0.0325863	94.6184	0.740683
SKMEL3	22.5369	2.02513	9.48685	4.61162	7.32025	1.29047	7.01605	1.38353	34.2312	8.62445	4.58781	13.4068	24.1261	1.0992	46.8075	12.4625	14.5824	2.28476	25.3563	100.606	198.632	20.473	40.6471	6.75526	7.5409	10.646	0.0403977	94.4873	0.735701
HUNS1	24.1554	3.21588	0.0295857	11.6778	37.824	0.917171	18.9754	2.6215	93.1208	23.7078	7.85788	18.5779	46.8339	3.40412	22.5084	19.4268	22.1905	0.837713	33.9248	8.13081	23.3163	46.0771	41.2869	0.0109693	6.65923	12.3505	0.0592845	94.1454	0.722706
IM95	17.0605	0.724069	33.9861	5.2517	5.63879	79.8904	18.4645	2.68831	17.1673	5.00623	2.89706	9.16096	16.7023	1.92091	111.248	22.3166	8.18675	5.35654	33.048	26.7288	29.6036	8.45402	25.1372	3.63484	6.7938	7.42976	0	93.9768	0.716301
SF126	20.215	9.85679	6.58635	7.55592	21.6601	0.722443	13.7568	7.88732	65.5939	5.81894	4.95943	1.22174	62.7758	4.73021	53.4496	9.35599	12.3344	6.90407	36.912	9.59304	64.111	1.08375	35.2678	6.77268	5.87325	16.2844	0	93.8807	0.712647
SNU61	20.4806	4.39649	18.5273	8.69663	9.57325	139.349	27.2733	5.06273	8.55679	5.56409	2.05072	4.84156	46.7132	3.39268	61.2884	5.81703	7.17419	5.44518	23.9909	36.5226	38.642	7.77506	30.6402	2.71238	2.97746	2.72514	0.00935843	93.7598	0.708053
MDAMB436	31.2106	6.22048	8.97561	7.93971	11.4237	0.876485	26.3565	10.2184	57.911	9.12048	0.231981	0.278899	51.5448	7.81951	152.048	20.7917	9.63535	2.71387	20.443	8.97086	90.3335	3.85016	51.865	1.10312	4.1554	27.2983	0.177354	93.6362	0.703353
MEG01	18.9108	1.85867	5.79106	9.45656	6.03553	162.82	13.7213	1.07571	53.5048	7.60172	3.40689	0.350034	45.317	1.53039	113.533	17.828	13.1172	4.91079	5.357	18.058	64.4381	2.80863	45.3935	2.31548	7.92854	30.7521	0.0233319	93.1881	0.686323
ASPC1	15.7422	17.7163	12.6394	3.87102	43.0084	4.7846	14.7962	29.3533	1.54343	4.22104	2.52459	4.44431	46.2356	11.9475	72.576	14.2593	13.4012	5.6879	32.9657	31.8921	7.03005	2.0373	16.6182	6.37716	6.27705	8.82376	0	93.1305	0.684135
HS746T	20.5011	7.4915	2.39455	5.77652	18.3432	81.0201	13.4738	4.50474	35.3916	4.7472	3.2705	5.66536	17.0661	4.4118	48.1944	8.81474	14.4412	4.93712	17.2544	10.5553	24.8789	0.921243	34.963	4.06657	7.40376	41.408	0	92.9116	0.675816
DND41	20.2583	0.845025	18.894	9.366	4.97658	1.20275	15.7629	3.26023	130.838	15.1814	5.48336	11.411	66.1716	4.89316	12.4835	15.1326	6.98533	1.48295	18.2694	13.601	103.536	3.0239	51.8986	2.36281	8.26318	16.5666	0	92.6246	0.664908
CAPAN2	15.1975	5.67849	9.24724	5.2031	20.8879	29.5978	15.3063	10.8576	34.473	2.70927	1.80259	0.942068	30.2262	3.21021	118.131	9.4917	10.204	3.47272	21.2036	22.8716	36.5433	8.04851	26.5847	10.0969	3.88308	4.0028	0	92.5138	0.660696
LOUNH91	21.0454	15.5035	7.96534	3.5384	29.9763	1.08679	10.5915	19.0229	30.5497	8.64758	4.44733	0.233799	84.2119	6.28735	101.643	6.13871	14.9946	3.96875	18.7152	7.2682	51.0856	1.22294	24.5522	10.5836	7.69814	7.33579	0	92.4264	0.657375
NCIH1781	25.0489	2.73072	31.765	10.7323	7.14531	1.28333	15.761	3.76266	36.2139	4.39815	0.0203337	1.90948	52.2543	7.2715	157.065	31.0251	4.00773	10.5813	22.3655	32.4459	62.2759	2.87049	35.3393	1.52221	3.75605	15.1603	0	92.2199	0.649524
HS822T	11.3496	35.1509	4.50804	4.13226	19.9907	67.3594	5.61554	9.12997	17.5606	2.95383	7.93478	3.41536	94.7979	3.68979	34.6943	5.30377	10.8872	1.89302	13.3953	4.8879	386.751	3.08469	13.3268	4.25354	6.09862	5.57281	0	92.2177	0.649442
NCI-H2004RT	14.3687	29.5063	19.49	4.30905	17.0653	10.6026	8.80826	4.34443	34.4613	3.50046	5.23065	4.63825	88.8267	6.85234	21.823	3.17408	10.3907	5.26932	19.17	5.38503	241.233	0.528659	19.6956	6.55376	11.4146	2.12831	0.083493	91.9337	0.638648
RERFLCKJ	19.1075	3.71467	22.7979	6.68633	3.56097	3.74194	11.1467	8.12654	11.2263	4.76921	2.04347	14.2521	66.8975	2.69678	178.534	18.6057	7.17857	2.98349	13.444	12.1747	128.669	13.0377	21.346	2.7538	3.66245	7.90558	0	91.9331	0.638624
UOK101	14.1979	14.2751	5.97837	5.65534	36.0987	9.14023	15.638	12.1264	39.5511	5.74334	5.20584	2.00409	23.9286	4.30953	63.3086	10.0985	10.5633	3.37045	25.7454	12.8818	13.5189	4.1188	28.1139	0.730415	6.57944	18.6081	0.0418685	91.9063	0.637609
SNU478	20.3407	6.66647	30.9783	6.17013	11.337	81.4906	11.143	4.46969	6.4145	2.80697	2.75888	8.53716	62.0099	4.92269	124.062	2.39259	7.17366	2.98137	6.33641	27.6895	24.0344	10.7222	39.6657	2.5876	2.17	10.9469	0.02325	91.899	0.637328
HUCCT1	2.09772	14.9335	11.4766	5.2431	24.3379	158.427	16.2613	14.1458	30.7655	4.15183	4.93288	3.28162	55.5157	5.44599	17.6021	1.99705	14.521	5.15659	13.0958	36.984	23.5257	4.78399	8.94731	11.6333	0.200296	10.5299	0.0408876	91.8632	0.63597
YD38	24.485	4.71094	15.4804	4.24771	12.5514	3.08085	12.2764	8.40182	16.8533	13.2822	1.21282	3.75292	101.302	11.096	74.4913	5.51579	13.7164	2.42664	8.92689	34.5578	34.4412	6.46619	16.6908	6.98179	3.06583	8.57399	0	91.5686	0.62477
NCIH2087	31.6094	3.07023	18.6295	10.4621	13.7131	17.3148	19.5754	3.24514	31.2216	5.91351	0.598186	0.447931	64.0923	1.95645	137.808	11.0166	9.35792	2.50784	10.453	16.903	41.9192	4.73839	49.9326	1.67623	4.33356	15.8096	0	91.0749	0.60601
JHESOAD1	24.375	19.2432	6.21833	5.72616	29.3286	0.920153	22.1848	19.1719	29.5272	3.66861	1.64823	0.63462	34.2832	3.39956	243.702	5.87627	11.2489	5.46569	4.35324	57.9128	27.1654	2.78713	24.5562	10.5526	2.5132	7.03194	0.0673799	91.0667	0.605698
CALU1	22.2535	15.6118	10.1965	3.24296	29.5505	0.5214	10.6565	20.3406	25.0463	4.89031	1.89657	3.57465	37.6273	3.50647	65.8272	3.00847	14.9078	6.08513	14.5928	13.1619	28.3411	4.28958	26.8253	8.93721	6.96586	13.2142	0.0093811	90.9879	0.602703
OVISE	20.0083	7.60232	4.12644	8.11271	50.8138	1.99768	26.8638	17.8709	4.23181	3.48136	2.70778	2.26032	27.5962	7.41269	179.842	25.5004	8.52149	3.40006	57.532	37.9739	30.0119	1.55689	21.9672	1.88438	12.1754	0.567081	0.0253252	90.9518	0.601329
SCC4	8.09091	5.61551	8.18691	4.98962	7.25308	114.157	12.1085	7.91296	12.4982	6.35183	3.21208	2.66695	48.3824	3.29186	127.413	6.60068	11.9563	2.43589	1.9375	23.9355	46.1187	2.71526	51.1787	7.10873	5.07721	10.3557	0.214747	90.9302	0.60051
CAPAN1	10.37	7.41378	11.5856	6.00746	14.3227	50.6394	16.7487	16.2946	22.7919	2.56138	0.669808	1.52304	26.6645	2.81218	135.63	13.8455	10.5929	3.09127	25.2123	24.2784	8.83695	6.31589	44.1297	1.70941	3.75537	10.342	0	90.9149	0.599926
SNU626	17.4695	4.00455	17.1391	5.33851	10.6851	8.8197	9.8359	3.34561	28.99	5.9556	7.33703	2.29607	17.284	6.08583	44.9615	11.731	5.74979	4.22409	28.0754	4.89329	57.3688	13.1184	30.9192	1.68509	6.3084	26.0836	0.0586752	90.85	0.597459
MDAMB435S	19.3012	5.52708	5.66932	10.9858	9.30612	0.399015	26.5093	4.14175	29.7036	7.96291	7.82672	3.21523	21.0099	6.0828	23.896	14.2994	15.0811	3.96983	25.5487	20.2473	24.2448	5.985	26.8202	2.58925	13.4193	13.0833	0	90.7741	0.594577
T24	16.6275	7.31161	15.6335	3.75701	9.63465	88.0688	9.05731	7.40042	17.0371	2.74585	1.048	3.93186	103.296	5.69736	113.477	6.74955	8.32954	3.14511	9.46486	10.697	26.2038	2.36208	49.7763	1.82991	5.63495	12.0315	0	90.7695	0.594403
ISTMES2	24.4071	2.51935	13.0559	7.77571	4.94913	88.0755	21.3108	1.18307	56.8512	6.62698	1.34255	0.100651	15.5576	2.81163	130.196	18.3143	17.1266	2.23059	33.1598	9.53605	11.5729	10.6271	28.8459	4.29143	6.89673	8.90385	0	90.6709	0.590655
SW780	21.0708	1.58549	18.8557	6.61415	14.1669	0.848033	20.001	5.80007	30.3701	6.16143	4.63398	3.0319	53.6556	2.55999	133.401	13.7435	11.403	3.23074	13.5773	13.1837	19.2335	4.76315	28.6571	20.3331	4.69494	5.05428	0	90.599	0.587923
CL40	10.279	4.461	28.0731	6.14056	7.16058	189.046	11.9137	4.19453	3.53021	2.23526	0.240469	10.4533	73.0932	3.30637	94.8045	3.78038	6.57774	9.8736	10.0972	25.623	119.361	4.79149	16.0858	3.60578	2.98687	3.85271	0	89.7566	0.555906
SNU216	10.1787	21.8021	4.04604	6.84175	22.809	4.28631	18.5063	40.1124	3.37087	5.06813	0.294232	0.512953	63.0451	7.88425	167.42	6.26466	11.9101	3.32565	12.6254	26.4242	14.361	7.41096	43.3196	4.21254	7.45735	4.13544	0.0384115	89.7402	0.555283
RD	24.7219	20.8699	6.50961	9.08052	30.9129	0.992317	12.4783	25.1585	25.6915	9.73807	0.06217	2.19734	71.0282	5.01531	29.1067	3.4881	10.9516	4.87269	8.84496	10.4583	39.2973	0.838332	27.1718	3.36862	4.22671	43.0555	0	89.5468	0.547931
SR786	18.9956	0.4446	0.0985424	10.9455	9.31727	1.62312	24.3189	2.21238	28.8178	12.5292	3.77789	9.66983	88.4249	6.7035	66.0656	14.196	15.3846	1.21948	33.8076	62.2633	17.98	5.45503	30.2549	1.96888	7.87988	7.35136	0.0170646	89.4183	0.543048
SNU201	13.0169	4.33743	9.56186	12.8483	6.23699	1.86649	17.3366	2.64171	39.4898	4.94716	8.14386	4.25069	23.4555	4.6544	77.3602	11.3997	6.17427	4.81619	26.8614	8.10001	84.3664	6.30602	22.0438	1.83173	5.05097	11.1331	0	89.2661	0.537261
OAW28	18.0664	7.53515	13.7346	3.27959	6.17706	139.8	6.72438	2.82479	15.5027	1.94348	0.912612	5.45122	24.1979	4.67475	164.222	8.53165	3.9112	2.03794	5.6178	23.8012	227.523	16.1772	31.2623	0.509566	2.88955	8.13556	0.0593429	89.2354	0.536095
HCC2108	21.6635	17.4047	17.3585	2.40835	11.5976	7.34192	5.79813	9.93639	52.3942	2.86783	1.04289	2.0699	60.3244	4.53314	48.5157	7.19489	5.83169	2.34952	29.7145	6.6439	34.4859	0.886359	52.229	4.01525	8.0822	20.9694	0.0386528	89.2251	0.535706
IPC298	16.1554	3.9952	4.93263	7.52994	18.8769	30.8029	13.7458	5.00547	11.7007	5.45392	1.72881	2.22665	14.6592	2.19425	35.3195	9.42016	9.22077	3.03825	21.5905	13.4697	57.3466	16.8289	38.1858	1.80081	8.51113	11.7084	0	88.9966	0.527019
REH	18.7103	3.27488	13.7983	9.46096	11.5802	0.389195	25.6247	3.1725	114.951	8.91821	5.93441	6.38081	48.2944	4.06812	9.22528	18.9886	6.25882	1.96875	15.5761	8.65261	19.2365	5.84991	52.4088	1.63055	9.17659	10.3331	0	88.9295	0.52447
SLR25	23.441	7.2696	14.1346	4.71346	13.6811	0.929263	15.095	8.73335	49.9089	6.66547	0.0266766	0.197496	30.5474	8.87792	104.427	8.78479	13.2594	3.64157	17.3529	31.235	53.3975	0.71065	36.1005	6.52053	6.00745	4.94981	0.133438	88.8927	0.523072
YD15	27.9409	6.73394	16.6508	4.78702	11.1999	0.628908	21.3164	3.53362	33.3544	12.6829	0.272338	2.59989	32.931	2.50731	73.6919	10.0749	20.612	2.31521	16.4066	21.3964	41.5442	2.11169	36.2965	2.82161	7.44986	11.1991	0	88.7743	0.51857
SW1783	12.528	9.18409	4.51892	1.73934	13.7994	35.1915	3.958	7.08879	19.4087	2.56249	4.10207	2.71595	76.6192	4.05332	96.4229	6.77842	5.95299	2.47164	18.2663	4.51293	74.1401	5.74571	28.7249	3.46591	5.03844	25.6135	0	88.7155	0.516336
GCT	18.3274	7.13337	4.7292	2.34595	25.2422	1.94752	9.08097	11.6432	29.1543	7.12451	1.21889	0.846132	29.7332	4.17083	146.653	7.95394	17.8614	2.643	24.3328	13.159	21.8807	1.927	66.0446	1.65348	7.60137	30.1362	0	88.6706	0.514628
HUT78	17.4148	0.667728	18.2555	5.64389	2.29069	0.442202	14.8172	1.32451	72.9482	20.706	19.6409	10.0828	28.2779	1.73344	137.908	10.9841	9.07115	2.78085	8.32801	10.032	31.6693	2.62196	75.4543	5.83827	6.282	6.73495	0	88.5651	0.510621
HCC2935	26.0527	4.08833	9.4218	12.4912	15.0861	2.43817	21.2007	6.38435	21.3248	7.42228	0.246035	0.885084	31.9727	6.5071	111.149	14.7504	8.04164	6.92349	23.5477	34.0565	9.04295	3.38112	35.9561	2.6823	3.87431	6.04453	0	88.4729	0.507114
TE9	18.7802	2.61243	12.0252	6.97609	6.77561	15.2385	18.2746	3.97541	33.1569	4.01197	2.28318	4.36958	12.5854	2.49165	263.565	8.1042	7.39104	4.26345	22.3353	26.4141	12.5491	2.84533	33.9409	1.52286	3.97963	18.9653	0.0105577	88.3848	0.503767
SW1116	19.8053	4.08782	8.35186	8.78351	8.7694	71.0464	26.3041	6.79671	5.84849	2.64907	3.70983	0.698307	30.3363	4.44768	43.1935	8.32023	8.22184	4.45995	15.4172	39.0007	19.8752	5.67677	27.5514	7.54892	4.47832	2.01456	0.0418542	88.3512	0.502488
ECGI10	20.6835	2.81377	5.63207	5.82618	3.35309	35.258	17.4097	5.05031	29.8363	2.80001	0.240532	0.0671212	29.9249	6.83091	177.247	6.87617	11.5075	3.47528	11.2054	20.6946	54.8745	5.28797	36.712	3.80449	4.84247	13.0005	0.436497	88.3143	0.501088
KCL22	15.2997	8.57088	11.4121	5.05728	18.8464	3.16622	16.2254	15.5938	26.9531	3.04784	3.67224	6.77672	51.6842	2.85872	31.1432	16.2889	6.98597	2.67004	19.8647	34.2787	28.5911	0.374001	27.4228	1.03293	1.76087	16.1321	0.0993403	88.1327	0.494187
LCLC103H	20.3681	1.34581	9.07494	3.61243	6.91053	29.1175	13.9862	3.09442	29.2119	7.86372	3.01704	0.92742	38.1617	4.79095	238.384	6.27624	9.33725	4.65767	37.4724	8.56468	30.7901	7.60724	39.1071	5.62331	4.79476	0.263451	0.0270303	88.084	0.492334
RERFLCMS	19.2451	4.84063	13.9475	7.10771	8.31353	7.76114	13.5501	3.77051	24.9531	5.09524	0.360647	1.12669	68.1413	4.8718	78.3847	3.16843	9.71037	3.91169	33.9867	12.4773	65.4931	15.5139	22.6512	1.46442	7.06041	4.07564	0	88.0669	0.491685
TE11	14.5117	3.23722	19.5496	6.83215	5.37368	87.2298	15.9784	3.07709	30.3945	4.48627	0.478453	2.05823	19.1084	4.35768	285.316	7.22337	10.0219	1.81559	8.59897	24.682	16.6875	1.93298	55.5239	1.41103	2.53104	16.1176	0.0381235	87.8352	0.482878
KYSE30	14.8442	3.86536	2.69229	11.6317	11.9847	0.555792	24.141	14.3373	29.7742	5.69503	0.420404	1.2758	42.221	3.72331	342.279	17.0461	14.4569	2.69602	24.9829	15.8752	31.2221	0.528622	24.1522	2.76127	8.80652	8.3836	0.0326963	87.7578	0.479936
SLR26	11.4425	4.10075	11.3209	6.71489	9.01923	31.7015	19.6877	4.76517	65.558	2.66257	6.72603	1.57427	10.2691	5.88771	87.4252	21.4051	9.35029	1.89627	27.4554	14.7566	9.34588	1.42386	21.9404	1.76486	5.1292	9.64365	0.0276818	87.703	0.477856
PF382	13.1696	3.07738	10.5455	7.67351	4.17003	1.71245	14.7645	2.78294	74.0089	12.1358	9.99418	2.48158	34.5257	4.59718	25.4325	18.0164	5.96275	1.77024	7.66269	6.24306	33.8898	4.48046	39.8456	3.34463	29.8506	8.15711	0	87.4514	0.468294
HCC15	28.9327	14.3588	17.086	4.10603	13.0029	25.7514	7.63294	13.4487	3.89964	1.6784	0.622128	2.22615	69.0345	3.19587	60.7294	7.80275	9.64724	3.88516	4.62871	7.72093	57.53	14.858	22.1961	2.30533	1.95276	16.57	0.00963601	87.42	0.467099
HCC1569	16.4348	2.30009	10.5515	7.65366	5.20071	3.66986	11.6056	4.99265	11.5577	2.18217	3.20114	4.05634	19.9533	5.29044	138.371	7.48035	3.23366	3.92443	12.6156	22.219	66.7789	15.5793	39.9084	0.985575	13.3228	10.6966	0.0815895	87.2289	0.459837
RH18	18.9617	23.7889	1.50851	3.0209	34.7347	18.8423	4.59757	11.8459	25.5713	7.30123	1.51937	2.30517	86.3419	4.44597	16.1024	8.07283	11.9907	1.77633	4.40854	7.98298	344.534	0.624007	21.2165	0.0405972	9.46135	17.6453	0.0548528	87.0603	0.453429
DU145	22.2697	18.5337	17.9345	3.73874	25.7899	1.9684	7.51978	10.3325	17.4371	2.21451	0.248572	0.988091	84.6133	5.52683	38.4027	4.44212	7.63084	7.38953	12.1127	21.1612	39.549	14.3186	35.1462	1.36207	3.19629	4.33742	0.0995747	86.9714	0.450047
FTC133	11.3247	10.7653	7.18256	4.4688	24.1279	22.7229	9.1792	7.0585	24.4306	2.40146	1.73072	2.23073	56.8709	1.11996	123.914	8.51264	4.78623	1.29333	21.949	8.37883	57.3596	3.19914	33.1773	1.81928	5.22337	8.27919	0.0246163	86.8643	0.445979
NCIH2052	32.4969	24.8384	9.63406	4.25608	9.85592	37.5503	9.63946	6.4723	38.8239	6.31113	1.1232	0.81808	13.2388	5.12278	19.5696	14.6539	19.047	4.08594	8.94129	6.58872	10.2977	5.86122	30.8871	8.09057	5.38719	1.49007	0	86.8513	0.445485
KMS20	20.3748	2.68763	9.22797	4.98994	7.43892	5.6529	9.92216	2.5256	42.7073	6.04864	3.20768	35.684	24.6864	1.35557	23.0672	23.3367	6.11725	0.687286	30.7638	11.0669	70.1653	21.7213	25.1693	0.980437	5.48253	1.77093	0	86.6559	0.438057
JHUEM3	15.3951	1.47442	11.5048	5.00908	9.98168	69.9086	11.6883	4.69907	30.0832	2.19303	2.76237	2.40538	25.079	2.77994	77.498	11.9298	8.2571	2.75351	7.13962	17.7961	14.6639	2.90389	27.4904	4.81151	5.39022	12.6391	0	86.405	0.428523
LS1034	16.3793	4.63217	22.2876	6.18194	7.68003	95.5315	17.0315	3.73199	5.34648	4.15788	0.797001	3.0636	50.7554	4.55008	20.5134	8.08324	7.05556	5.70502	8.14781	21.6032	33.902	7.2769	38.4794	2.54654	3.54623	1.87558	0.0366456	86.3133	0.425037
LN18	21.4362	3.87168	15.25	3.51821	4.40754	0.294963	8.09008	1.23374	45.2359	7.97639	3.31268	1.00433	45.8208	2.23825	169.133	13.7039	6.55024	3.0648	31.1063	5.24788	41.0602	2.96087	65.0987	5.06736	8.73567	13.5082	0	86.2214	0.421544
KMRC1	5.97808	6.05726	6.7789	2.09469	12.7106	160.998	5.72605	3.04488	26.1904	3.86387	5.44701	3.22993	29.0592	4.0384	36.2357	2.24938	14.7458	3.14112	23.3065	19.9068	24.3091	7.24038	16.2359	1.46552	2.61362	15.857	0.0193826	86.1581	0.419139
OV7	15.833	4.38952	17.7728	5.06114	8.59157	4.0214	8.50226	3.53522	21.4865	5.78039	0.0228936	2.52219	94.9522	4.96525	66.6535	6.19819	13.0746	2.05004	15.1073	20.6203	95.2323	6.47027	33.8649	1.06087	5.25879	3.81463	0.0669473	86.074	0.415943
LOVO	15.7571	3.95521	20.3524	6.4298	8.16591	28.174	16.8639	3.28484	16.5405	2.36866	1.69172	1.26005	39.5998	3.75332	69.6955	11.2852	7.4061	7.56285	11.0936	15.8731	12.7939	15.359	25.9475	2.06116	5.73388	1.6575	0.0187673	86.0656	0.415623
SNU878	13.8587	4.187	14.8493	9.08577	13.0764	20.6099	18.2888	4.04331	18.6311	2.93441	1.26008	2.5603	27.4791	3.30351	121.356	5.38851	6.38925	0.813147	35.2122	18.8072	24.6321	7.34992	15.7367	1.24605	4.91078	5.97564	0	85.8389	0.407007
647V	11.1893	4.75704	12.6822	3.82056	7.88847	23.7497	13.6403	14.7532	39.5147	3.28207	0.879472	0.341562	37.5872	3.70141	129.458	6.11839	4.9871	3.43146	7.8394	17.3162	13.3058	4.88338	34.0167	8.76974	3.35298	5.53806	0.0416153	85.7139	0.402255
U118MG	16.8271	3.40143	13.0408	5.20867	8.75397	0.50164	13.7419	1.84767	43.3122	6.65609	3.84739	1.99837	19.1167	3.09145	47.6403	10.4044	21.3344	2.76863	26.3834	21.7264	26.4098	0.73954	37.483	1.12506	5.8816	46.546	0	85.7099	0.402102
SW1088	11.9229	4.76917	7.8707	6.41349	8.86807	0.971956	17.5668	6.11457	43.7761	7.77867	5.85872	2.24117	20.0963	3.23459	67.5534	6.41005	13.5136	3.42205	7.94536	10.6033	58.8213	3.15167	26.6137	3.65425	2.90352	12.7389	0	85.5589	0.396365
HNT-34-2	11.4432	2.2618	12.391	4.28767	7.68693	0.634102	13.7189	2.14277	69.1601	7.7821	0.0987786	5.9321	13.562	4.11612	18.3162	31.439	14.0707	3.36888	22.3616	29.5439	51.7757	0.256789	27.9224	5.80376	13.3813	11.1855	0.215705	85.4815	0.393423
CJM	18.884	1.29316	3.52215	3.58129	4.83161	146.912	18.7621	2.119	18.4894	3.23955	2.55431	1.15285	64.3566	4.80576	21.65	6.7097	9.2465	2.83388	17.3002	21.587	26.64	3.64386	61.6268	3.18862	5.89455	3.98466	0.328727	85.4413	0.391897
KLE	19.7461	3.22078	15.5236	4.01347	5.41171	19.4101	8.3947	1.26104	31.622	4.42589	0.663328	1.18462	138.907	2.95573	88.2466	5.04	2.96507	4.26792	10.4071	18.5721	295.517	11.6827	15.9351	0.936165	2.79195	4.17229	0.0470816	85.2401	0.384249
AGS	26.4999	20.835	24.6263	11.0826	6.89972	37.1723	22.908	6.53585	7.07752	6.33953	0.184115	0.820244	114.08	8.16125	47.4912	0.746832	9.74634	0.0132364	4.3434	19.4863	169.248	0.296919	18.0241	2.53807	4.10795	2.40083	0.242595	85.1881	0.382273
SKMEL31	11.2852	2.8795	5.45158	3.02468	13.3876	2.98567	4.89952	5.76878	21.6443	4.84098	10.2254	3.61455	23.8004	1.51215	65.209	9.37708	8.68384	4.12264	32.7987	8.72966	212.016	1.23173	25.6103	2.55808	8.00787	6.68126	0.0410292	85.1843	0.382127
NCIH358	16.1308	6.93092	7.28728	5.65517	11.3093	23.0696	9.69685	3.39486	12.8842	6.05363	0.0274117	0.327243	141.517	3.37988	85.9772	13.5449	8.58313	5.57162	2.94161	10.7384	34.6047	0.924604	50.2639	3.61452	1.98688	25.009	0.0364362	85.1137	0.379444
LN464	18.5009	2.22169	8.5477	15.3365	6.77475	8.98115	27.0002	1.60515	24.8544	5.47919	0.0152418	2.19144	7.11981	1.1853	64.4179	8.46544	8.67385	2.51492	20.5342	34.1573	151.77	0.735504	35.6685	2.33344	13.1819	9.6351	0	85.1056	0.379138
DV90	20.6349	2.32217	10.776	4.93205	3.09291	46.7452	13.0481	1.57755	33.4232	2.24467	3.04041	0.607733	28.6053	1.35001	301.486	12.612	4.74672	2.32958	7.09336	16.2026	19.3364	30.3083	22.016	1.04121	16.402	2.88079	0	85.0387	0.376593
HS294T	14.6762	12.5598	3.74791	4.79916	22.6166	0.829229	7.80015	6.87252	15.8129	4.92847	1.2193	1.87808	24.259	2.9504	52.6446	9.39821	9.95888	3.75377	32.476	8.01231	72	5.76742	40.4098	1.12598	12.4646	5.93455	0	85.0343	0.376428
NCIH1355	36.9531	8.33631	50.7609	5.53768	3.34839	0.996023	12.0033	1.49144	4.34272	3.77101	0.0617746	7.24713	34.6408	2.54526	94.0499	0.73188	4.21586	6.27672	21.5261	13.3786	277.396	10.5374	23.5308	6.45564	4.4071	5.44813	0	85.0269	0.376146
KASUMI6	8.53344	2.05576	9.20586	4.05863	8.99999	0.136498	12.3115	3.03671	45.4522	9.60712	8.0074	3.00454	15.5534	3.68466	51.8069	15.6026	10.1943	2.77016	10.2901	21.2373	93.5696	1.0348	30.3481	4.25532	8.12037	9.03916	0.137918	85.0058	0.375344
KNS60	14.0452	6.16008	9.52961	4.42521	6.78137	0.690582	11.32	4.20446	25.9608	4.44357	11.3567	1.14508	15.8082	3.55094	75.3925	11.1322	13.6324	2.7744	13.7894	22.5329	35.1119	7.68477	26.9408	2.63408	6.69678	4.4848	0	84.9354	0.372667
KG1	14.4535	3.43629	3.06572	6.46966	6.03383	0.284599	13.8848	2.84238	106.428	14.5221	1.54695	1.62278	11.4804	3.46431	44.0613	42.7484	16.2984	2.98618	9.73122	17.3206	22.2494	0.77464	53.9397	6.23318	9.20068	11.3206	0	84.9269	0.372343
SF295	16.8654	4.59351	13.4415	3.35025	7.09421	0.418504	8.42403	1.09904	22.8695	4.9787	5.24904	0.665938	35.3111	3.32952	75.4511	7.24901	10.7251	4.76276	21.2941	19.3586	48.147	3.6783	38.0429	3.24494	5.97154	20.2495	0	84.9106	0.371725
NCIH226	22.0051	5.62314	8.56795	2.54636	11.1583	23.2367	9.17195	10.0604	37.6685	6.64907	0.343784	0.309724	19.5503	2.74341	43.8185	7.47143	17.102	2.86549	20.8487	7.81485	14.6212	8.69849	35.4595	3.42907	5.95917	4.89568	0.0234889	84.8994	0.371301
HCC1171	18.0502	2.689	6.44777	3.99637	7.69033	7.51893	11.4094	2.42127	32.3591	6.77772	2.32391	0.836011	29.6273	5.83035	78.561	13.7865	14.5479	6.77027	13.1315	19.6263	14.1055	3.94993	31.8593	4.4521	4.3773	3.31653	0.01179	84.8753	0.370385
HOP92	10.8302	10.5669	2.55842	4.55093	22.7735	64.6754	9.99738	8.64708	12.9686	0.691877	1.27279	0.986865	107.334	2.89425	80.7029	7.42773	5.82941	1.32768	20.1744	13.0764	34.25	1.34298	28.4255	2.67446	2.85836	14.233	0	84.8355	0.368872
HEC59	31.4462	9.5885	22.6929	11.0584	9.00766	1.43365	16.6767	2.83943	13.7479	2.10167	3.56547	4.17895	59.4259	5.131	1.55058	13.6535	4.8812	2.77666	9.15102	19.3416	138.633	42.4076	32.1253	0.793633	1.88987	1.19422	0.234936	84.7001	0.363725
MHHCALL4	12.4818	1.49493	4.41219	10.3948	10.4323	0.17072	31.0695	1.43777	43.1966	11.5949	11.7232	14.3205	11.2642	3.06974	12.5008	16.1835	10.0246	2.85665	13.211	15.7504	11.1583	8.73057	43.3567	3.64362	12.5248	2.23381	0.0647711	84.6953	0.363544
253JBV	19.2253	5.35314	29.4043	6.00038	28.459	0.360474	15.1069	14.2898	37.9845	4.98675	0.0103858	0.145944	18.2738	8.65616	51.7427	14.1542	6.14159	1.47918	21.3609	11.016	19.8342	0.704295	24.9556	4.25503	11.8016	7.0262	0.0976209	84.5436	0.357778
OSRC2	16.2524	4.13662	15.3535	4.58043	3.23141	74.9859	8.37869	1.24455	15.14	3.12033	7.21676	4.2962	91.4643	4.6369	36.2801	5.66716	7.27146	1.56103	10.7553	8.21155	34.0941	2.72513	24.5195	3.01517	4.02718	7.75731	0	84.5213	0.356928
TE15	14.579	3.38792	14.867	8.08323	3.77692	49.6833	16.0869	3.02674	26.2438	4.47098	2.46477	1.65025	37.5527	6.44395	146.079	3.7992	7.70434	5.49679	10.4549	23.071	5.60929	1.21758	30.806	1.81391	2.31161	7.99728	0	84.5197	0.356868
SW1710	16.6878	6.85816	5.22407	4.65137	11.4028	7.33545	15.2458	4.48906	43.7559	5.55714	0.212377	0.85272	27.9651	2.38036	59.8325	13.6914	11.9368	3.41398	18.1974	10.2656	32.0192	2.49274	19.7781	2.86309	9.7093	7.65312	0	84.5099	0.356497
DAOY	23.3017	5.39513	12.2678	7.6877	15.6207	2.02365	15.7271	7.46568	18.9034	3.95496	2.47804	1.43562	31.5454	7.57446	73.94	3.2276	7.505	3.05656	3.6405	13.0919	8.00604	6.82198	32.4152	1.3674	3.02796	55.063	0	84.4669	0.35486
SLR23	11.5729	2.86781	11.2605	4.67053	15.3772	4.25812	21.5741	3.59277	38.1437	8.58696	3.72667	0.248364	12.0368	4.5515	74.1705	13.2324	11.3919	2.48606	22.4861	11.7872	7.34469	3.27252	22.3357	3.22972	5.8346	14.9319	0	84.4115	0.352757
NCIH1651	36.8137	2.41559	15.9759	9.10505	7.7245	0.118353	22.5149	2.94398	30.6557	2.83428	0.20531	0.103757	23.1666	2.25806	89.0387	11.0389	4.64892	3.418	29.4403	18.5474	42.8582	22.4608	28.5164	3.88735	4.27462	6.05814	0.0275406	84.2684	0.347318
MOLT13	15.1483	1.54841	3.69027	8.37202	3.69029	0.811158	16.448	2.35455	70.7298	10.5246	14.3953	9.67596	38.4678	6.5333	8.85764	10.7787	7.59258	2.60866	5.17201	10.3869	27.0662	1.83903	49.2893	3.31627	11.8942	8.58833	0.168841	84.2485	0.34656
T98G	12.71	5.64983	6.71457	5.4616	4.01882	0.258921	15.0805	1.4435	51.8721	5.95413	4.6765	1.87444	53.6861	2.39734	102.294	15.8567	14.7124	1.40047	32.5745	9.39942	40.5319	2.02405	31.8996	1.52509	8.46805	6.83527	0	84.2065	0.344965
HS675T	10.9537	10.1045	4.36505	4.84876	17.6381	0.654257	11.2095	3.60633	42.0804	4.33113	6.59569	1.65698	78.6818	3.86852	45.975	12.3256	9.33066	2.27287	27.9559	7.74521	43.0884	3.46222	19.5767	2.47221	11.6101	0.682319	0	84.1016	0.340978
RPMI8402	15.679	1.90741	5.85322	5.18711	4.99793	1.39059	17.7052	2.11341	83.4442	5.61	14.8961	0.987964	46.8396	3.90329	18.9574	12.7027	5.40494	4.17697	5.80255	6.20156	30.0062	4.23142	59.4596	1.73531	27.1217	7.24406	0.0516364	84.0936	0.340674
VMCUB1	9.10777	5.26577	6.4317	4.13852	6.00568	29.8995	10.3788	4.14206	18.1724	2.68383	0.646672	1.50179	41.7435	1.75438	88.1307	5.68372	7.36231	5.44116	15.5044	28.9556	30.4456	3.55246	23.7501	5.7502	1.48469	19.22	0	84.0484	0.338956
ALLSIL	14.4086	1.41449	15.9735	9.63456	4.98124	0.475845	23.7766	1.34554	99.5956	13.4985	4.31508	5.41482	23.6666	3.70941	13.2088	19.2458	6.58966	1.36669	10.5441	8.27215	30.6564	3.51834	47.4447	2.2675	11.1514	5.02138	0.0224449	83.9469	0.335098
LMSU	18.4535	2.51271	16.9295	3.55059	3.87877	27.7112	9.04624	0.57625	7.15963	5.11636	6.69877	0.48307	14.222	1.80135	145.847	9.34642	13.6435	1.70668	11.3011	37.0934	25.6701	2.82702	65.4895	6.30987	2.31718	11.6043	0.0117328	83.8796	0.332541
DANG	19.0943	3.86714	24.2327	5.82608	4.63376	0.187121	19.0359	6.16454	4.88069	5.86567	0.0036219	8.98043	58.3737	10.9955	153.917	11.4158	11.3147	3.15371	5.70056	47.2064	4.45698	1.63298	51.6366	1.27381	4.38742	11.2732	0	83.7994	0.329494
CAL851	15.5535	2.88585	8.35978	4.63109	8.01332	75.4639	8.5121	5.63938	5.98177	3.0089	2.87878	0.970082	48.2464	6.25021	125.725	4.34658	5.4488	3.64912	10.5474	26.0935	16.0658	11.0351	22.6452	1.71516	1.32817	5.5325	0.0880585	83.6922	0.32542
SNU620	15.7327	0.797019	11.7255	5.97175	4.78667	176.415	16.1349	1.07727	16.6667	2.87008	1.34467	0.969155	24.2498	2.72624	67.5573	13.1679	7.54191	3.73977	32.1039	23.7615	32.3893	4.64811	20.8113	1.61366	6.70115	0.981863	0	83.6631	0.324311
JIMT1	20.3022	4.35593	9.49498	3.94776	6.86678	0.309468	13.7318	7.79918	56.2806	4.259	0.0692599	0.402714	30.7345	2.10017	390.286	5.22526	6.18021	5.99264	5.64299	24.61	99.3572	6.41481	29.8164	5.56589	4.68812	1.14729	0.0450079	83.5399	0.319631
SNU349	11.2584	2.21783	7.80503	4.30095	7.15175	111.457	13.3642	2.93888	29.1027	4.07261	3.70314	0.184017	17.322	2.57562	44.2885	9.02917	11.8882	2.34918	14.4561	10.7215	39.1836	5.24823	15.7351	1.4523	6.87272	7.7775	0	83.4762	0.31721
LN428	16.0126	4.46074	7.30412	5.98971	7.60028	1.09323	10.6865	3.56959	32.28	7.97606	1.48131	1.98488	19.267	4.33023	64.8558	16.6594	9.26807	2.94768	8.34331	11.0075	71.4104	2.13674	31.6688	2.13419	7.80475	8.29819	0	83.3674	0.313073
HUPT4	11.1515	0.541547	13.056	3.86362	9.95697	169.974	10.2885	9.97516	16.4208	1.46694	0.435235	2.41033	19.865	6.079	136.912	5.20905	7.12438	1.95237	21.9477	40.6063	3.30725	3.26565	33.0645	2.20525	2.25289	8.48587	0	83.2129	0.307203
BC3C	14.9496	5.2211	16.5914	4.27465	9.00265	64.4639	13.1544	4.63935	18.611	2.12527	0.419988	1.74283	7.68405	2.28762	243.216	8.98268	4.02878	2.30118	17.1875	24.7178	20.6152	2.11144	25.3144	1.46784	3.33111	8.52148	0	83.2094	0.307067
KD	17.6395	5.75496	10.3749	10.7418	5.10329	0.141514	17.2543	1.36411	53.4807	4.96322	0.383534	0.0938281	125.914	2.83776	109.183	12.0361	7.61098	3.48628	67.9601	3.32591	64.4177	0.656348	21.7633	16.7034	10.6453	0	0	83.0756	0.301982
KP2	11.7035	5.29759	7.16525	6.54636	14.182	0.194955	13.7442	10.0113	38.8486	2.90988	0.666525	0.68343	94.8662	2.01216	167.363	6.26223	8.96934	1.97569	19.7795	13.1542	7.48142	3.17745	18.1643	12.1836	7.01791	5.62294	0.0243031	82.9772	0.298242
HS683	14.0335	4.13372	9.29186	4.25722	8.07894	0.682307	8.24894	1.50794	34.4042	5.00695	3.49235	1.2742	20.5598	4.4513	45.1687	8.83167	9.0959	3.72889	20.0694	14.5987	36.8309	3.64555	34.3704	2.11531	6.15968	22.9506	0.0562577	82.9647	0.297769
EBC1	23.7076	5.04026	32.4342	7.05425	8.11744	0.398157	14.6162	2.97947	51.5344	3.39434	1.12098	0.204802	14.0474	3.6014	106.184	7.35841	11.8637	5.85799	13.9387	18.6994	8.69736	0.355933	71.1437	2.52158	2.59353	20.6438	0	82.7005	0.287728
NCIH2073	15.9687	5.74059	5.69073	4.69902	11.9266	9.55262	9.96868	11.9932	3.25616	2.88334	0.0369356	1.06843	316.3	3.70118	344.246	11.1524	5.62772	4.43193	7.49849	9.92044	33.6323	2.16132	24.5406	2.40771	1.78949	3.34712	0	82.5868	0.283404
TE14	22.1245	3.44696	9.66532	5.69908	8.5113	85.6203	14.5351	6.94718	14.8612	1.93267	0.365043	0.979051	48.3038	4.88367	66.0093	2.39896	7.2332	3.56618	6.73297	22.8845	9.597	8.16346	35.8661	0.509219	0.569807	16.9883	0	82.4428	0.277934
OC314	23.5757	4.03145	18.8014	5.70221	3.00005	0.429676	11.8085	2.35233	38.5131	6.64726	0.034694	0.0727057	40.3885	4.64672	100.488	9.9444	8.13983	6.47475	16.9621	13.3137	85.2545	12.8026	24.7593	1.54345	6.55653	0.631664	0.0330832	82.3404	0.274039
CORL23	17.9405	5.20732	7.68099	5.30518	4.24256	0.123137	26.1192	6.83194	76.66	7.87435	0.224476	0.687397	31.6906	3.22876	78.9899	7.87999	13.8906	4.06449	15.2256	41.7814	11.2599	3.94699	44.2445	2.49423	5.31411	0.612255	0.0195366	82.2777	0.271659
L428	13.1316	0.677509	4.80373	3.04071	13.477	0.661839	4.89368	2.69191	71.573	10.7502	5.33238	1.722	67.5768	1.84581	35.1525	30.8485	9.29436	7.79282	46.9029	5.01546	44.8225	2.91642	35.981	0.301345	9.23798	1.46526	0.0231013	82.2094	0.269064
MOLT16	8.71663	1.05946	6.08762	6.59158	0.357175	0.266555	20.0851	3.66193	71.8234	18.1618	3.22591	17.9275	73.0258	5.75545	7.87135	18.1062	12.8596	2.09114	11.4525	7.77498	25.9956	0.031646	36.8091	4.624	10.4558	6.82996	0.252827	82.1491	0.26677
SNU489	10.1868	1.6542	4.56651	5.18873	4.78058	1.3097	12.0035	1.31475	49.4637	4.43026	4.05538	1.91606	32.3264	2.14485	78.4007	6.78505	9.03638	4.28268	34.1873	10.8365	77.2337	2.94408	26.0914	2.06508	10.4155	6.16643	0	82.0423	0.262712
LAMA84	8.65377	1.91197	6.16595	4.21871	7.24194	32.1819	15.3714	2.5706	40.3629	3.95529	4.49715	0.0783343	10.9922	1.28033	63.4223	13.5154	8.20479	3.77634	9.22719	55.2056	20.7585	0.603688	46.673	2.77521	4.09531	8.8154	0.131817	81.9562	0.259438
NCIH1573	15.6665	4.5501	21.6868	5.9567	2.11784	0.892601	10.8269	3.80821	18.9077	5.20106	0.533457	2.88461	21.6863	4.77238	61.4042	10.512	8.49921	7.74575	31.8445	9.58647	27.4627	3.27892	30.8548	1.79766	5.86455	5.22385	0.0217874	81.94	0.258822
LN319	13.3274	7.41362	8.82287	18.0994	5.76676	14.8547	19.751	4.9483	13.8112	3.03217	1.56861	0.598654	53.6139	1.363	84.1431	6.72256	2.71804	1.53079	11.9094	7.40335	80.8456	6.4338	22.9492	0.706561	7.68376	2.06975	0	81.8025	0.253596
CAKI1	9.65425	2.47396	2.37035	2.96527	5.85438	41.2605	8.66624	2.13258	51.1723	8.56155	0.598617	1.29091	24.6834	2.96984	19.8092	14.8019	17.7662	2.70464	32.2576	28.228	20.5545	1.64185	16.3515	5.14708	4.54046	5.67246	0.02104	81.768	0.252284
A498	12.2301	2.81138	6.89171	2.9398	7.07342	18.7963	9.40907	4.77097	26.4195	3.70139	3.15092	2.62122	13.4556	2.35927	31.6864	19.2179	7.62486	2.15514	29.1323	14.2529	13.9797	5.52384	14.8142	2.02608	7.10049	8.01094	0.0223537	81.7567	0.251858
GOS3	16.1672	2.80502	9.32345	6.16317	5.6601	0.34196	12.8353	2.84847	43.3131	4.69883	1.31044	2.97533	16.2787	2.05693	61.5508	14.1191	10.9297	7.59737	17.0753	29.0716	19.0642	1.72828	23.2413	2.0906	8.1201	5.62991	0.0314106	81.6514	0.247853
NCIH2196	24.2846	2.57038	17.7409	22.6404	2.25584	0.557226	35.9861	1.86552	40.955	4.61469	0.0114428	0.125222	63.6609	8.67789	50.7055	16.613	1.55534	2.95815	8.61463	17.8675	129.767	3.16585	26.181	1.0108	7.91566	1.29201	0.0209138	81.6302	0.247048
NCIH2009	17.8997	13.3857	6.52002	3.94273	16.8562	0.889212	8.16618	6.01642	5.45945	5.0775	0.00872365	0.529169	103.502	5.9963	198.184	4.50739	13.5464	5.51721	9.56359	15.1485	17.238	1.44688	29.5732	1.33934	1.97867	20.2449	0	81.5246	0.243035
EFO27	18.2633	11.1063	11.6908	4.4507	5.40565	27.3749	10.577	3.91054	19.576	3.20715	3.5844	1.40445	47.7917	1.4484	46.3728	7.21449	7.41247	2.31302	10.4669	8.04291	24.0473	4.23139	18.8229	5.58987	5.90009	0.331943	0	81.4755	0.241168
MKN1	15.2878	1.45952	6.92956	4.09039	7.09455	15.6452	11.5108	1.6802	34.4846	3.01907	2.37385	1.47701	27.0315	4.33606	57.8362	7.20486	5.94166	4.62616	25.1905	7.59322	19.0461	5.8687	27.7353	2.43822	8.22826	3.6501	0.0185115	81.4425	0.239914
HCC827GR5	17.0649	4.73235	5.98808	8.73147	4.50028	0.845491	24.0786	3.17362	23.8204	5.80136	0.752035	1.10006	53.8617	2.69731	65.6252	5.38682	20.0848	2.1099	6.99827	25.1079	7.81216	3.68966	29.3093	3.71833	9.32795	8.34226	0	81.3733	0.237286
NCIH2030	25.296	3.47912	28.9754	3.49175	2.03027	47.1389	5.28907	0.922618	25.0914	4.92654	0.0560292	0.698107	48.3931	6.08909	64.2182	2.42578	6.7282	1.90142	15.9889	8.09265	66.8615	1.71081	36.7854	0.998982	6.88573	12.516	0	81.3644	0.236948
HCC827	18.152	1.925	10.6053	6.26163	5.13027	14.9785	20.9971	1.24889	8.67901	6.50884	1.10205	0.314633	42.1638	4.02364	82.7901	5.23845	9.8399	4.02861	8.69189	15.7139	18.9499	2.70207	34.8396	4.31994	5.98163	5.80614	0	81.3477	0.236313
KE37	14.9108	0.620333	12.2755	6.72256	0.904358	0.701	17.1622	1.91008	53.3024	11.8185	7.90578	16.1302	16.8336	4.41244	8.17255	15.0022	7.65137	1.36647	4.53665	9.14003	25.8131	6.42646	36.4354	3.26711	9.15698	8.15687	0.271869	81.2842	0.2339
GAMG	20.8344	2.0678	19.4149	3.63261	7.51001	0.857975	12.7993	1.66872	21.2945	5.5045	0.954413	0.918049	25.9521	3.66797	98.6979	6.68777	10.2472	3.3682	17.0971	17.7553	35.4679	1.74804	47.2138	2.04303	3.55018	12.0549	0.0308736	81.2639	0.233126
HARA	27.7922	5.94373	25.6597	4.62481	2.49017	63.5646	7.868	2.73636	5.49933	2.30507	0.125376	1.66777	21.6744	1.76827	54.9812	4.21245	6.26118	3.56576	14.3984	19.0679	37.0828	3.82519	33.032	2.93193	1.83967	12.932	0.0846081	81.2413	0.232267
OELE	11.184	4.5402	6.03171	5.21328	4.04263	13.8679	9.9713	1.38905	21.1765	3.18415	2.65246	0.818328	15.0721	5.0596	54.359	8.0504	8.84775	3.54499	10.5624	28.1356	35.5583	6.87007	23.9271	1.82012	7.91024	4.75658	0	81.173	0.229673
MUTZ5	11.1633	0.759684	22.0547	5.85079	4.08298	0.167685	21.1203	2.34217	62.3016	11.6899	5.47565	11.1864	10.6657	2.60189	20.8047	12.4809	5.86045	3.44995	14.2695	23.9362	19.6609	1.7795	34.2486	2.4198	9.1138	1.69676	0.00886817	81.0889	0.226478
SQ1	28.1433	0.940905	7.19998	5.26893	4.61374	20.6739	18.2287	3.59712	14.4987	3.52073	0.210051	0.41832	46.3747	3.40061	127.111	4.79702	7.53026	3.61265	21.0602	31.3696	9.70531	1.70229	25.9791	8.04291	3.02786	4.00693	0	80.9457	0.221032
CI1	21.6281	2.32841	2.02221	4.96958	9.45754	0.477103	13.265	1.30568	71.7604	25.9111	4.54234	6.02334	23.8167	2.6297	19.3155	11.9965	16.4489	0.989104	11.7458	4.56432	14.4908	12.3915	44.2164	0.628133	9.32171	3.49263	0.0219121	80.8828	0.218644
639V	30.1735	10.514	4.8534	6.03855	5.16399	10.1184	11.9601	3.95727	21.1468	2.49309	0.332927	0.377656	55.0879	3.17363	230.65	4.48895	5.47957	3.56059	9.33157	8.33263	29.2783	5.70818	49.9624	0.51249	5.34071	1.83567	0	80.8692	0.218125
SKOV3	21.1207	2.51555	13.8393	4.6417	5.71505	18.0347	10.9512	1.07407	25.8757	3.23804	0.808909	0.973677	13.8814	1.90561	109.127	8.43237	6.82931	9.37738	20.0121	20.9586	16.5231	2.90159	23.8015	4.41485	5.53042	1.53235	0.0259373	80.8638	0.217922
HUH28	8.99802	7.22007	3.49254	2.89857	5.15618	99.9456	8.44377	2.71278	16.5714	5.29097	0.616505	0.443396	145.082	3.43358	109.51	7.24496	6.82246	0.117319	17.1999	10.3101	87.2396	0.460673	22.5061	0.680679	6.98981	5.11451	0	80.8215	0.216313
A704	11.1178	12.6129	6.61115	4.97953	10.2446	2.55106	9.33677	4.67892	31.8418	5.65276	2.38379	0.157844	26.517	3.8174	25.003	19.0139	14.9061	1.72724	14.5021	13.0424	22.853	0.668954	4.38677	2.69102	8.41064	24.8599	0.113072	80.7994	0.215474
CAKI2	18.8011	10.5086	13.7471	1.82349	12.9848	30.176	6.14378	8.13096	15.8176	2.28575	0.0113623	0.27782	33.5631	3.77925	120.538	11.8227	5.32886	4.42325	20.5119	8.20068	19.1409	0.854068	18.3743	2.41178	2.32525	6.08898	0.0237333	80.7317	0.212899
HS281T	11.918	21.5221	4.08476	3.24801	16.8576	4.82143	6.02751	7.88098	14.6393	3.90295	4.49229	0.853362	36.4265	3.17136	35.0875	6.74714	13.0537	2.06735	9.57277	5.37567	40.3776	3.92824	18.6702	2.33966	5.8655	4.06767	0	80.6379	0.209336
NCIH3255	19.0972	2.86418	10.0613	8.17583	4.56336	3.82233	15.8238	2.96941	11.738	4.01734	0.675472	0.516077	20.2288	17.3022	198.092	2.79663	6.35679	7.69312	1.88671	19.7304	41.8666	8.98479	35.494	1.94669	1.61637	4.86793	0.0157518	80.6134	0.208406
DEL	16.8021	0.174069	3.18366	8.03673	2.69103	0.521164	21.4966	1.11125	39.893	7.04635	12.174	3.78834	17.0008	3.69055	38.6312	9.34027	10.6864	0.410442	19.8757	74.5677	17.4017	8.97403	25.9375	1.55124	10.3954	2.2188	0	80.5907	0.207542
UBLC1	21.0206	3.0794	1.22759	3.41059	14.5369	21.7676	13.136	4.75106	32.5323	3.19533	2.19253	0.454588	31.5242	8.83864	129.883	2.73416	8.27743	1.71274	2.19777	28.0533	7.92267	4.53151	27.0266	2.8146	2.52416	5.1236	1.63169	80.5879	0.207434
U178	18.7069	3.81956	14.4349	4.56188	3.54119	0.266769	8.51463	1.10222	25.8104	5.2814	1.07808	1.12609	22.1197	2.17239	19.5763	10.3275	13.1199	5.98814	20.6577	10.9345	88.4108	1.91216	25.1454	3.53192	8.37978	16.665	0	80.364	0.198924
PK1	27.9344	9.46653	22.6345	6.71304	18.7685	0.457977	15.2258	15.9616	17.4166	2.76976	0.564141	0.848876	64.6527	2.71556	128.687	5.27712	5.16918	3.18601	11.1866	16.1424	6.08523	0.0270954	29.1977	1.71804	1.69806	8.51727	0.0426282	80.3172	0.197148
SKMEL28	19.8842	1.32646	5.45619	16.9317	4.1766	1.39642	25.0961	1.06601	8.88259	5.95257	0.336658	3.59403	11.1179	1.15018	55.1762	5.52667	8.64602	1.87485	26.6422	35.3475	130.833	1.94901	14.725	4.48217	10.6445	7.4606	0.0241295	80.241	0.194249
HEC6	22.6248	4.11794	18.7191	3.66124	2.05197	34.3497	7.58957	2.10717	21.481	3.01914	0.227129	0.0836015	42.1458	3.90603	42.4795	17.0078	8.10423	2.28761	26.9427	3.8458	26.2158	10.8131	35.7011	3.12274	5.44672	0.629683	0.0321382	80.1723	0.191639
HCC2450	8.87202	9.83195	4.75274	2.01635	4.49439	15.5077	6.2405	1.85454	18.2376	3.39686	1.91396	0.728825	30.7871	1.93838	227.025	8.76457	5.36027	0.960721	7.74427	10.8658	116.498	3.40821	34.8092	3.13612	4.93083	5.89463	0.0189728	80.0767	0.188005
KYSE510	23.6476	1.25657	12.957	5.809	7.07519	0.237455	19.2164	1.81017	68.0119	4.67941	0.199211	0.434927	7.98754	3.51583	396.552	7.5666	7.91354	4.22071	20.7613	17.2081	21.7776	0.757236	26.4378	3.44489	5.02488	6.81765	0	79.9723	0.184037
VMRCRCW	13.8674	0.64662	4.02858	2.6815	8.03454	0.692098	20.2068	2.3813	37.2726	7.38261	4.72591	0.300509	12.2509	11.281	47.6313	18.5158	13.4557	1.58045	17.0591	27.48	19.9625	2.55843	10.2246	4.94631	11.9868	3.92305	0	79.8891	0.180877
WM2664	11.414	3.60119	6.9157	8.76645	24.1875	0.493271	11.4593	12.6744	11.7707	4.47885	1.87695	1.02493	1.81839	2.91477	12.0349	6.0596	10.1748	6.17188	29.315	16.407	37.4931	10.704	21.6877	2.86715	8.15187	4.96	0	79.8209	0.178284
SNU886	15.4823	2.94396	10.7057	7.04371	7.58142	0.23355	16.377	1.75973	20.4771	12.2948	4.13239	0.498233	15.6464	2.86213	63.1365	6.66021	14.6719	1.80097	15.5437	13.4607	15.1619	1.87267	26.3579	4.74965	5.77818	8.1774	0	79.7661	0.176202
YH13	14.8712	0.673769	7.23484	4.37621	5.72291	1.57233	11.2329	1.7057	29.1861	4.66217	1.57648	1.55743	31.5944	4.46369	45.0946	9.54087	6.08076	1.84601	15.9102	10.0224	44.3323	2.79073	26.1289	4.43904	5.78864	22.1818	0	79.7019	0.173761
CL34	16.3066	4.09302	8.90655	4.72713	5.7515	84.2857	14.4151	4.74975	8.50843	1.87747	1.81712	0.889271	9.17478	2.07548	102.655	8.517	5.99889	3.83809	18.54	18.6554	11.189	7.18471	25.2509	0.879603	5.15184	1.0604	0	79.623	0.170763
NCIH1339	21.4984	2.53821	16.2073	3.53572	3.4017	0.435307	8.6576	2.4361	18.6112	4.71077	0.26356	0.324438	76.344	6.08024	134.102	7.72013	10.5885	4.63482	15.0034	10.1905	19.3741	0.684769	57.4441	2.064	6.69948	9.13313	0.0110103	79.563	0.168483
COLO829	11.3629	0.777058	2.0589	6.92241	6.38888	0.622914	9.95665	2.90787	18.6398	5.77009	0.441651	0.672863	28.5645	2.14622	52.0084	9.18673	8.99119	6.36683	48.0068	13.1003	89.9362	3.15949	25.1007	4.53277	7.17548	7.82782	0	79.5464	0.167851
NCIH1666	18.801	3.72069	5.78678	3.88752	9.91755	0.530486	12.5738	6.82126	25.4003	7.03638	0.0535782	2.16561	13.0415	6.87911	99.5262	9.30359	7.56732	4.19847	15.1403	15.8022	15.5954	1.16767	18.8389	3.44489	5.72274	6.36099	0.0237391	79.5182	0.166778
PSN1	33.7932	2.2513	9.60302	3.45064	7.03336	0.409676	10.9478	2.21626	36.674	12.7683	1.44661	1.594	36.1228	2.52878	85.9401	11.2131	11.1721	1.38149	15.7005	11.3568	13.9249	1.22548	26.0492	1.22763	7.77818	6.44445	0.0198606	79.4897	0.165696
CORL105	16.5502	20.6903	7.96451	7.42762	17.1238	0.346177	15.8848	24.6419	12.6258	5.22193	0.0064816	0.0414421	17.5785	1.58262	118.822	15.5951	10.5259	1.63302	14.0787	13.1665	9.55975	1.35768	29.0161	4.02713	6.08415	0.90947	0	79.4893	0.16568
TTC642	19.6249	8.06779	6.52428	0.00479099	3.42941	0.244746	0.00435539	6.35531	9.33359	3.7643	1.42561	1.09771	63.3656	5.15707	66.8236	2.77654	8.97776	1.91756	36.2429	4.0726	53.0107	6.14564	26.8799	10.1128	19.8598	37.0283	0.0569519	79.4177	0.162959
BICR31	9.94147	0.932625	8.3379	7.07452	6.64151	14.0746	16.2295	2.95964	35.9188	3.12529	0.665793	1.03873	11.2604	1.55957	193.025	7.66587	11.7943	3.75264	16.6926	25.0341	9.40952	3.92735	46.5025	1.69021	4.16177	1.37484	0	79.3483	0.160323
KMRC20	16.7488	0.825769	8.99208	6.38799	4.72855	3.69312	15.0959	1.0288	27.3122	3.96346	1.1885	0.977431	14.0656	5.61415	39.3133	11.3087	10.5685	2.53472	29.0851	10.5859	17.2212	9.73396	23.6402	2.85295	3.09099	9.4012	0.0237399	79.2684	0.157286
DETROIT562	46.195	2.6167	10.5283	4.7767	9.31392	0.917097	16.2169	5.40052	26.2761	3.54813	0.752479	0.84866	12.4803	3.62526	144.109	6.08214	9.34356	2.23595	9.86309	22.6083	8.20897	3.38536	89.2767	1.82295	2.01748	2.98663	0.0237119	79.1992	0.154653
59M	11.5871	8.52771	1.50489	1.94964	30.456	6.56663	5.16393	12.4505	31.4152	1.06937	0.506416	0.403006	77.9892	10.3078	62.5424	4.33231	12.6794	4.15464	9.72169	8.65177	10.4902	1.99553	32.5259	0.712537	1.31661	25.242	0	79.1217	0.151708
UO31	12.7608	0.651287	9.45031	3.46831	6.29245	44.4844	14.7955	2.53027	29.0607	6.48375	0.01739	0.159655	17.4732	5.2391	36.3977	9.22044	11.9243	3.60482	14.3092	15.6184	13.7176	5.15794	22.6468	3.63825	5.29552	1.66485	0.0565036	79.0183	0.147778
PANC0213	11.9052	0.755569	7.49641	3.81191	4.11232	1.66828	17.1766	2.79413	12.1069	3.30904	3.55518	0.95003	41.1578	17.7478	198.293	14.2447	7.86498	3.81788	5.13821	25.6082	11.2308	0.0396815	32.8515	6.41875	7.28181	2.09617	0	78.9884	0.146643
HCC364	11.8082	5.40569	10.63	4.00046	6.69228	54.388	8.44591	2.7512	12.2881	2.45841	0.344657	0.956594	27.1969	2.47421	31.0446	5.94291	10.4467	3.85917	10.9673	10.6332	10.4652	2.80868	25.4817	2.01775	4.37975	19.9694	0.0118295	78.954	0.145335
LN340	15.6988	5.48491	5.19088	5.32258	6.17189	0.278315	11.4894	1.44652	29.0398	8.27249	0.069329	0.332457	26.1852	2.76873	51.7052	9.32039	14.6463	2.08963	17.4833	10.1263	39.8576	1.54885	40.3598	2.06317	9.64295	14.0029	0.0211185	78.894	0.143055
WM793	15.2613	4.01225	5.83432	2.1461	8.65463	0.679195	7.93228	2.3765	6.95162	5.2043	0.137747	2.2611	15.8508	4.17556	53.0928	8.27507	12.1262	3.52416	15.2406	11.1628	90.5802	5.75671	22.4872	4.93604	5.77156	9.84963	0	78.7556	0.137795
NCIH441	38.8635	1.58393	15.4224	8.31631	1.25381	0.314624	21.9358	1.51445	25.2891	5.51528	0.0276133	0.167319	45.2577	4.33978	63.4204	5.94833	16.8721	5.66126	18.5501	34.457	16.577	0.566955	38.9889	2.97686	4.91336	2.71462	0	78.6844	0.13509
CAL12T	18.681	17.2785	22.1521	5.36899	2.12547	0.954988	12.3768	9.25797	16.5484	3.11981	0.0474194	0.231429	51.9206	7.00729	35.187	0.446563	6.54677	9.83004	15.5806	26.63	38.5076	1.80453	41.416	4.26836	2.75705	0.443845	0	78.6143	0.132424
JHOS2	19.5059	1.31	4.22572	5.57063	6.7143	1.81909	12.9846	5.15929	35.2594	3.39429	2.87832	0.214916	46.8257	4.85028	87.0837	7.90673	12.4318	2.17099	8.89544	17.5659	8.68052	0.974042	21.1306	7.43525	3.79594	5.77497	0	78.5915	0.131557
MALME3M	11.9064	1.334	8.21719	6.2114	7.44871	8.57267	10.4439	2.30239	8.58829	6.09764	0.796106	1.99996	7.40009	1.56177	57.8332	7.02039	6.38299	2.70122	46.1762	20.0385	51.9701	7.30781	18.1155	2.49376	7.75392	1.8622	0	78.5905	0.131522
CAL78	25.8098	4.24861	2.30628	4.2028	8.37863	1.014	12.1369	2.94835	27.8124	4.0805	1.7687	0.504796	45.9131	4.59758	64.8253	6.13094	5.1712	2.19506	13.3164	14.7807	69.1079	0.858346	30.3657	1.83179	4.74522	7.38754	0	78.5512	0.130025
A1207	20.6992	3.7966	9.55881	3.19871	16.1497	0.152265	12.1378	4.99706	33.822	4.71194	1.75242	0.476111	22.9021	2.31822	32.2803	7.6384	19.2477	4.64261	15.6559	13.8596	20.1693	0.385689	34.4891	1.97638	6.60626	3.92175	0	78.5227	0.128944
L540	12.3622	0.0728229	7.08076	7.22721	0.283108	0.492832	17.7053	1.56379	40.8603	9.67422	0.0811383	14.6755	41.2422	10.0512	50.9096	21.1565	13.8869	1.91884	38.1084	7.72252	37.6871	0.049305	33.3205	0.345727	15.9514	1.34307	0.0296589	78.4206	0.125065
NCIH1944	11.1586	2.23782	16.8783	5.36565	3.31451	26.2056	9.38047	1.63879	9.23116	2.059	0.368895	0.958758	37.2469	5.37732	69.4555	11.9634	4.44475	3.79461	21.5682	11.1437	42.3548	2.0289	12.5478	1.9657	4.63849	5.96117	0	78.4008	0.124309
HCC38	18.7512	1.04334	11.4724	5.68156	1.40358	0.41765	10.0698	1.03925	24.0129	3.81424	1.81149	1.16542	17.0105	2.43495	134.976	4.07553	7.709	7.01096	5.01247	21.4211	20.5731	17.538	45.286	2.96882	3.65609	13.212	0.0283987	78.3332	0.121743
CCFSTTG1	21.1927	1.74363	11.7758	7.27172	5.0129	0.67979	14.2962	0.694118	26.0061	2.53353	0.164027	0.92517	20.5274	2.15957	51.351	11.9494	7.02829	0.566405	18.5424	23.1679	36.8798	7.1231	29.7914	2.15166	5.94009	17.0933	0.0127569	78.3095	0.120841
SNUC5	23.0225	2.87661	11.9581	4.23044	4.22098	18.2298	12.538	3.90973	14.6664	2.26837	0.538119	0.227734	38.6957	4.86845	44.235	5.14811	13.8773	5.92389	5.97729	27.5791	7.97384	3.41759	19.2692	4.69391	4.98894	1.51589	0	78.3059	0.120704
HS255T	8.88317	4.45421	2.4982	6.60597	12.0721	6.84724	11.7312	4.61313	27.5174	3.69326	7.56286	1.01149	43.4305	3.34036	40.6172	10.3456	11.2953	1.43421	12.2809	4.10737	21.4678	3.23857	14.4847	1.97628	9.22876	0.629801	0	78.1172	0.113533
NCIH1792	15.2839	1.61941	6.60091	6.10272	4.55353	8.94367	9.02936	1.53904	63.4365	3.57209	0.0328724	1.71377	29.8261	1.83131	50.2911	4.77087	7.32317	5.35287	10.4524	12.799	21.8789	6.14304	15.7395	3.97431	2.09429	11.9925	0	78.0634	0.111486
BICR18	25.7865	1.12108	20.6147	4.46486	1.35638	0.682166	13.8009	1.40079	19.901	8.16784	0.0604117	9.3581	28.8569	1.19778	104.211	8.75131	8.4863	2.33038	15.4369	36.9071	11.4122	2.52371	62.1254	2.12416	4.08942	1.56635	0.0384046	78.0293	0.110192
HLFA	11.3825	5.53934	4.47281	3.58316	9.63408	0.236117	8.30961	1.76325	40.3513	6.24505	3.37687	0.19154	52.4798	3.76411	68.5833	9.69165	10.3075	0.752443	15.396	4.58495	21.9548	3.13947	21.7533	5.59222	10.1223	4.25227	0	78.024	0.109988
MFE296	21.798	6.05566	11.359	5.67711	5.14205	4.31324	9.1947	1.32651	17.575	2.0288	3.17182	1.53698	38.4448	3.82379	25.7355	14.0333	4.89724	3.10519	13.5002	4.84693	29.5726	9.22802	27.1956	1.948	5.45151	0.897206	0	78.0155	0.109668
HDMYZ	20.7774	9.11519	6.29085	1.79375	13.8417	0.129128	5.22007	8.59867	17.4632	4.35936	0.026259	0.970309	60.9014	3.07552	25.2986	3.67917	15.5501	3.03705	10.0389	8.26473	18.918	0.871702	27.4161	1.40514	7.25649	73.0402	0	77.9738	0.108081
KOPN8	8.01474	0.371796	21.9936	5.93909	2.14194	0.12117	19.6528	1.24171	68.1742	13.6978	2.60817	21.0619	45.6926	3.55648	14.9948	20.2174	5.78521	0.603592	16.5062	8.25783	15.9837	2.26783	42.0475	1.57257	12.1828	0.0352325	0	77.8802	0.104523
HLF	19.2735	3.96632	18.2494	2.15606	6.02943	0.334776	5.53008	2.18735	23.6526	7.21153	0.217113	0.161157	40.6684	4.47418	49.8085	4.20996	12.2185	2.53647	35.3908	6.09496	36.9079	1.01318	32.9809	5.67938	3.89653	12.0841	0	77.871	0.104176
MSTO211H	30.5174	1.50686	13.2992	2.83557	8.08245	0.14702	8.27857	5.19233	42.3043	5.90914	0.0923611	0.327067	13.7051	8.05246	34.477	4.91929	20.6213	5.22791	14.4696	14.3437	14.7273	0.800272	22.3408	3.2319	5.42469	12.1821	0.108036	77.8037	0.101619
NCI-H2882	12.5103	1.83201	6.38265	5.46327	3.22512	19.3889	20.0572	0.588295	29.3686	1.63047	1.77147	0.056014	32.3115	0.934074	187.986	9.74989	5.61047	0.847652	17.5524	13.212	20.4597	2.23018	40.3277	3.19785	5.11939	5.53939	0	77.7231	0.0985551
ACHN	18.7042	5.94275	14.6333	4.19778	14.2658	0.574892	10.4647	5.39574	21.1829	10.0547	0.0115745	0.718905	11.8822	5.16548	15.7832	7.10462	15.4463	3.6471	24.4526	8.21696	16.1527	3.78977	16.3893	3.79689	3.86467	3.5708	0	77.7068	0.0979329
SW1271	18.5788	6.01192	9.12852	2.51959	9.00217	0.494619	8.79263	10.4708	16.445	4.55583	0.204313	0.78824	48.7922	5.3172	35.457	1.89493	13.0917	2.25574	17.8698	16.0775	19.8926	0.855516	55.5871	1.00755	5.52157	8.72615	0.00969919	77.6521	0.0958538
HCC44	9.95274	3.5166	2.45041	2.33884	9.77079	3.71008	10.1731	6.40013	12.0313	3.28668	2.25521	1.15678	113.457	4.44718	157.622	1.4725	5.33024	2.83938	5.64789	12.416	14.7764	6.31769	16.6034	3.84422	1.62614	17.4582	0	77.6501	0.0957776
TUHR4TKB	13.0495	3.60736	12.5721	4.81004	6.81832	1.10551	15.652	4.03816	29.4837	4.44874	2.77987	0.218064	19.9983	3.71387	29.944	5.78095	8.80149	2.64335	24.2502	12.4775	29.3034	1.14712	16.4577	1.09749	5.18671	10.5924	0	77.6216	0.0946952
NALM1	14.7452	1.12286	5.74156	7.13645	3.05878	0.172831	23.6015	1.53673	46.6297	12.8333	14.1505	10.535	6.55239	1.62839	15.5097	12.0593	7.41122	2.56533	7.58598	14.3662	10.6299	1.21219	35.0162	3.18582	10.4862	3.40236	0.0875705	77.584	0.0932687
SNU1272	15.918	5.99338	11.1359	4.90317	15.021	4.97544	12.4117	3.94642	33.6328	9.02557	0.274619	0.212326	12.2988	4.76174	27.0166	9.61492	14.786	1.27167	16.4813	9.24302	19.8413	0.471827	14.4799	2.12467	5.03143	4.50447	0.0165239	77.4858	0.0895353
SLR21	7.31022	5.03275	5.65795	4.7221	4.99765	1.28318	11.7647	5.53198	29.0579	5.60331	0.0153862	0.0715465	7.68362	4.56693	68.1655	11.5874	8.24157	3.05494	12.9927	17.8123	63.5341	0.905969	14.5611	3.25246	9.03264	11.3098	0	77.3791	0.0854796
TT	15.5266	7.97006	6.46549	5.00689	5.14439	3.60626	11.6179	1.0589	16.8247	2.30925	0.398251	0.618455	11.2999	3.09722	141.858	16.6647	4.16827	1.96458	9.08112	9.72135	134.834	7.30553	29.2236	3.51126	3.2007	1.18524	0	77.3607	0.0847794
COLO800	11.6905	2.30853	6.43581	7.04453	11.5626	0.217607	13.2238	2.82015	15.2438	5.9442	0.404219	0.357693	8.76328	1.5588	56.8318	6.34689	10.5068	2.62965	40.9915	29.9282	61.9698	1.15358	31.1263	1.41542	5.83214	8.94052	0	77.2897	0.0820826
NUGC4	11.0423	0.17682	4.18547	4.00279	0.921691	57.3956	18.6164	0.277053	0.163007	4.41663	0.9553	1.21733	43.4899	10.9449	90.1253	10.301	10.1143	3.29436	30.5753	21.2632	73.1257	1.51334	24.9813	1.90896	11.711	0.769544	0	77.1194	0.075608
HPAC	9.46364	5.85091	6.49807	5.68419	4.31997	1.44904	12.5201	3.19393	2.52179	3.20364	0.589416	1.60249	20.0296	2.84367	61.4994	7.93205	15.2181	5.44838	0.606564	14.8069	15.0094	5.49859	17.3967	13.1089	5.6533	44.8899	0	77.0878	0.074407
MG63	14.5257	7.00593	8.41051	4.67318	14.8531	5.16112	8.24201	8.2057	7.36344	5.00718	0.894704	1.00697	21.4404	1.43641	47.5194	4.70462	9.49236	1.19632	6.43211	19.6032	14.7115	1.40457	28.5961	1.22815	5.34918	14.9457	0.0725426	77.0102	0.0714602
P12ICHIKAWA	16.7288	2.42572	4.18348	4.94335	4.59361	0.733288	11.3964	1.64326	77.4272	10.5278	5.06052	1.04441	48.5308	1.38506	22.4809	8.50668	3.94023	0.433276	3.12273	7.09979	58.1099	2.90697	54.1604	1.72851	12.465	6.37896	0.0501867	76.9948	0.0708736
SNU324	11.0068	4.11505	14.7674	7.54378	5.21213	26.5728	18.8192	3.87464	5.97022	4.86552	0.0179704	0.694918	22.2245	6.52368	40.3763	8.5724	9.17082	3.05021	11.9348	24.5236	9.77576	2.5951	28.8805	0.883562	3.11625	0.758427	0	76.9249	0.0682179
JHH4	10.192	3.24175	4.23527	3.31642	5.52798	0.974471	8.44622	1.66189	36.7032	13.766	0.117075	0.133109	34.4198	3.41675	61.258	8.9548	14.2452	1.7297	32.0988	8.95119	18.1453	0.94784	30.8053	1.83251	5.85216	15.9807	0.0222312	76.7841	0.0628659
HSC3	22.2781	0.991711	11.4776	4.91133	6.64442	22.7975	13.4569	1.88867	7.64713	3.74437	0.108816	3.53671	17.296	4.8084	118.621	2.92658	10.411	1.38527	11.5223	15.7548	4.59226	0.78873	46.7001	6.45812	3.39566	4.18163	0	76.7132	0.060172
U251MG	15.6797	9.7184	2.67685	21.2874	5.76602	0.446396	22.2843	6.74421	15.7189	3.34806	0.311973	0.13065	24.4511	3.91715	25.7318	5.76377	8.86896	1.42754	11.8378	6.51033	81.2799	2.87952	21.2045	1.38329	4.5995	7.91656	0	76.7018	0.059736
SKMEL24	10.8398	2.00068	3.38693	4.59468	7.20873	25.3898	6.31026	5.20118	22.9488	3.53651	1.85752	0.929838	5.34109	1.8586	23.2254	5.8288	9.45516	2.06489	17.5381	9.54134	64.194	2.54621	27.0927	2.0497	8.62631	5.21092	0	76.5944	0.0556561
SJSA1	11.3123	1.01245	9.43353	2.23847	5.03717	30.7721	5.56468	0.871882	10.0152	3.05643	4.54717	0.0874965	41.6721	1.62403	72.634	5.20864	9.0043	1.29666	7.29716	12.735	24.0403	1.92744	80.31	4.07106	3.77527	9.31035	0	76.4898	0.0516787
NALM6	13.6964	3.03694	2.77153	5.61276	11.9394	0.521456	18.8437	4.05502	37.9928	9.04467	7.79738	11.5795	11.8582	4.53976	5.31531	11.8842	6.84481	0.658107	9.56903	10.0604	17.0989	1.79793	32.1332	1.7163	7.55607	1.3923	0	76.4627	0.0506495
SNU387	10.9382	1.15115	9.34947	5.59704	6.65083	1.76074	14.2438	1.45204	16.0631	8.13433	5.41722	0.984285	13.6548	1.95948	140.96	4.74038	15.1129	0.921209	11.9216	17.6361	22.737	1.06294	22.7254	2.19216	4.75957	5.68399	0	76.4518	0.0502349
HCC2429	19.0436	0.739721	6.92698	11.7309	0.708669	0.984485	14.7621	3.65099	57.6577	3.86083	0.0552542	0.074454	107.457	6.10177	64.4638	7.74545	9.94209	2.9073	0.590489	5.23145	6.70894	205.851	24.4179	4.212	4.53974	0.611513	0.0110671	76.4152	0.0488454
NCIH508	8.01164	1.00776	6.83525	7.98907	0.797547	43.3064	18.4426	0.603475	1.79888	5.03624	0.721818	0.193482	33.7283	2.81656	83.8076	12.039	9.95117	1.49504	35.0757	38.8408	38.8949	4.35528	26.0137	1.45622	5.6599	0.609276	0	76.3464	0.0462312
U343	12.2068	7.2555	2.24127	4.3456	5.99653	0.150504	7.91774	1.75487	32.2352	6.06795	2.14525	0.8806	20.1839	2.07795	24.2929	12.2025	13.8261	1.68686	14.5322	9.08591	35.0727	1.82581	27.8933	0.880882	9.95516	20.5036	0	76.2847	0.0438842
NCIH1693	20.9617	4.47958	5.10059	4.21165	3.10286	0.417883	6.86971	2.36288	24.3084	4.69127	0.0954831	0.169622	136.851	6.63284	61.0498	2.74275	9.27631	2.03978	18.573	12.3137	61.1302	1.45488	21.5319	0.885659	2.87962	13.1447	0.0937679	76.1547	0.0389435
CAL54	11.8002	0.875872	4.95403	5.94235	2.37125	39.2552	17.4099	2.35232	18.8449	8.9791	0.239391	0.408581	10.4752	5.17068	41.2418	13.4339	11.8543	3.19788	13.7671	10.3452	12.2007	1.70234	17.7402	2.77929	6.01837	3.15952	0	76.1309	0.03804
CL11	16.8844	0.765275	10.8372	5.5516	3.44094	133.884	15.7088	1.22925	18.1356	2.32689	0.0151459	0.302935	35.3061	2.13021	48.9006	10.0732	7.9297	3.21768	5.81032	6.22426	33.0109	3.7729	24.7823	2.91803	6.61692	0.114378	0.0246061	76.0147	0.0336246
OVTOKO	15.7953	8.63917	10.3849	2.06301	11.6584	66.4143	4.02512	2.60863	6.16216	2.89931	0.628964	1.57979	20.944	6.9754	60.615	10.13	4.89539	2.66993	22.4089	8.59214	28.0086	0.377062	15.764	1.3683	4.14067	0.540599	0	75.991	0.0327232
GB1	24.1353	3.20143	26.2909	8.01686	6.04438	0.859329	10.3585	1.91938	12.6824	3.7961	0.0143959	7.90699	17.765	0.683132	45.3954	5.21146	4.05651	0.539599	6.55673	40.8898	19.7379	0.702405	39.1223	3.99443	2.82881	14.3805	0.0131556	75.7459	0.0234083
SKLMS1	11.1972	4.5884	1.8767	3.73193	10.7827	0.575727	7.16538	6.21538	34.2837	7.67914	1.996	0.313404	31.4577	2.28534	65.5772	3.73981	14.9845	2.04713	10.6355	8.70064	18.0069	0.719053	37.4143	2.75157	7.3361	6.00257	0	75.7191	0.0223887
SLR24	15.631	4.30961	11.1708	8.75124	11.3126	0.190155	30.1811	3.90705	40.278	8.13172	1.76887	0.0163726	9.29222	2.45599	82.8114	13.2561	11.4474	0.74609	13.5804	15.064	7.28338	1.47334	19.0815	1.01229	3.42825	1.96062	0	75.6317	0.0190653
HSC2	8.40725	5.29192	7.68582	4.02136	6.1885	2.80403	8.75685	5.00668	14.1448	2.93288	0.826386	5.15529	23.2866	2.88694	55.0515	3.90801	6.29031	2.40023	4.9148	19.438	19.7589	2.57333	33.8999	1.34869	5.48273	5.53239	0.0417373	75.6142	0.0184009
MHHCALL3	13.1713	0.501754	6.35081	7.4172	4.75998	0.38856	24.6287	1.49659	50.3752	9.43979	9.28285	14.5684	16.9216	1.40735	6.93541	10.1293	10.9118	2.17452	6.0543	3.80745	8.44116	2.73089	41.5884	3.61427	7.92608	1.96895	0	75.4571	0.0124304
U266B1	22.0315	0.981095	116.093	1.73719	6.07921	2.01	4.57238	0.812688	47.388	0.934595	0.20823	39.0924	6.67273	1.25205	10.1855	7.7745	7.53694	0.503777	32.3426	11.478	31.3017	15.6501	36.0735	0.733041	8.66896	0.185259	0	75.4385	0.0117253
HS706T	10.9193	8.57093	3.20284	2.7617	9.30776	10.266	5.75962	2.54851	8.81786	6.71906	5.2402	1.56622	22.0017	1.84119	47.8758	5.56524	8.44969	1.89213	4.68397	7.22879	57.5964	2.15594	19.8102	2.16798	4.55944	3.45065	0.00894039	75.3968	0.010141
NCIH1734	24.5591	1.21851	2.39086	3.10944	4.10581	3.06432	7.32064	0.665003	14.9256	5.03345	0.0585679	0.325333	83.7345	6.28158	63.7558	11.0417	5.52965	3.55364	16.4918	15.3992	39.5579	5.80601	38.2381	1.43735	1.43296	4.84922	0	75.3215	0.00727566
TALL1	14.9872	0.240658	7.02695	3.78863	4.68475	0.634107	8.63739	1.13912	43.5034	6.17871	11.3861	2.8011	27.9682	2.38766	14.0285	22.5783	5.84451	0.457786	4.52076	17.1725	39.0157	0.122334	38.176	1.80727	4.68104	19.8792	0	75.2455	0.00438862
SF767	18.6794	8.46404	9.10074	10.2249	8.19886	1.38709	17.1466	3.68959	17.4071	2.60977	0.0360225	6.06739	14.0009	1.04542	95.944	12.6922	8.58561	9.71392	11.0859	20.668	7.64267	0.582404	18.5971	0.207224	2.81519	0.522463	0.0202577	75.0939	-0.00137167
NCIH660	18.1503	0.170138	18.6042	5.59211	4.74395	0.52277	16.2985	1.49033	23.0612	2.84613	0.0537103	0.0870186	20.8347	7.84808	107.4	32.2057	5.00823	3.51854	12.7694	29.504	18.9198	1.00963	29.4367	4.02126	4.97259	0.0796585	0.0923907	75.0652	-0.00246222
SH4	17.2948	1.52623	8.77191	6.46247	8.68072	0.261775	11.0576	1.01068	19.4641	6.43745	0.0200445	1.51937	8.12679	1.21673	103.762	15.0341	11.7957	1.65301	33.5651	14.9109	44.7422	0.537791	21.3158	1.67879	9.64994	2.51786	0	75.0466	-0.00316896
WM983B	21.8658	1.39904	8.12867	4.5963	8.13846	0.655966	10.9641	2.1861	6.47128	3.96252	0.868777	0.223669	8.52277	0.99335	148.753	10.0981	9.06028	1.50864	14.3735	33.3572	55.9672	0.723838	53.541	1.61417	5.7173	5.99168	0	75.0047	-0.00476161
RL952	20.3548	1.55963	14.1291	4.39859	11.2737	0.194418	16.8806	7.83482	5.44454	3.6177	0.340356	0.464839	13.4351	2.1836	240.784	33.1275	7.13683	2.26954	18.1886	12.5686	12.8605	0.780234	17.3144	2.13863	7.87869	0.838711	0	74.9598	-0.00646982
PC3	8.91634	10.9529	8.63617	3.27856	5.54016	2.22526	5.54463	7.37787	6.63053	1.55414	0.0369392	2.42065	115.708	3.14449	49.6725	6.15013	6.81519	1.36216	4.83294	10.0515	31.4946	4.28563	34.5368	3.38553	3.47471	2.74584	0	74.9527	-0.00674048
NCIH292	19.3487	4.14266	11.4285	4.05265	8.81445	1.34185	9.83018	13.3727	12.9302	3.53836	0.03305	0.387619	11.7586	5.50091	98.3885	8.24959	6.11596	8.18732	4.96124	13.202	5.34248	3.73678	29.8823	3.39055	4.15466	0.897387	0.0185861	74.9499	-0.00684455
LOUCY	16.1157	2.21213	11.9289	4.18557	1.52165	0.278111	11.498	2.8286	55.7748	6.08645	0.0898238	2.34912	47.4431	5.09265	8.15135	9.46722	6.83009	3.89051	3.08225	11.0039	50.7523	0.580728	41.4485	1.73199	7.01527	9.73103	0	74.9358	-0.00738061
NALM19	16.9221	0.42133	5.48513	17.1752	3.41428	0.114625	41.7116	0.942069	71.9879	9.39154	10.7408	11.8767	13.5851	3.99567	7.08172	12.1292	5.81319	1.1809	5.43207	2.66731	8.22914	4.85303	34.193	2.03178	11.2811	0.323963	0	74.9176	-0.00807239
RERFLCSQ1	17.3674	3.85134	5.59352	4.01523	5.22909	15.2748	11.1915	2.39676	32.6185	3.53852	3.90004	0.0873024	16.0979	3.57044	59.635	5.14736	10.3359	1.607	18.2022	8.04963	15.6623	2.48721	32.5795	1.82727	1.89276	0.394727	0	74.8257	-0.0115672
PK45H	11.889	1.16155	6.02436	2.13949	5.77099	73.2984	9.79155	4.17802	10.8139	2.50437	4.22808	0.403291	22.2013	3.04835	147.765	10.1366	10.8672	1.2623	19.1124	9.98546	4.77792	0.25913	33.0302	1.96102	3.43276	1.03213	0	74.7594	-0.0140857
A101D	15.3855	3.02645	6.40671	3.47179	8.24242	0.542688	7.28161	2.1056	10.8669	4.5218	0.199841	1.64717	14.9393	2.05719	62.8491	5.2215	10.7866	2.25384	18.3379	14.6003	66.8969	1.96861	36.2553	1.13615	7.05562	5.29392	0	74.6854	-0.0168982
42MGBA	13.3136	3.87736	4.52992	2.32546	5.70181	0.848538	4.23187	1.66726	14.8958	4.58484	0.636844	1.07656	51.6569	2.06905	68.125	7.68702	11.4801	1.04518	8.5781	5.67139	63.6696	1.04183	53.3093	1.97691	6.598	16.3523	0	74.6594	-0.0178872
BICR6	5.17236	1.3332	2.99477	3.92013	6.0681	42.3704	10.4256	8.36384	28.5115	6.55614	1.14344	0.629264	39.5043	1.79412	97.8204	9.3768	6.79363	0.405585	7.32727	23.3231	4.48722	2.45372	26.0063	2.80586	2.62099	1.23037	0	74.6325	-0.0189078
L33	17.437	3.36776	13.0369	8.36539	2.17823	5.69246	13.1412	2.33119	12.7584	4.05044	0.0958887	3.07136	6.21153	1.71338	49.3266	3.9387	5.93254	3.22596	10.7752	28.713	11.9983	4.02737	17.5524	1.49134	1.99379	15.9413	0.0657202	74.5027	-0.0238408
NCIH1793	26.0426	2.47121	7.42546	8.7202	3.92528	7.67271	20.9565	1.83025	22.3409	4.49426	0.0989753	0.168274	26.1736	2.1542	63.3058	1.07128	15.2111	3.90205	11.8838	4.75982	19.0588	6.98141	26.5986	1.02856	4.2609	1.47075	0	74.4804	-0.0246881
MOLT3	6.94947	0.691128	3.86306	3.99103	4.54784	0.697767	8.13279	3.25929	53.3087	6.98818	0.978769	0.723578	9.71395	3.18956	73.7002	28.085	4.9881	1.00733	8.52853	10.5593	28.5199	1.87404	39.9997	2.13996	12.3252	5.40336	0.15111	74.3753	-0.028686
KO52	9.90193	1.02028	8.55452	3.29153	2.84759	0.408754	10.1753	1.06432	30.1683	7.64912	10.3271	2.31527	18.8864	2.77678	28.6538	14.0403	10.4729	1.70479	5.38704	10.757	26.0413	0.970289	26.0502	3.77554	6.44858	4.08746	0.0216173	74.332	-0.0303311
SCC9	7.11222	1.0456	3.53981	4.90125	1.90576	23.7576	9.30687	0.777905	5.61619	9.42179	1.75846	1.16664	14.0916	5.72359	85.9588	8.61099	6.53759	2.62718	3.70009	13.3926	21.3714	1.26721	29.7859	10.1342	3.67344	5.85768	0.0171866	74.1847	-0.035928
LXF289	8.97475	1.0595	2.44511	2.42558	2.98592	8.38692	12.008	1.12256	24.8709	3.31203	3.27772	1.53426	19.3429	5.72727	88.5981	10.8465	12.3222	1.13056	7.83692	13.6394	3.42744	4.07932	39.0645	6.98849	5.14949	1.62131	0.0826292	74.1034	-0.0390201
DBTRG05MG	10.6938	6.13524	4.751	9.58707	5.45405	1.56537	10.6883	2.55073	27.105	1.9385	1.96416	1.54207	22.9476	3.01015	32.2614	5.37819	6.65682	2.13785	9.07984	8.876	27.3549	3.39479	15.3502	1.4121	4.50109	5.99482	0	74.0837	-0.0397663
TE125T	16.6524	14.3037	1.12312	3.5062	22.0413	1.72163	6.32003	12.2379	16.2185	2.34231	8.29529	0.226248	22.6015	3.26167	23.7524	3.86664	19.2906	0.256438	12.7611	5.53394	37.771	0.501381	9.56291	4.96198	4.47752	2.30642	0	74.0082	-0.0426374
M059K	13.3476	2.63616	4.64995	3.09719	5.91368	3.09285	8.13211	2.05645	9.97553	3.97462	1.58892	0.656289	16.687	2.6665	78.6162	3.9065	6.35897	1.70085	11.6652	7.97309	44.0779	2.36227	34.6266	1.73045	4.9767	15.3764	0	73.9652	-0.0442697
SKM1	10.462	1.16758	3.28876	2.8515	3.96301	0.429667	11.1364	1.22633	26.4366	7.58817	2.85199	0.364209	23.4986	3.98561	52.0124	20.8317	7.75618	1.60476	13.1327	12.614	30.5754	3.77373	34.6191	5.80127	3.96576	0.540263	0	73.8376	-0.0491205
BT20	31.831	1.32444	9.48474	13.7264	4.77541	0.472101	26.1998	2.01867	33.965	3.72779	1.77339	0.0771674	9.1425	2.62192	124.82	10.2529	6.54689	3.12196	17.9182	10.9309	8.47182	2.3318	34.1459	0.65784	4.3236	0.130813	0	73.7979	-0.0506279
SNU1079	15.9443	2.85983	4.25175	5.28588	8.33684	1.14546	11.9061	5.01332	23.1075	9.10571	0.137419	0.0477886	17.2161	1.9789	60.7309	13.317	11.7031	2.00391	20.3632	11.8684	14.9098	0.744247	15.8505	2.02863	4.44782	2.8576	0.081182	73.7403	-0.0528202
IOMMLEE	21.6612	4.1563	15.5157	3.3404	3.15325	0.522021	10.9727	0.441121	20.8051	6.38177	2.29991	3.12994	7.59423	4.07175	49.3149	6.56556	14.6476	2.57256	10.7455	16.2219	13.9393	0.686983	28.0789	0.199876	6.33691	5.49168	0	73.7376	-0.0529226
253J	10.276	3.76648	8.314	3.81621	7.32944	0.51319	8.18251	8.66731	37.7805	4.25673	0.00597612	0.0279228	13.7042	3.9105	51.2225	7.14713	5.30073	0.829037	19.4303	14.3434	33.0506	0.679301	15.4559	3.06607	7.43449	6.40371	0.0218448	73.706	-0.0541204
KNS81	17.5621	2.02854	7.82374	4.51374	4.08648	0.380861	9.36004	1.13919	22.0933	3.71126	6.30741	1.43399	4.57865	4.6801	34.6729	5.11208	12.2796	3.76822	8.45399	8.10301	22.0777	1.72743	17.4247	5.4942	5.47821	8.51404	0	73.6082	-0.0578376
KNS62	10.7808	3.51386	13.5513	3.21995	13.6281	17.513	8.349	9.79913	6.71869	1.43493	0.177112	8.89199	30.0714	3.50861	33.9263	2.2548	5.65253	2.20087	10.0178	11.988	2.51478	1.706	16.1999	1.45772	1.33535	13.4067	0.017037	73.4657	-0.0632532
HEL9217	22.3372	0.555959	8.8077	6.14856	4.40855	0.122912	16.7552	1.67142	34.5757	5.8798	1.06031	0.0393581	10.575	5.12273	13.2802	6.46279	9.65078	3.07785	6.49166	23.6489	14.3545	0.61595	33.1902	5.22677	6.32005	12.793	0	73.3948	-0.0659488
KASUMI2	10.5768	0.896894	1.22318	6.33155	5.24464	0.156253	23.7141	1.9368	59.2694	6.88962	3.46281	8.00903	21.7648	3.56571	10.4282	12.8051	7.34651	2.38952	11.0103	4.59263	8.69486	1.12593	38.4772	1.41039	12.8432	3.00771	0	73.3644	-0.0671053
JHH6	15.3785	0.262325	8.89297	1.91305	5.02585	0.540257	7.75322	0.966452	32.7327	4.93628	3.38136	4.89748	53.2378	4.0597	85.9667	14.843	11.698	0.375014	10.6706	7.04324	3.73503	3.76294	33.1257	1.97876	10.0994	0.534728	0.0186708	73.3624	-0.0671808
NCIH650	12.4675	0.887006	5.21399	2.95672	1.62338	0.458573	6.23711	1.18319	27.5306	4.7582	0.0359206	0.23724	23.7416	6.24221	40.7204	2.84165	12.6636	3.31544	18.9231	13.8672	43.644	0.195654	42.0662	6.66961	10.717	13.0731	0.037515	73.3495	-0.0676702
SUIT2	23.5422	1.44359	10.5643	7.42154	3.80322	6.97073	13.6682	1.04646	7.37183	1.97781	0.966133	1.52882	15.7683	1.4811	94.1986	7.23957	7.34514	1.57824	17.9027	30.3735	5.1385	0.988679	36.2736	2.00059	1.76625	8.04767	0	73.3259	-0.0685695
HS936T	15.3746	1.98995	10.0389	4.96753	4.72965	0.565554	7.82152	1.35926	8.58531	5.60032	0.0175514	1.26032	10.6699	0.583942	41.9092	6.00544	7.31103	2.79011	28.2079	88.6089	69.7309	0.64089	19.375	1.67182	9.67541	3.1465	0.0197405	73.2773	-0.0704148
U87MG	9.35646	1.76391	2.98622	4.26682	5.62047	0.330882	9.88278	1.04769	59.9782	4.93101	1.08187	0.498104	10.5016	2.48505	52.9896	6.96861	12.7721	2.47237	17.7539	8.01866	18.3054	0.415454	36.9625	2.09334	7.77934	20.667	0	73.2629	-0.0709645
MONOMAC1	5.89782	0.596625	1.94887	2.84716	2.87032	0.395315	11.4343	1.52626	17.3566	5.00505	7.0618	1.95992	12.4263	2.7394	31.4499	10.7775	7.82894	2.30086	13.9638	9.47728	52.5112	4.65642	26.6454	9.61433	4.30268	3.40412	0.104139	73.2451	-0.0716374
SKUT1	22.1971	28.9585	12.3632	1.55676	6.63695	3.38715	3.18493	5.11625	17.3631	4.19501	0.468837	1.63987	78.4638	4.36244	2.03872	11.3512	9.15623	1.11619	6.68612	3.63274	77.9381	1.17876	30.1328	1.05118	3.4063	1.41502	0.0356108	73.2405	-0.0718132
JHOC5	14.658	0.767304	11.5919	2.33575	5.01388	0.303545	9.81451	1.89227	24.7014	3.581	0.0197627	0.0894232	10.2985	4.71515	240.481	11.9897	6.03603	3.33979	63.3544	12.6391	19.9325	1.7312	29.1861	0.944048	9.78949	0.465058	0.0385279	73.239	-0.0718726
JURKAT	7.52734	0.612404	4.07102	4.56593	1.16951	1.10569	12.619	1.49174	77.141	8.4754	12.1617	1.2152	33.065	3.88314	5.60094	17.156	4.52697	3.93836	7.7433	7.3083	20.9319	1.07573	46.0036	1.90495	9.49027	1.9605	0.105018	73.2135	-0.0728406
AML193	4.79854	0.852263	7.40179	3.93462	4.02591	0.849993	9.96722	1.05884	35.6402	5.3447	3.21558	0.699767	19.7115	1.78163	1.90811	14.3016	16.0945	1.14386	18.0154	21.2588	19.9476	2.15376	42.1655	5.79171	5.1656	12.5978	0.0349045	73.1399	-0.0756374
IALM	11.7887	1.16857	9.2754	2.21567	5.3747	0.298139	6.64379	2.76939	22.107	2.90569	0.0826112	1.01889	22.6791	4.5903	85.8255	10.4985	11.9268	3.28853	14.2742	6.72961	15.0322	0.0890425	30.1778	1.76978	5.99378	24.8161	0.018583	73.1302	-0.0760051
DMS454	14.4064	6.04519	7.72396	5.96011	2.25763	1.20732	12.3919	0.69133	7.85045	0.869381	0.067027	0.31911	78.1543	2.54451	108.849	5.20053	3.51542	1.96638	8.77497	22.9685	193.101	20.3209	23.7385	0.847861	1.75864	0.293904	0	73.1	-0.0771543
KYSE150	16.3764	4.40536	11.6685	4.82559	4.64564	0.1773	13.9073	9.78679	23.8869	9.82666	0.0156762	0.0786424	29.4354	2.07275	51.889	4.43677	13.6427	2.56116	16.5937	24.2211	3.28311	0.638795	36.6196	0.976035	6.21691	0.934837	0	73.0701	-0.0782921
YKG1	14.7022	2.55394	8.76108	3.40966	6.11766	0.328272	6.20223	1.42346	12.153	3.96875	1.23035	2.89072	25.4228	2.93814	61.6072	8.43239	5.93159	1.72973	10.8512	7.54371	35.1282	0.936722	19.5582	0.754148	9.12271	12.9718	0	72.9999	-0.0809574
GCIY	29.461	5.77259	17.0622	11.9349	3.59507	0.174332	30.0871	2.24413	14.5692	6.40978	0.529673	0.416815	3.75792	4.22209	54.3273	8.6037	5.23824	3.29237	8.77719	5.70232	6.74181	2.69122	17.4014	3.95673	2.58153	5.2589	0	72.9105	-0.0843574
EPLC272H	19.1505	0.610233	12.9506	4.22639	1.21745	1.96987	18.7823	0.526402	26.7536	2.64349	1.39994	2.61576	14.8786	2.69873	129.099	6.57507	6.3264	1.52064	12.5976	24.0212	8.18571	3.55879	37.4992	3.21324	6.04892	0.168239	0.0143845	72.851	-0.0866187
HS274T	12.1469	10.4686	0.858458	3.78421	24.8314	1.25662	9.23818	16.9892	11.5917	3.31674	3.4187	0.0278381	32.3795	2.39708	38.3587	6.34076	15.9965	1.16941	8.20477	3.91066	36.0178	0.186135	10.8097	3.32504	5.17789	1.84486	0	72.6954	-0.0925317
RT112	13.7935	2.10189	22.8884	4.34174	5.08091	0.377311	11.841	4.35186	6.46156	4.91441	0.243197	0.43267	47.6767	2.88655	97.9295	6.49576	8.34949	2.12549	6.16646	19.0012	9.67725	1.33079	35.7702	5.74216	3.85963	0.579271	0.0219499	72.6736	-0.0933596
HCC461	23.0696	6.96824	7.62061	1.85203	11.3089	0.571938	5.352	6.60981	9.20082	7.05736	0.146743	0.358982	23.5303	2.43856	53.7954	3.39312	17.2553	2.1676	10.7848	5.66996	17.8645	0.450644	40.0811	4.64558	4.48807	3.0382	0.0186574	72.6616	-0.0938155
NCIH2286	20.8561	1.53936	10.9344	1.93399	2.74753	0.265441	5.92915	1.03948	17.7607	2.56499	0.442301	0.327864	14.5584	4.10808	30.575	6.90351	6.19475	5.38698	13.859	8.25355	41.9007	2.49337	44.4452	35.1725	6.96575	0.758544	0	72.6114	-0.0957241
SEM	13.742	0.344446	4.65612	3.2396	2.60164	0.461618	17.1075	1.02771	31.1571	8.26375	13.7584	3.72114	14.277	3.38293	16.798	7.53692	8.11275	2.98209	8.92582	7.63812	16.2425	1.10294	35.7762	2.80998	9.24482	1.12869	0.0480975	72.5697	-0.0973097
5637	17.5142	0.239767	17.2178	2.6429	3.38509	0.127219	10.4226	0.701593	20.106	3.02679	1.74882	1.58208	51.3693	8.09967	27.5901	4.46769	5.81416	2.92414	8.27178	22.3122	4.6536	2.94917	42.0231	2.91898	4.12162	8.17326	0	72.5095	-0.0995963
HS940T	11.4321	4.45645	0.952481	2.91564	14.6432	3.90032	6.49701	5.91495	13.8015	3.48178	6.15027	0.489728	30.2557	3.03261	28.5812	7.73543	16.2381	1.1839	11.8952	4.35596	27.8089	0.937717	15.5846	2.15842	6.72684	1.28832	0	72.4332	-0.102496
RL	21.9383	2.96201	2.78247	5.41903	2.16756	2.23632	8.06966	1.81951	9.55383	12.7167	0.134274	6.07251	89.1186	1.03435	26.1652	8.90819	10.1812	0.282562	5.74739	6.75403	12.0594	14.2601	33.4397	0.089096	3.78115	5.45148	0.035481	72.3304	-0.106402
PEER	14.1768	0.979791	1.7885	6.46792	0.502428	0.551697	15.0963	0.470575	78.2874	8.07347	2.34036	0.969042	41.6906	3.7924	8.24513	11.0976	9.14855	1.42703	11.8622	7.9062	18.8125	0.790898	56.7601	1.39417	10.7094	8.65959	0	72.31	-0.107179
HS863T	15.9102	4.97265	0.903983	1.72838	8.75721	39.5535	4.10939	4.24562	7.10133	3.09099	1.82617	0.524631	48.9279	3.77111	24.7569	3.92611	14.0964	0.575968	8.63054	5.25246	29.3727	0.778846	15.7942	3.47779	5.68866	5.20738	0	72.2975	-0.107653
HS618T	12.9402	2.20885	2.57039	3.81834	9.46452	2.08792	7.86231	1.51768	30.7459	8.43183	3.79024	0.145514	27.4763	3.74671	44.422	9.87191	11.1519	0.490269	10.015	5.93654	13.3975	0.278205	24.2903	2.74661	8.85741	2.81377	0	72.225	-0.11041
Caco-2	15.6163	3.91846	12.1104	4.02877	5.33862	2.87361	8.76574	0.95186	14.0766	0.866418	0.182242	0.652929	46.4535	4.63035	79.5526	0.96156	2.86605	2.52832	15.4072	18.6444	147.179	7.30653	26.2639	0.395112	2.64752	0.211145	0	72.1728	-0.112395
MCAS	12.9092	1.68868	11.3874	4.03943	8.12519	0.276365	10.8874	5.98353	4.72964	3.3619	0.128284	0.598493	37.2607	4.74292	110.282	7.70062	9.72797	1.77325	9.72029	23.6746	7.53315	1.01144	27.0637	4.53121	8.52528	0.19286	0.0133979	72.1462	-0.113405
JURLMK1	9.5764	0.662515	3.59596	5.33009	4.82188	0.387785	10.4081	1.51117	53.6455	6.32904	12.5664	0.0214261	20.4752	0.832018	51.55	22.3583	5.79763	1.5347	8.2322	20.6914	5.15464	0.132361	70.6462	2.66545	7.54076	1.76297	0.0663506	72.0947	-0.115361
HOP62	15.183	3.41943	3.81895	3.23563	8.00532	3.96839	7.14947	2.93398	22.8546	2.02615	2.45081	0.90438	29.4227	2.93137	56.1928	6.07357	8.46293	1.44486	8.97469	10.7984	9.95946	3.53613	19.5422	3.01816	3.71353	0.888389	0	72.0175	-0.118297
HT115	15.0401	0.322899	14.1495	3.1738	2.97609	81.8912	8.50752	1.61264	10.5346	1.07923	0.197714	0.262835	17.2006	1.50202	153.785	6.08902	10.7257	1.62878	22.491	18.781	13.645	3.39948	23.4129	1.1001	2.76263	0.298407	0	71.9628	-0.120375
SNU423	14.4243	2.00202	7.877	2.02878	6.58459	0.388236	6.15126	1.42115	26.0684	7.05115	2.97522	0.611899	25.9552	3.1331	107.901	4.89675	9.2453	0.793976	19.2076	6.26645	16.2265	2.29769	45.6417	1.83226	4.97435	0.637143	0	71.9277	-0.121708
HS888T	13.8296	2.81503	0.545	5.10647	9.72664	0.514115	8.73773	1.83401	30.03	4.45821	3.08792	0.0422541	14.8194	2.31373	85.2899	9.22527	13.6592	1.63335	12.0982	7.95903	19.7877	0.698416	26.8379	1.92746	8.59182	3.3635	0	71.8835	-0.12339
NIHOVCAR3	14.1945	1.30798	2.95897	18.2657	3.64627	1.51594	43.488	1.61528	25.4281	2.72445	0.0639804	0.0865357	20.9473	8.01552	83.6869	5.12186	4.07572	3.68069	3.66528	21.7655	4.55643	3.57055	36.2356	1.43843	2.32902	3.8312	0.0730848	71.8527	-0.124558
NMCG1	15.6004	2.01073	7.71884	4.38175	8.51546	0.299738	8.26962	2.90119	16.6069	2.19503	0.146942	0.651064	10.7492	2.33374	62.7799	8.37318	5.24928	3.17779	7.94552	10.2649	33.0015	7.10862	20.89	2.1452	4.8217	4.59149	0	71.849	-0.124699
8505C	12.8408	5.43215	6.01512	3.88024	14.7774	4.44721	9.2073	9.53932	17.1919	2.6339	0.204098	0.543242	9.88069	3.49739	53.9916	4.36653	8.92722	0.988829	6.92804	13.6522	11.2509	1.84411	47.7089	2.65077	3.57549	0.304581	0	71.8446	-0.124866
RCHACV	11.3292	1.24535	7.74152	3.91785	6.19851	0.317821	17.9087	1.46715	51.5951	6.47747	3.16814	3.08209	21.4747	2.97884	7.79042	15.5957	4.23149	1.16956	8.08258	4.26542	15.8536	5.04877	38.5755	1.38313	6.99589	0.795748	0.142416	71.7371	-0.128952
CMLT1	8.77508	0.598711	1.16532	6.48199	3.72009	1.25023	12.7897	2.45351	75.6351	23.5082	0.0690078	2.80346	10.5795	4.50339	16.5139	12.8746	7.23275	1.38397	7.67507	6.53307	27.374	1.00394	30.3788	3.14542	6.18496	2.23538	0.176574	71.7348	-0.129042
COLO678	10.5385	1.83851	12.8249	3.91754	10.8304	0.217159	10.9105	6.95747	6.4221	1.17754	0.00972018	0.334648	26.7675	2.53428	171.87	4.74718	4.38481	3.1501	11.3635	11.9568	74.7813	1.35968	39.2476	0.368154	6.41865	1.05844	0	71.557	-0.135799
KYM1	13.9397	2.69584	13.0916	2.21093	3.02937	0.242066	5.45609	0.75663	50.5845	2.583	0.0690624	0.023569	37.1535	6.7901	67.2129	17.717	4.96192	2.47047	15.0603	4.96406	47.4093	0.447378	25.1926	4.32482	14.7444	0.0309009	0	71.5349	-0.136638
A172	18.513	2.2397	6.46827	5.12769	5.69719	0.958095	14.2935	1.00643	24.0733	4.51673	0.0270016	0.493712	9.41097	4.00238	75.1556	6.38972	10.7836	1.03849	24.2187	9.40923	10.0584	2.12565	22.3865	1.52943	3.83811	5.39757	0.069671	71.3883	-0.14221
JL1	9.08217	0.926492	3.20484	3.05255	2.99659	0.173859	10.4955	2.53714	41.2996	6.30752	0.675242	0.237106	11.0577	2.15947	132.399	11.875	17.562	0.905536	27.1724	4.02806	14.0755	3.64045	23.5393	2.40239	10.0377	2.60386	0	71.3837	-0.142384
OVCAR4	13.6821	2.66015	1.37311	3.87704	6.03069	34.514	10.4128	1.78572	12.8876	0.439534	0.99657	0.28303	58.0133	9.03558	79.5504	6.75866	2.82086	0.831574	5.44676	21.3384	16.3525	5.53889	26.4455	0.874854	1.20333	1.28466	0.0657351	71.3232	-0.144682
SF172	19.6717	7.15603	8.37864	2.87772	8.72366	0.200692	9.0521	44.1613	7.55765	3.53234	0.0439174	0.0994906	24.5869	5.53393	100.854	0.658716	7.43459	3.14933	8.40267	25.8274	7.5774	0.608904	27.9292	2.50896	2.75933	0.332624	0	71.1006	-0.153143
RS411	1.38989	0.875443	1.47209	1.48274	3.17404	0.5063	9.30569	0.523443	50.1994	5.45242	7.82605	7.91876	53.8449	1.39064	51.8503	39.5235	4.52719	1.12338	31.8308	4.09779	18.3132	0.811771	50.4246	1.02706	3.789	2.62549	0	71.0631	-0.154571
SUDHL1	17.5162	0.235309	0.585646	13.1829	1.60365	0.39299	32.3687	0.265201	35.9782	9.93324	1.03055	0.536919	9.96913	2.10334	177.953	4.28317	6.87945	0.806341	48.4887	81.5608	11.6758	0.0995873	28.5711	2.8751	5.79263	0.205685	0	71.0432	-0.155326
LOXIMVI	14.723	2.16056	9.32214	1.71053	3.04129	0.11246	4.98022	2.37684	11.5126	10.7229	0.00805405	0.274645	18.4576	4.96808	33.7257	2.62761	23.3453	1.20548	22.0188	13.0402	14.3615	0.859839	45.2292	1.65909	5.72832	15.1123	0.019627	70.9897	-0.157357
TM31	18.5428	4.74596	2.76099	3.93959	10.6588	0.534298	10.005	11.8044	32.7488	2.57093	0.024687	0.205062	5.91106	0.76567	23.3086	5.30979	3.46552	0.669889	13.22	16.484	27.6916	0.770662	29.9833	4.11935	1.92334	27.1134	0	70.6071	-0.171901
MONOMAC6	12.2784	0.339991	1.37823	3.54815	3.44318	0.214222	15.0392	1.31767	27.9544	6.33762	10.2805	0.326978	4.83418	3.51616	41.0529	10.027	9.35412	1.46674	7.48938	17.1154	24.5875	1.88487	32.2584	9.67149	5.44088	0.666495	0.041541	70.5474	-0.174168
SW1573	24.5826	1.64145	17.1236	4.82481	2.18167	1.04096	15.0318	0.55967	16.1374	1.41165	9.12778	1.09079	27.9487	1.67389	73.1184	8.26965	5.32052	2.12704	16.6887	6.14791	30.6178	0.546335	23.9915	0.635113	4.51277	0.128883	0	70.5047	-0.175794
HEKTE	12.3927	3.11544	6.96612	3.0098	6.82491	0.845899	8.60361	2.02019	11.7722	3.77066	0.0386054	0.166504	22.3533	4.1726	40.0771	3.96788	8.78105	3.07309	9.34794	12.3434	32.5202	3.40742	19.4186	2.09343	5.82138	2.42851	0.0217102	70.4797	-0.176741
FTC238	14.5478	1.17238	10.1294	2.98469	2.30353	7.16514	6.90437	0.960046	13.9952	4.71744	0.760804	0.401101	24.9125	0.645221	93.2251	5.51185	7.85321	1.31238	13.0724	13.4438	19.8757	1.32757	36.2963	0.723494	4.75129	5.0853	0.0258098	70.4529	-0.177762
CMK	13.2198	1.03063	5.36764	1.85917	4.92552	0.423051	6.56292	1.91385	53.4585	9.90727	2.25549	0.0264912	8.28668	2.29086	15.1398	8.19169	10.3589	2.40657	8.57551	12.3735	25.7757	0.139586	44.339	3.1157	6.06614	7.5762	0	70.3485	-0.18173
HS870T	13.5636	5.06843	1.06734	2.99395	10.1735	2.45366	5.92322	1.92184	14.8672	2.92758	3.3823	0.685501	38.748	2.48718	40.9921	5.65652	14.0658	0.968056	8.59469	4.85884	20.0672	0.674295	16.7764	3.03958	6.34133	3.69785	0	70.3253	-0.182611
HEL	10.2009	0.275114	5.32007	4.10022	2.38307	0.228718	10.0753	0.642369	58.3125	6.60405	0.698311	0.0268542	15.8604	3.65445	9.68508	11.2013	8.98825	3.0893	7.64722	16.8916	14.4342	0.712882	48.5694	4.52306	12.702	7.14781	0	70.2768	-0.184453
C32	11.4381	0.71106	4.0148	13.3041	15.8252	0.240246	10.1429	2.92743	21.4525	1.63496	1.2509	0.198216	4.35113	0.579334	70.5421	14.3896	4.56657	1.66276	7.96065	24.1722	25.4755	0.38785	23.9512	2.12161	8.43206	6.1715	0	70.1824	-0.188042
LNZ308	12.4655	3.27547	1.30291	3.73853	6.40835	1.11264	8.32329	1.66478	4.63642	4.59679	0.129568	0.0509803	20.6333	1.92066	68.7335	11.6963	7.22533	2.42828	7.22001	58.508	32.126	0.648396	18.7283	0.878826	5.82469	12.4812	0	70.155	-0.189081
SUPB15	14.9014	0.515803	1.63535	7.19734	2.02408	0.37707	22.3593	1.35048	32.7969	8.58955	19.9663	7.63452	17.0674	3.55676	8.5933	14.8365	7.35456	2.32113	3.41225	7.061	6.40071	1.06028	31.0971	1.37666	4.67535	1.03688	0.125348	70.1442	-0.189494
SNU503	15.1321	2.11787	5.71188	3.88707	0.934517	26.576	7.91732	1.36954	19.5887	2.86762	0.0492849	1.17673	12.8865	2.13796	123.924	4.54543	4.75181	2.81631	9.86443	7.33113	36.7707	3.23511	22.3814	1.04936	3.26547	0.805492	0.0218368	70.0516	-0.193011
PLCPRF5	14.9387	3.37563	11.8505	2.50433	1.43844	4.68146	4.44351	0.772503	9.91516	3.612	0.114983	0.514485	82.8043	2.7885	112.135	0.910023	3.78335	3.17524	23.5242	5.78455	73.0696	2.6986	35.682	0.303212	9.4727	0.0584114	0	70.0006	-0.194953
A375	23.535	2.40573	9.74892	3.18983	6.08229	0.0672795	7.15673	1.91666	22.4524	4.1021	0.0738815	1.25126	6.33963	0.756964	61.547	5.01088	6.51769	1.44981	22.1447	9.05676	21.4938	1.81418	42.2534	0.722536	6.94479	6.38765	0	69.932	-0.197558
HS840T	12.2595	2.70222	2.72587	2.75965	8.29854	4.0449	5.85727	1.32013	21.102	5.06448	2.27106	0.36079	20.7792	4.19822	40.4916	6.31426	10.5933	0.617837	9.73151	5.21214	24.6046	0.856206	22.3568	2.69479	5.93148	1.91026	0	69.8826	-0.199434
TO175T	12.6185	4.36861	1.11817	4.94169	14.4406	2.23874	10.3393	3.35057	15.2464	2.52207	6.30638	0.0867833	17.5848	1.78669	51.7312	5.78685	15.1621	0.710685	8.90632	7.05522	20.3923	0.114015	13.5827	3.33727	4.52833	2.02354	0	69.8481	-0.200746
SW579	12.9034	2.20239	4.63497	1.26543	3.86091	0.430959	4.63217	1.23375	9.96265	3.91328	6.46223	0.619338	15.8761	1.32846	47.4608	6.42123	11.2577	1.61564	12.3861	8.67609	26.0115	0.713915	50.6295	1.38051	4.95913	14.3484	0	69.7442	-0.204697
LN443	9.5181	1.25014	1.58609	3.42156	2.57444	0.621529	7.10691	0.383734	13.1125	3.57726	1.15217	0.0491462	18.2944	2.63891	89.5592	4.61988	13.0516	0.893952	4.35952	18.2136	22.4969	0.720859	57.9608	3.5986	8.36724	35.4808	0	69.6736	-0.20738
NCIH647	13.658	1.42118	3.39324	2.65237	3.59425	0.696623	6.88885	1.41894	26.4736	4.56634	0.147578	0.472333	13.184	3.94533	79.4949	5.49903	11.074	2.12788	6.32739	20.071	14.8009	2.15416	33.7327	2.80604	2.12986	8.24579	0	69.597	-0.210292
HS616T	11.1275	5.5095	0.48136	3.15527	8.27774	17.4591	5.25155	3.704	16.2649	3.09211	4.15637	0.298418	27.6402	2.25069	31.665	3.60774	20.1398	0.862658	9.47963	3.47018	26.5543	0.327613	11.2991	2.40731	6.21052	1.64458	0	69.5673	-0.211418
NCIH1838	27.5341	2.16344	11.3898	6.82546	2.49416	0.332706	12.7189	1.12835	16.3725	4.39441	0.0306352	0.044644	58.1337	5.17151	78.7722	1.09483	7.81932	4.0267	0.113549	11.4461	16.0058	2.14631	42.6855	4.56496	1.43291	4.94538	0	69.52	-0.213217
T173	15.6943	4.56727	2.41543	4.43039	10.6942	0.692747	7.57074	3.69496	12.4059	2.69013	4.82116	0.664088	10.7043	2.27066	46.2126	5.01989	13.5976	0.857069	7.0271	4.92728	37.6668	0.673196	10.1637	3.04082	5.89691	3.37406	0	69.4618	-0.21543
HT144	13.8377	3.19542	8.7613	4.20238	6.94817	0.229267	8.0523	2.01715	13.2988	5.13328	0.0762921	0.241451	5.95915	1.79529	43.6459	5.09359	9.07687	1.83807	19.0346	15.0563	24.6441	1.19279	33.6985	0.941292	7.3402	4.32344	0	69.4553	-0.215674
NCIH2110	13.9101	8.41752	19.7171	9.14155	10.2117	0.377866	14.811	12.0983	0.0349551	3.73135	0.0156356	0.253181	106.552	11.3116	154.303	0.397404	6.3673	6.29104	0.765958	15.4467	1.98099	0.574373	26.307	2.21448	0.825203	2.83733	0	69.3663	-0.219057
SKHEP1	12.3767	2.64397	9.94357	2.15225	9.45603	0.187643	5.51909	5.1938	23.8404	6.70931	0.0307964	0.855095	7.18179	2.14375	41.3889	6.18792	17.0802	1.20302	24.7449	5.50436	14.5592	0.368274	35.2194	2.94905	6.33779	0.96061	0.0409352	69.3182	-0.220887
ONS76	9.52231	2.46934	5.35553	3.00248	3.50897	1.89499	7.61798	4.24458	5.98555	4.85478	0.0170067	0.287736	15.2618	2.7084	137.97	11.6147	5.20018	0.533626	20.8954	7.42234	12.6775	0.211551	26.92	0.848875	10.2835	12.7444	0	69.2899	-0.221961
HS600T	10.5502	8.27979	0.421894	2.20104	11.3434	11.503	3.90651	3.94776	16.9336	2.80077	1.8958	0.486595	19.6758	2.22815	48.9179	5.31314	11.4776	0.79937	8.69408	3.80719	24.3241	0.241122	13.5363	4.23483	6.0978	2.40326	0	69.2081	-0.225072
HCC1359	15.2582	5.18982	3.71877	0.774356	10.5017	0.400246	3.166	6.13557	8.58065	2.99095	0.023887	0.153512	12.544	9.56037	39.4744	1.33745	11.3648	1.80178	25.2742	7.84925	13.7928	0.252738	41.167	3.66414	6.12335	11.3749	0.0116421	69.1286	-0.228091
RVH421	11.75	0.192415	2.78031	5.92665	3.60595	0.143935	12.7927	1.93065	21.4664	3.87849	0.122905	0.500487	1.68934	0.551401	27.6867	9.18909	9.3251	1.83231	27.0884	51.6206	45.3259	2.49423	27.1263	3.70197	10.6466	1.86594	0.0579692	69.0799	-0.229943
KYSE270	11.3634	0.691081	3.25336	6.82893	1.37259	0.373643	14.2625	0.419663	18.7296	2.22801	0.680986	0.0421826	48.595	0.590702	136.76	7.58031	3.56323	1.65445	4.34619	17.9097	39.4928	5.02534	36.788	2.33489	13.0752	1.28994	0	69.0725	-0.230224
UMUC1	10.1604	5.94922	10.1574	2.85423	6.1429	1.94929	7.95328	5.89716	3.25257	2.77628	0.0488609	1.97972	28.0743	1.95251	117.595	1.17308	7.38308	1.73704	13.2617	18.5162	26.1815	0.319367	25.2293	1.31108	2.21912	1.25488	0.272159	69.0652	-0.230501
MHHCALL2	13.4908	0.227333	3.64249	4.70794	3.2281	0.17228	15.6607	0.885205	40.8649	6.66593	9.53683	8.67015	11.4584	2.86986	17.3959	14.3966	6.47656	1.62375	6.25393	5.62547	4.43809	1.13239	34.5913	1.6894	13.2317	0.172609	0.0515434	69.0275	-0.231937
BICR16	12.6176	2.41361	3.28161	3.46737	1.31911	2.71146	11.4058	1.29285	18.6608	3.98612	0.105536	3.23063	8.87222	1.19738	133.714	5.33297	5.7875	2.54693	5.53043	23.9441	30.9489	1.4828	37.311	1.45612	3.53291	1.43456	0	69.0156	-0.232388
SKNAS	15.6928	1.14152	10.3365	6.20858	3.73203	0.329178	12.9123	1.7243	37.4891	6.82609	0.0379815	0.0450908	7.70354	2.30743	62.1091	2.67062	11.2135	2.36044	13.7325	0.859933	19.5168	0.247186	29.3133	3.32331	7.15419	11.6006	0	68.9944	-0.233194
IGR37	21.5827	0.290337	6.81023	4.58352	2.91869	0.140305	12.0365	1.06115	20.1052	6.26123	0.341381	2.81188	1.40195	0.534468	56.4351	7.01563	5.02775	0.900021	15.0192	99.3084	29.3211	3.12389	29.0071	0.292005	5.65767	3.74792	0	68.9548	-0.234697
KU812	9.87952	0.64337	0.930026	2.45339	3.2436	60.5704	7.43718	2.5955	35.6795	4.14768	0.686113	0.0285407	8.44683	1.67498	31.198	7.84794	7.42354	4.86464	2.76392	12.6533	6.36139	0.0488063	63.7618	2.10652	4.14999	8.96566	0.174686	68.8428	-0.238957
NUGC3	10.0399	0.423346	11.2259	1.71396	3.96502	0.305431	4.72691	4.78832	19.0952	4.77588	0.236563	0.0573777	27.7795	6.4729	157.964	3.11838	12.3025	2.98282	16.4069	14.8196	5.46401	1.87653	30.7428	2.64607	4.24519	0.198934	0.0236911	68.713	-0.243889
UACC62	14.8379	0.849389	3.07547	5.9991	4.49038	0.462264	5.41369	0.919188	18.5791	5.1334	2.01123	1.03199	8.37685	0.959045	57.6096	2.95653	8.61222	1.04745	28.0616	15.1705	36.5571	0.540019	36.1086	0.515398	8.88268	5.19664	0	68.6897	-0.244772
CAS1	12.1913	1.88596	1.58216	3.42637	6.80307	0.388074	9.32847	1.9511	19.1397	3.05819	0.0974342	0.538917	7.73952	3.80154	36.943	4.42189	8.8067	1.72576	14.3137	7.02105	23.6208	3.3549	26.7424	2.62423	3.65501	14.5785	0.0233545	68.6074	-0.247903
HS739T	9.8233	6.9346	0.864335	2.21065	6.04355	21.6301	3.80219	3.65984	15.7526	2.12249	5.71924	0.165916	13.4666	2.43387	40.4197	5.53231	12.6668	0.576197	4.89375	3.95721	18.8677	1.08018	16.7229	1.97209	5.66928	3.82231	0	68.5924	-0.248472
HCC1195	22.0261	2.06832	14.9802	4.33388	1.45188	0.803588	7.98486	0.707107	5.42985	2.62102	0.0430934	1.15955	148.449	4.03061	82.3009	1.71831	1.59183	5.8938	2.44718	12.7628	64.4247	3.80622	29.394	0.510927	1.53021	2.89229	0	68.5749	-0.249136
PANC1	15.9388	10.577	9.80598	2.63747	10.6101	0.300452	8.56269	10.4959	4.09091	1.86194	0.246555	0.277803	27.9742	8.71574	67.9238	3.97591	4.57013	0.109132	14.9472	11.2375	11.5606	0.783565	45.2322	0.959602	2.81796	0.57741	0.0327725	68.5638	-0.249557
HS698T	10.7501	5.58686	1.05742	3.29227	13.3723	0.319377	6.25072	5.85628	13.8667	2.7473	7.1531	0.0854968	25.2871	2.11836	37.412	5.13472	16.9706	0.794291	7.89363	5.72113	25.386	0.763085	14.1838	1.99252	5.86337	1.3874	0	68.473	-0.253011
HS737T	10.3883	3.81041	1.1744	2.98922	7.68226	3.44983	5.28063	2.39383	17.3498	3.14272	3.03782	1.14045	23.4337	2.50909	37.6935	5.73065	11.7475	1.08126	10.1802	3.82381	32.5183	0.767082	13.2236	2.19086	7.02877	1.29844	0	68.4653	-0.253302
RT4	10.4452	0.346103	28.2268	3.86946	7.42727	0.055145	8.78119	1.97162	15.2378	3.25062	0.854489	8.52183	5.45773	1.08306	68.9291	10.7837	8.44	4.16394	6.36397	11.5445	1.19798	4.09817	25.5844	1.75113	5.57177	1.18859	0	68.4614	-0.25345
SNU761	9.29096	0.873888	2.4882	2.78493	4.68373	0.76552	8.50732	1.47845	21.0688	3.19878	1.08878	0.0584767	18.1137	4.26983	108.829	9.48217	9.95695	0.566641	7.91736	12.1787	35.702	2.94978	29.9774	1.78124	9.23403	0.0651678	0.0160966	68.4354	-0.25444
TM-87	14.9939	11.9962	4.4359	1.2601	5.14352	0.297101	3.73517	8.315	25.2285	2.47516	0.146022	0.352934	17.2846	2.8391	39.6712	1.81788	4.42605	0.586829	14.1198	39.3759	55.4372	0.391715	20.4191	1.73174	12.75	0.140253	0	68.3891	-0.256199
TEN	23.0317	0.209217	9.6436	4.05977	4.26692	0.109853	16.8502	0.777397	26.439	3.70623	0.0234641	0.0597383	6.17524	4.76768	87.7271	8.91575	4.35101	5.37834	25.5098	25.8267	6.2811	0.637431	35.5037	2.17002	6.10859	0.0453912	0.0403622	68.3766	-0.256673
MDST8	7.40192	1.34097	5.17934	1.94245	5.68118	0.805625	6.70671	0.346762	27.1246	6.45166	0.0203267	2.02099	16.2734	1.6135	34.7844	7.21642	11.1498	1.12382	13.4286	9.23679	18.3049	0.427004	55.1311	1.36692	6.87289	7.75428	0	68.3227	-0.258722
PK59	9.66851	2.03976	8.55091	3.06722	13.7047	3.2182	8.88184	11.7026	4.462	1.53614	0.135213	0.232153	23.9517	1.85067	677.918	5.24276	7.20892	3.70875	3.45558	14.9683	3.11543	0.453443	18.5853	4.16659	2.25207	0.0673741	0.0269593	68.204	-0.263235
EFM192A	13.0311	1.26286	12.3991	5.32624	2.42423	3.96585	9.49369	1.17045	16.5927	2.48079	1.53902	6.60532	9.83871	2.12751	180.653	10.2594	1.83781	3.5308	6.93882	4.9367	16.3785	2.08787	18.8643	0.622611	1.9187	0.292253	0	68.1948	-0.263582
HS934T	10.9905	7.94956	3.27002	3.22411	14.4484	1.13568	6.55322	3.82938	15.3158	3.1157	4.43764	0.368847	8.58604	1.54249	49.0185	5.28949	9.90939	0.633797	9.74343	4.80269	15.1874	0.381854	16.9023	4.71122	4.75429	1.53775	0	68.1666	-0.264654
OVSAHO	8.93323	3.26229	1.12335	3.65421	7.76129	17.3962	7.12916	1.58902	28.4473	0.550056	0.415742	0.0716408	13.7604	2.14889	247.905	9.32178	1.7303	0.689512	7.39901	10.1019	32.2945	1.7399	24.7406	0.146017	9.9813	1.13437	0	68.1095	-0.266827
NCCSTCK140	12.9332	2.69749	6.72062	5.95463	1.79461	1.39883	8.01802	1.89224	4.79168	4.51956	0.0847916	0.143129	19.7917	2.50126	72.6952	2.07943	7.92338	6.12103	1.25712	18.0975	114.82	5.82228	27.8831	1.8406	1.42065	1.30818	0	68.0906	-0.267545
KATOIII	18.6231	0.153654	17.6497	5.4039	2.64327	49.2275	14.6426	0.768387	4.8465	0.54091	1.26794	0.465737	21.4592	0.577228	61.2731	2.24169	4.43524	2.60733	5.38079	19.562	8.21545	5.00041	27.3611	1.52501	4.8525	0.791738	0	68.085	-0.267755
G361	19.2237	1.16737	2.85585	3.2046	2.57537	0.157305	5.8395	1.18745	18.0492	5.54354	0.00388473	0.382126	5.65925	1.04404	51.9407	7.33155	5.39817	2.632	16.8878	77.5722	57.7603	1.44414	23.4307	2.68821	6.12634	1.20657	0	68.0407	-0.26944
AN3CA	14.4174	9.33392	9.41387	1.10803	7.92449	0.601666	7.16173	8.1389	16.588	2.41333	3.74	0.148143	36.0246	2.24208	133.258	5.31617	3.27813	0.75871	1.79517	4.81136	24.3639	1.3897	37.4861	1.10025	2.19213	0.210954	0.0203893	67.989	-0.271407
HS751T	12.9827	6.90011	1.2993	2.79844	11.5805	1.21457	7.1326	5.4812	8.76015	3.37597	3.9741	0.148066	16.4964	2.53769	48.8615	5.84058	14.0456	0.940191	7.32988	4.81523	24.7276	0.2752	14.5924	2.44836	4.25586	2.02067	0	67.9691	-0.27216
NCIH2126	13.605	0.390769	19.8745	5.63087	1.03856	0.358133	11.9497	2.2551	7.68886	3.13441	0.162677	0.879524	7.51762	0.810841	141.951	3.96878	7.82577	2.84485	19.0078	7.32038	31.6127	2.57384	38.254	4.99005	4.60617	0.171821	0	67.9596	-0.272521
HPBALL	5.23225	0.18576	7.15828	5.26596	2.81913	0.553913	14.2587	0.971445	62.9225	4.98326	1.28898	1.99971	32.1875	3.45965	0.294216	9.72371	3.1938	1.38984	11.5804	6.46906	20.3917	4.63786	36.2732	3.09631	12.4405	2.26382	0.0336247	67.9549	-0.272703
NCIH2023	13.8839	1.8175	9.47821	3.81451	3.0176	0.566751	11.1002	1.85373	19.0978	3.65117	0.0583633	0.0717622	14.5614	1.45453	99.6648	2.813	5.78569	3.52644	13.377	9.68258	18.7962	3.45551	19.3418	1.94702	4.38536	1.48605	0	67.6938	-0.282624
HEC1A	23.4987	7.27442	17.2421	4.19444	11.185	0.316831	12.1597	6.3407	0.0976965	2.77356	0.0112052	0.063377	25.7436	4.32949	76.3166	6.62296	5.05424	4.48578	6.02732	19.498	4.77301	0.827093	26.8635	1.93253	1.80581	0.844475	0	67.6878	-0.282851
SNU1105	9.59004	3.12887	6.04898	3.26156	4.75182	0.4851	6.73	0.766394	14.2119	4.32615	0.0370575	0.800426	24.7788	1.5988	51.8128	4.2583	11.0091	1.35322	7.29769	5.73639	26.1662	1.47254	26.668	2.00151	4.77306	9.49563	0	67.6415	-0.284614
A427	21.0549	0.757652	11.8878	3.07957	0.262581	0.357729	10.9737	0.202141	11.2685	3.03632	0.0265029	0.066623	73.1152	2.44809	85.9723	4.38948	4.42365	3.61251	58.3013	13.5723	24.3766	0.616127	37.936	0.219084	11.9634	0.27116	0	67.6181	-0.285501
HUG1N	13.9063	0.212726	6.82492	4.22348	2.38292	0.0935129	17.0683	1.02596	5.79588	2.47167	0.0198433	0.0378182	33.4851	0.839593	278.882	9.34666	3.80394	1.45114	17.1221	20.4944	38.7761	2.29813	38.7835	1.24814	6.26026	0.179458	0	67.5194	-0.289254
HS821T	11.9776	1.22835	3.01752	2.57068	9.20251	1.64865	5.85549	1.78672	14.0524	3.68819	9.58523	1.26518	17.6236	3.0367	31.3821	5.79762	11.3639	1.2044	7.58949	4.92925	21.9182	0.325962	13.8444	2.0916	6.21695	1.48455	0	67.4962	-0.290133
TE8	17.5945	1.32157	5.43161	4.06502	0.645074	13.1792	8.88823	0.52266	8.03108	2.92831	0.181605	0.584194	32.134	4.28327	89.0789	6.12199	3.18416	0.868664	12.4027	9.26632	36.919	2.18254	16.4219	1.83814	5.1531	0.371254	0	67.435	-0.29246
SKMEL5	16.5051	0.677474	5.88017	7.91833	4.17982	0.227907	14.4593	1.50371	7.11549	4.85389	0.460252	0.448393	2.41309	0.691296	26.395	8.23448	6.1912	0.984146	35.6052	77.2463	40.7553	0.414184	22.7264	3.08759	9.7784	0.209551	0	67.4284	-0.292713
LS180	14.0244	0.178348	6.80659	4.95947	0.555942	24.4431	12.9948	0.412077	9.03452	1.49572	0.318664	0.0991551	44.0937	2.57776	80.6349	14.9604	6.58387	2.74674	9.86594	16.8677	3.05877	2.16655	26.974	0.786074	5.29553	0.734295	0	67.3658	-0.29509
NCIH2342	16.7352	2.8845	2.3503	3.08293	2.10763	1.34561	3.40503	5.86944	2.1351	1.64796	0.0172858	0.079349	101.81	2.33974	408.973	0.280645	4.00653	3.02808	1.53986	26.3101	229.883	10.2259	49.9557	0.106055	0.374692	0.8906	0	67.2977	-0.297677
MOLP2	9.83069	0.20114	19.6003	0.988536	0.393385	1.72229	3.52697	0.125618	23.5423	10.5228	1.78269	23.4083	15.5983	1.18528	30.0203	12.2238	11.6026	0.534788	16.0703	1.68928	21.2036	5.03568	49.2609	0.177191	6.25832	0.139465	0	67.2161	-0.30078
PC14	15.068	0.580265	5.34834	3.18353	2.64637	0.304679	10.2014	1.47343	29.0516	1.97251	1.81972	0.143091	11.4145	1.60325	192.89	4.73495	8.42363	2.0512	8.82706	12.317	6.98559	1.5717	32.8604	9.37426	3.5438	0.505471	0	67.2107	-0.300987
SNU668	13.5506	3.42773	7.30787	3.13342	2.2898	0.311529	6.26253	3.4676	13.1216	6.26163	0.0216347	0.0399023	9.97375	3.00522	50.9523	22.4262	7.58835	0.330224	21.5896	11.6634	10.9148	0.667001	17.5373	7.34264	7.23832	0.0919007	0	67.1433	-0.303547
NCIH1755	13.1892	2.78191	4.45482	3.15308	4.22198	0.227984	6.77349	1.00249	21.6296	4.06734	0.0746764	0.0485559	26.5648	2.57205	149.726	5.39505	8.32727	1.57097	9.83963	7.35599	16.3002	0.662351	32.2148	6.02854	2.09466	1.31533	0	67.0755	-0.306125
SKMM2	12.1675	0.973454	0.935363	0.924407	2.26061	1.86962	3.63029	0.405457	32.0017	5.78591	0.665163	6.62368	11.0177	0.331662	40.8112	11.2788	9.74893	0.146876	33.4732	18.427	28.0066	9.07204	39.8023	0.0383941	2.66493	1.91287	0.0210512	67.0552	-0.306895
NCIH1048	19.362	0.718471	15.9281	5.14284	2.08651	0.258512	16.9352	1.50301	27.1828	2.7975	0.0114814	0.0409402	6.16073	6.71846	47.7954	9.71084	3.95647	1.78132	3.93014	9.6185	9.30251	12.9688	34.8056	0.470915	3.67362	1.82814	0.0104922	67.0321	-0.307774
LN229	19.4109	0.973068	13.2028	2.76305	4.52022	0.277898	6.93895	1.54716	12.0222	4.5295	0.55975	0.0978853	3.28278	1.76897	76.8991	5.49275	8.97665	1.38004	7.02259	13.5001	25.3054	1.03549	36.9636	2.07519	3.14698	8.1087	0	67.0052	-0.308796
HS343T	11.2105	13.2697	4.68035	2.94633	7.95716	1.60024	5.48733	2.68954	13.7616	3.36037	2.52584	0.0617529	13.1403	1.63738	40.2156	4.06878	10.3389	0.456275	8.49427	5.26697	12.688	0.553844	17.794	2.14261	4.60233	3.7865	0	66.8746	-0.31376
S117	12.0342	2.54677	6.49214	1.85607	3.72759	27.7364	3.68771	0.999714	16.4746	2.30563	0.916106	0.284205	34.3526	1.86851	46.2292	3.73848	7.74677	0.609974	5.48156	5.75451	12.6174	0.292197	34.544	1.37021	3.65543	6.72075	0.0103037	66.8702	-0.313929
8305C	11.0158	1.12255	3.7284	1.44842	2.2244	12.8756	4.66659	0.502533	16.3773	2.69767	0.573759	0.66248	39.645	4.77179	37.6281	4.5048	9.63805	1.17402	5.58035	9.5223	9.4657	1.26961	36.067	0.922627	4.86665	7.69132	0	66.8212	-0.315789
SW403	12.8913	0.0806541	9.83896	5.94271	0.537519	68.823	20.8161	0.330461	1.80487	5.81449	0.138647	0.235827	12.8483	2.08444	92.4917	6.56672	6.69178	1.43316	21.1149	19.4328	7.27981	3.01899	23.9898	0.654735	2.34113	0.151987	0	66.7962	-0.316738
HCT15	38.3862	1.10268	14.4808	5.91917	1.39816	0.231594	15.0271	0.444135	4.69267	3.48377	0.00992328	0.0599613	41.6911	4.25364	172.84	3.54007	5.18255	8.65077	4.24315	11.0912	9.81261	4.11867	22.4829	1.18424	2.50104	0.152293	0	66.7841	-0.3172
JK1	7.70254	0.690396	1.21923	2.47007	13.5728	0.470485	15.5503	3.61671	57.5788	4.38732	1.60188	0.0525236	9.52593	1.2032	45.7622	13.617	11.443	1.69905	7.27003	12.7835	2.94114	0.0579175	25.8181	2.74858	11.7097	1.29581	0.067304	66.7832	-0.317233
OCIAML5	5.05095	0.463423	0.251784	1.09133	5.7914	0.160166	5.38038	0.944761	36.7005	5.76519	10.3324	1.77493	16.4995	2.50099	21.3337	20.1157	13.1685	1.28201	10.9909	12.3468	3.936	1.34359	36.6067	7.24738	5.0227	1.04785	0.0430042	66.7655	-0.317908
NCIH1703	25.3143	2.71378	9.55012	3.72176	1.19181	0.799779	12.0053	1.33356	13.1101	1.71925	1.40898	0.0475459	15.2172	2.43712	122.159	2.66128	3.91106	2.42252	36.0867	10.8544	9.40245	0.302358	35.6575	1.76884	5.24325	0.317918	0	66.6845	-0.320984
COLO792	4.83491	0.968683	13.2349	1.88502	3.39969	0.262113	4.87603	1.09348	11.9245	2.68418	0.0327761	3.38087	4.01475	1.26423	217.608	10.2551	4.25939	1.49221	50.7397	16.5471	33.6557	0.381297	39.4521	0.780771	8.19985	0.545478	0	66.6169	-0.323552
RPMI8226	7.98369	2.25921	0.389426	1.92746	4.12345	1.26978	6.51529	0.864258	51.5548	3.34877	0.93242	4.49525	24.4053	0.712532	67.8209	10.9046	3.04651	0.452095	12.8131	1.33669	41.442	9.70988	41.6717	0.101737	4.62434	1.14261	0.181432	66.3925	-0.332081
786O	18.1952	2.60037	12.9901	3.64659	14.669	1.18206	11.1533	1.95748	5.86797	3.81559	3.39074	0.0578898	14.7539	2.1123	17.6732	3.60741	11.2133	1.82398	4.98349	10.9986	5.43154	0.463881	17.4768	3.12656	1.72366	4.31746	0	66.3199	-0.33484
HS839T	10.9916	3.44097	3.23358	2.79866	8.02981	1.18774	4.6668	1.65826	16.7688	3.17024	3.55701	1.08907	10.988	1.51813	39.4214	5.0241	10.1286	1.03653	9.77242	4.45604	19.938	0.566283	19.4141	3.46144	4.97119	1.92413	0	66.3152	-0.335019
MELHO	11.3222	0.388576	5.38175	6.89825	3.64877	0.19531	7.49623	0.559799	11.6487	2.82417	0.00666071	0.117934	3.36547	0.831768	38.1197	7.762	4.71029	2.77974	23.9512	48.8476	73.6025	0.497602	24.1669	2.34095	7.04322	3.69459	0	66.2903	-0.335968
HS229T	13.8126	9.72622	3.23931	1.91439	10.331	0.263924	4.84826	1.76625	12.7312	3.97336	1.31394	0.116063	29.3363	3.01048	35.5647	5.04423	12.6851	0.761378	7.56108	5.69692	12.0201	0.325942	23.1846	2.40602	4.51279	2.54417	0	66.1665	-0.340671
RS5	8.77795	1.98048	0.837875	1.7876	7.58253	10.6761	3.82614	2.97719	18.2574	2.66141	3.88403	0.904902	32.8075	3.3013	28.0974	4.68923	10.539	1.182	6.9831	3.05006	25.1354	0.913871	12.7346	1.57146	6.04526	0.785735	0	66.1532	-0.341178
COLO668	14.4366	0.590702	11.7245	7.1435	3.66037	0.689242	16.8009	1.16632	17.0368	2.79577	0.014958	0.144194	22.3636	2.98338	35.5364	8.72102	5.25748	1.31786	1.599	15.1032	20.2723	2.56644	20.8852	3.22406	2.79124	1.20028	0.0874831	66.0875	-0.343674
HCC1428	13.1753	5.89294	13.6023	1.72003	1.55437	0.933047	2.82875	5.00312	30.2239	8.53727	0.0354024	0.650048	13.7981	2.08738	125.94	1.58647	2.93996	1.03058	6.3343	3.26098	33.4278	5.94766	41.9885	0.25911	1.00651	2.08273	0.0323521	65.9132	-0.350298
CAL120	13.406	2.61914	0.483576	2.01025	2.37669	19.2498	4.47393	4.72817	15.8967	4.35681	0.0129538	0.0398193	23.4956	1.97542	103.793	1.90134	11.5021	1.15129	5.73051	4.71126	12.7486	1.23167	28.127	6.42449	3.97381	0.841361	0.0473509	65.9115	-0.350362
MOLM16	10.0236	0.544021	0.778888	6.61618	6.38249	0.295331	14.9784	1.71694	37.6279	4.79001	11.5497	0.0613923	7.03774	3.47886	10.5591	5.98697	8.04049	0.92539	2.6603	13.7786	21.1698	0.779996	36.2789	0.692812	8.31325	2.58211	0.0506974	65.8855	-0.351353
ME1	8.85004	2.07797	5.52769	2.7745	3.349	0.0847439	7.68172	1.64981	44.7286	2.98517	1.47007	3.24367	5.76616	1.41869	14.1366	14.5517	3.41427	2.42861	6.30375	1.71153	19.6286	0.231403	65.6839	2.14231	6.42527	6.9894	0.197198	65.8737	-0.351802
A673	15.057	1.0395	23.7897	4.18647	4.62769	0.74676	7.70072	1.35096	28.5892	2.56647	0.0779928	0.0803717	20.9468	2.23053	49.0417	11.0036	0.635001	0.145428	6.79151	8.97766	16.866	0.460217	39.7485	0.971745	5.67033	6.30777	0	65.8374	-0.353181
NCIH2029	14.0858	1.86615	5.54696	6.39762	8.05962	0.217076	15.864	2.99474	12.5966	1.37671	0.00863684	0.0368148	2.13846	3.61036	86.2898	16.5237	5.1603	2.63436	2.82874	11.9082	5.7842	2.16313	27.8004	1.86593	2.37682	7.5364	0	65.8332	-0.353339
TE1	41.9156	2.11045	4.75672	2.41434	3.18988	0.218645	7.39628	2.78324	3.28904	3.01897	0.00949012	0.070013	32.6845	2.38832	97.2962	4.89873	3.84507	4.0669	8.85515	9.39024	21.8546	2.59337	21.3578	6.13432	2.62952	0.0416129	0	65.8232	-0.353718
BFTC909	8.04247	1.5931	2.29959	1.15182	8.52	4.11563	5.50149	1.37649	14.2727	1.09824	6.03925	0.0433182	22.4281	1.21899	66.8133	7.48429	8.49473	0.293398	10.472	10.2666	5.30414	0.618797	33.6092	2.67797	4.53961	4.67101	0.0444065	65.6934	-0.358655
COV434	19.9777	10.4872	7.11613	9.83121	0.428711	0.466675	13.7167	0.731088	48.395	3.46268	0.096277	0.0284112	89.9151	2.6931	113.113	0.291499	0.0468585	0.884379	30.1687	4.74042	51.4684	0.0747281	17.2003	0.0550166	9.25509	0.0361853	0	65.6142	-0.361661
WM88	13.8833	1.73402	2.58874	4.60537	5.38674	0.269772	10.3396	1.0674	13.5619	5.94421	0.0617175	0.116139	4.2645	1.92697	76.1088	6.84576	6.24454	0.52675	19.8475	10.354	31.8903	1.04742	25.2119	3.06611	9.19522	0.523596	0	65.4598	-0.367532
EW8	18.4816	3.33302	2.96335	1.23645	5.76819	0.193555	2.26815	1.65366	21.6607	4.12174	0.525209	0.0727219	26.6458	2.70266	59.1825	2.00927	2.48084	2.40924	3.92348	7.64829	41.4748	0.979973	29.7514	0.912534	6.28818	13.237	0.02252	65.4074	-0.369521
SKMEL1	10.2542	1.07546	3.37553	9.46846	4.67704	0.267989	11.8865	1.07547	13.3718	3.95538	0.0287236	0.205486	2.55983	0.564698	65.5136	8.70871	8.40329	1.16443	17.0452	11.9366	30.7549	1.66889	26.4007	1.01424	4.73488	4.58854	0	65.3372	-0.37219
KNS42	17.0682	4.96918	3.43441	22.8556	2.90342	1.11651	27.112	3.54996	14.5433	5.19306	0.0211279	0.0159867	2.77938	4.24434	56.5403	0.541279	4.42194	0.854108	14.4532	15.0051	15.5303	0.195195	31.5316	0.59263	3.79859	0.773212	0	65.313	-0.373109
GRANTA519	6.93319	0.35313	0.252697	7.16469	31.4491	0.388083	24.4823	4.50781	32.9864	9.12117	0.298521	7.20541	20.5558	1.13967	8.72459	12.6862	12.1207	0.378682	12.4368	1.86671	0.935427	1.61311	52.2178	0.346119	2.99579	1.34057	0.210715	65.2749	-0.374558
SUDHL5	17.8475	0.0902729	0.331104	17.0859	1.73719	1.0157	28.3994	1.31447	31.9743	10.8779	0.171347	1.25297	19.351	2.39763	13.4563	9.75017	16.2005	0.384779	6.33844	6.31462	13.9319	2.60246	29.9496	0.0243648	7.73912	0.0921444	0	65.2186	-0.3767
NCO2	9.1611	3.23339	0.329975	3.78209	12.2713	0.48568	14.2074	4.66859	68.3536	12.5062	2.4765	0.0500214	2.62652	3.60994	15.2821	9.6597	6.63837	1.97604	3.29401	14.1767	5.06874	0.146871	35.4307	1.13263	3.89923	1.0926	0.00743532	65.0492	-0.383138
LUDLU1	18.9052	1.47388	11.713	3.482	4.12728	1.60278	8.77481	2.20852	13.4313	0.919116	0.354486	1.29515	9.99522	3.98556	223.321	8.61442	2.61813	0.455153	7.90049	19.2311	4.19441	1.49104	34.8925	0.364253	1.88078	0.768963	0	64.9881	-0.385457
KYSE180	29.5298	2.42396	7.33641	3.11212	1.23118	0.735539	14.9892	0.940417	8.11769	3.01826	0.0602024	0.318301	11.537	1.83672	234.839	0.624097	5.08135	2.65785	7.08027	24.5343	5.03979	1.22123	65.3075	0.849977	1.80142	4.56464	0.0183384	64.9649	-0.386341
TT	15.6524	1.54654	5.25509	2.66124	0.717725	3.74214	7.67511	1.14871	11.3289	1.61269	0.13085	0.344822	8.87393	2.81948	303.21	4.02557	5.74523	1.59555	14.7116	16.7806	13.7624	4.74423	50.4972	0.339951	1.16316	0.354173	0	64.9205	-0.388028
SNU1033	12.782	0.555153	5.58108	3.76877	1.19172	3.13179	11.1113	0.497016	3.66178	0.301299	0.283723	0.789647	57.8726	1.55353	143.947	3.44994	4.83186	1.13066	8.19639	23.5213	67.7693	4.69691	25.0518	0.990003	1.92119	0.330184	0.0196609	64.8675	-0.390044
HS606T	8.39447	5.65726	2.67474	2.84654	4.57635	2.32914	5.53673	2.98666	21.841	2.75357	0.866591	0.0726785	11.4112	1.98993	44.8086	5.0923	10.191	0.783942	9.95761	3.99605	19.4615	0.748446	18.9072	1.7518	6.57624	1.72422	0	64.8656	-0.390113
MESSA	11.9113	3.82438	6.62618	2.32217	7.04188	0.371238	7.12364	2.29725	40.6952	2.71156	0.511597	0.132744	44.6048	0.819074	61.8203	7.76342	7.77325	1.21106	10.6831	2.34858	27.3833	0.406059	26.5122	0.670234	3.09034	0.0397432	0	64.856	-0.39048
DKMG	14.1456	0.808711	3.6119	3.65739	2.09546	0.309581	6.63558	0.72774	13.3342	2.77998	10.6602	1.51681	5.77939	2.00483	6.9946	7.34389	8.83334	1.47885	7.30515	6.96512	25.3972	0.396971	15.5255	2.61464	4.50284	22.9907	0	64.7894	-0.393012
MELJUSO	15.6298	0.601132	7.95737	2.75519	3.90251	0.148155	6.85206	0.866108	19.4407	3.19072	0.0261417	0.387231	3.55949	0.498822	66.6651	7.33601	4.90865	1.44751	16.3754	24.4694	36.343	0.496899	34.2368	0.98596	5.31004	4.5615	0	64.7256	-0.395434
SNU1040	25.8454	0.417089	3.09301	2.62804	1.08602	29.7535	7.92861	0.213998	9.60771	1.13624	0.0583596	0.06219	15.1218	2.04629	72.4624	9.25095	4.92581	2.04654	13.6109	12.2092	13.8711	4.87444	21.9405	0.500437	4.16174	0.354527	0	64.5555	-0.401901
A2058	17.7044	1.07953	1.13902	2.28488	3.42264	0.319184	5.89796	0.841681	8.83891	2.1994	0.0486082	0.0439372	3.72179	1.90536	188.834	9.45463	5.06761	2.13418	25.0276	19.6364	12.731	2.03617	31.8817	1.96417	2.82293	7.80555	0	64.5255	-0.403041
JHH7	10.9862	1.0419	20.6231	4.06415	2.59533	0.351204	10.224	0.996084	52.6973	2.37031	0.0257971	0.228381	29.1746	1.30564	58.1698	2.99903	2.44899	0.994361	19.9932	8.84262	10.7025	0.179813	46.1563	0.884223	11.2931	0.0530234	0	64.4221	-0.406971
CHAGOK1	13.359	1.41984	5.07393	4.90918	2.39778	0.291241	11.761	2.61239	32.2905	3.56565	0.154166	0.368711	3.5247	0.609307	140.85	14.5563	6.91873	0.0303706	8.38792	14.2603	9.59289	6.68629	19.9249	0.870079	1.88597	1.3288	0	64.4009	-0.407774
RMUGS	18.0397	2.5174	15.0645	3.88852	1.41287	0.341312	10.6198	1.34546	12.9854	4.79569	0.0251845	0.182154	12.2068	0.746954	158.116	2.08863	7.39269	2.81879	5.7348	14.0917	12.1791	1.06544	38.5508	4.7012	0.580811	0.467705	0	64.3778	-0.408653
MOLM6	7.63062	0.565483	0.713201	1.86965	3.06578	0.168957	8.84365	2.06294	38.2387	9.16086	3.45568	0.193707	6.07598	1.53369	25.0813	17.57	9.66286	1.92715	5.7147	7.72358	15.7997	0.485104	25.412	2.62159	5.447	3.74525	0	64.3428	-0.409983
OCILY3	10.0091	0.0955709	12.2215	11.9022	0.440862	0.152791	22.7884	0.405336	111.666	15.3622	0.351874	7.25314	10.7607	0.521154	4.06955	20.3321	9.70175	1.88923	4.24558	4.90629	1.78726	2.52577	35.6729	0.129773	8.88642	0.301057	0.0104571	64.3212	-0.410804
RERFLCAI	14.7304	1.59864	7.64812	2.54326	2.73351	0.386975	12.1723	2.76895	11.3474	0.767205	0.881686	0.340765	8.22539	2.64732	86.1983	3.14216	6.2548	1.81638	14.4669	15.6461	2.85485	2.84954	38.614	1.6854	2.29438	2.60022	0.0496591	64.272	-0.412676
NUDHL1	8.60679	0.592782	0.415848	11.3627	0.908088	0.681788	20.1972	0.572944	47.3539	15.3686	1.45421	12.7221	20.0067	3.34207	20.7712	8.91643	7.89683	0.55419	3.219	0.603021	7.06692	2.60368	26.5121	0.602367	8.25203	0.263749	0.0344893	64.2413	-0.413844
SW1353	10.9344	1.56744	3.5574	3.26856	7.04545	0.862518	9.91768	1.22002	9.52896	6.54272	0.050297	1.08072	6.88286	2.71373	28.7539	3.17605	14.7618	2.95181	12.405	5.90874	27.3166	0.836008	17.2504	4.15961	2.47085	0.496227	0	64.1198	-0.418459
TE10	13.103	0.635252	3.47949	3.45746	1.11329	2.05425	7.68064	1.74706	11.0542	1.12054	0.0539268	0.15748	17.4083	2.05393	118.823	6.92588	4.05088	1.65666	14.3735	25.9761	14.1176	0.672256	66.1453	3.84725	1.07364	0.738943	0	64.0788	-0.420019
OCIAML2	5.20561	0.6265	1.56033	2.20763	1.39932	0.254475	11.4301	0.738041	11.8335	7.55778	10.6296	4.02118	3.89044	3.73887	3.85264	17.9308	10.0567	1.14053	12.0377	15.8627	9.95107	1.66515	21.8168	9.19351	4.02726	0.30211	0.0433287	63.9447	-0.425113
NCIH520	18.9553	0.884609	5.34819	3.50296	1.2432	215.385	8.53954	0.659558	24.088	0.991514	0.0184292	0.163153	8.8077	1.49743	23.976	3.18617	1.19993	1.34452	14.9389	5.04124	13.4762	3.83833	30.3149	0.551285	4.36762	0.393273	0.0808383	63.8909	-0.427159
MDAMB361	15.9729	1.0139	11.9371	4.4097	0.532126	0.121684	7.28805	0.524072	5.18155	5.65568	0.0217866	0.22145	10.0987	4.59629	172.894	7.14607	4.87621	1.84091	8.24222	9.44969	8.71321	0.742422	41.5035	1.41458	2.09434	7.2365	0	63.8604	-0.42832
BT549	10.5428	1.9248	1.73581	3.41032	3.46372	0.289393	13.0016	1.84265	6.38175	1.69805	1.61446	0.430737	33.7821	3.52017	76.9996	2.48905	3.03363	0.666985	13.1264	7.89135	24.7344	1.76128	24.2294	1.3654	3.04109	2.66809	0.0155403	63.798	-0.430691
GSU	6.442	0.608732	15.799	5.92035	1.84857	9.9084	29.7264	1.01105	0.138075	1.02021	0.0115173	0.634432	17.0478	1.28088	79.9407	9.40763	6.18555	1.4798	17.2759	50.8852	3.8839	0.207902	25.9122	1.65168	3.12066	0.48608	0	63.7343	-0.433111
ONCODG1	12.4365	1.27919	4.33572	12.6833	2.03241	1.70336	25.5048	1.50446	35.3677	1.62839	0.0071131	0.0373167	10.7002	2.70449	33.7636	5.46059	2.95406	2.71383	2.07083	22.5254	4.18299	1.84761	42.725	0.736067	2.32843	2.11832	0.0433349	63.7229	-0.433545
BT483	10.9263	0.571761	6.725	3.65868	0.359067	0.300214	7.53495	0.365491	28.8666	8.33567	0.145174	0.280181	12.4912	2.19004	308.254	19.7227	2.57037	4.24357	9.63818	2.24415	15.3293	2.78774	14.8907	1.47547	3.17974	0.443179	0	63.6874	-0.434895
SH10TC	16.7328	2.60874	9.81215	3.21484	2.52881	0.193632	6.80161	1.59405	2.32362	2.31103	0.0102721	0.0319969	42.1575	1.77271	97.5168	3.84255	9.36963	0.867965	45.9167	11.4046	14.7189	0.445508	30.7493	1.68526	2.81392	0.093837	0	63.6855	-0.434965
KYO1	10.7125	0.549081	1.23966	3.34516	1.12276	2.10425	10.2465	0.600977	32.8199	16.9702	0.0518423	0.0773722	22.5892	0.518963	24.0298	11.757	7.14614	3.06988	17.5324	25.7766	10.8131	0.189145	31.0593	0.552375	5.9237	0.11758	0	63.6716	-0.435494
OAW42	19.5812	1.22832	6.63533	5.44562	3.62978	0.226855	13.3109	1.84653	7.11558	1.25729	0.00629715	0.182111	32.5466	2.13892	108.177	15.9209	2.17639	2.01092	36.2131	14.2291	5.86545	0.347542	20.0243	0.248971	2.59705	0.356197	0	63.6246	-0.437281
KMRC2	7.21621	5.72155	3.66296	2.6811	9.84317	0.0976447	9.48928	2.28116	22.5233	5.55999	0.00777003	0.019872	6.73792	2.69765	22.0363	5.98978	13.3198	1.67179	12.4626	10.4949	8.85913	0.177754	15.1394	1.66395	2.67724	3.06975	0	63.4444	-0.444128
SAOS2	18.7271	1.47696	1.96059	7.65931	3.04808	0.517004	12.7303	0.707164	2.91918	3.63089	0.00787792	0.0878244	46.4505	1.25305	61.5704	4.11536	5.79163	0.612898	1.60067	13.4288	40.5576	0.77533	27.4765	3.68177	0.183139	19.9144	0	63.4133	-0.445309
DM3	11.3937	1.55403	0.524071	2.33437	5.58921	1.81428	6.2301	4.12956	21.6707	5.61423	1.39727	0.0770717	19.9449	3.6963	33.5623	4.9365	14.0555	1.00923	5.267	3.0862	13.3655	0.130699	17.4317	1.60997	5.35769	2.29996	0	63.2512	-0.45147
CL14	11.54	1.2022	5.69035	5.02223	2.06475	3.57124	10.0083	1.31889	2.64571	1.50043	0.0846345	0.270061	29.4004	1.89239	93.4497	0.687498	6.77297	1.70702	4.37577	18.4132	208.438	1.76203	40.817	0.256093	0.848219	0.248916	0	63.2257	-0.45244
SUPT11	9.67208	0.215961	0.0912487	3.49392	0.863564	0.530155	7.34784	0.23266	33.5535	13.0547	0.0337495	0.0387311	96.0002	1.12718	52.9858	31.3327	8.35883	0.423849	3.72292	2.0949	65.1417	0.0985207	34.6187	3.18589	8.8901	0.41313	0	63.1652	-0.454741
TF1	21.0937	2.93693	0.0952865	2.04272	6.72621	0.244859	6.71828	1.31998	18.1341	2.91589	1.25737	0.023244	10.6775	1.07437	52.6381	8.21052	4.41372	1.60709	5.24442	13.2255	13.1824	0.0640163	31.0574	0.113196	12.19	10.2224	0	63.164	-0.454786
SNU308	12.344	0.653742	20.6887	4.91265	1.39457	0.457679	8.49865	1.60009	16.8946	1.6561	0.0210113	0.439539	6.3517	2.53533	99.6503	4.76476	7.73771	4.11373	8.39812	16.5651	4.50487	0.85119	25.4849	0.985014	2.3076	1.66758	0	62.9584	-0.462601
NCIH1563	12.2946	6.01902	2.69767	3.78794	2.53755	0.344048	5.91414	1.1602	18.0984	2.69319	0.0189536	0.254801	1.24598	2.63604	97.8779	9.18734	6.78025	3.61809	15.2893	9.16598	17.119	0.788909	14.9855	0.84057	4.62052	2.22778	0	62.9582	-0.46261
HT1080	10.2859	0.924743	2.99853	2.46132	2.85158	6.81808	8.09421	0.510581	9.81353	5.80856	0.117734	0.475179	9.05757	3.08844	33.2929	3.448	15.0313	2.18562	7.0561	14.2376	6.53162	1.35016	41.9721	1.07727	2.86889	1.30924	0	62.8617	-0.466277
KMS27	10.0335	0.56172	0.358007	0.245047	1.63532	0.306199	0.512044	0.105954	52.5354	9.57196	1.34154	20.6847	32.2173	0.36386	17.8654	20.7392	8.87496	0.0232615	43.813	1.26134	36.0667	0.0338133	80.8493	0.00997079	8.26681	1.73929	0.125739	62.8479	-0.466802
HS895T	11.3807	2.51119	0.770066	2.29761	7.68277	0.856691	3.2373	1.67738	18.5064	3.5026	4.18763	0.0424238	28.5267	4.76316	17.2092	4.55659	15.34	0.404278	7.73987	3.24191	12.8796	0.181017	11.8083	2.67769	5.54364	3.91645	0	62.7982	-0.468687
TE159T	9.59092	4.67547	2.28981	1.89663	7.90323	0.478648	2.95761	1.94989	12.858	3.32401	2.09247	1.27413	8.25	3.21157	59.3972	2.8074	11.6686	0.321497	6.92358	3.30004	18.6959	0.537352	14.0918	2.76093	4.33109	3.43678	0.0130524	62.7595	-0.470161
JHUEM2	21.4791	3.16242	1.44073	2.82925	1.58405	11.2131	7.47726	0.597817	8.29766	2.9375	1.29302	0.233208	26.4604	1.20351	91.3575	4.93816	5.67442	0.480807	2.60818	5.49217	12.4266	1.03136	25.5926	4.53654	3.30243	0.505039	0	62.7454	-0.470695
RI1	8.40307	0.32157	1.4123	1.6695	1.55493	0.492982	3.78463	0.484708	42.9078	11.725	0.0423671	8.482	59.7787	0.980675	20.322	8.70508	9.16727	0.371088	2.60712	3.12547	4.60363	50.7228	37.27	0.0300192	7.55986	0.103208	0.137659	62.7198	-0.471667
WM115	12.9103	2.75495	1.95838	2.46901	11.8679	0.181677	4.62914	10.7311	5.59958	3.32077	0.115655	1.13765	1.41893	1.68832	37.2734	3.96883	9.19152	2.46616	10.5101	4.43548	28.9992	0.49797	22.8295	0.774859	6.57957	4.25587	0	62.7159	-0.471816
K029AX	10.8263	0.366763	1.6704	2.2877	3.21425	0.102707	4.48251	1.01723	7.11564	3.80298	0.117339	0.454796	5.89931	1.5767	44.0737	6.00568	7.10529	1.11258	13.6149	44.6365	243.222	0.565915	29.5112	0.502565	6.54273	0.802489	0	62.6148	-0.47566
VMRCRCZ	15.1348	1.03548	4.04774	2.16214	5.70745	0.543696	12.7655	2.53484	24.8394	1.40896	1.40105	0.236106	1.32068	3.52739	54.1164	7.18779	11.1003	0.717281	14.178	13.2567	1.38849	0.51606	16.2271	1.73576	5.26828	4.59587	0.0779901	62.5416	-0.478441
JHH2	9.23789	0.191031	0.0380162	2.53986	1.41905	6.49973	7.71604	0.298262	10.6978	4.01313	1.00053	0.018843	25.2125	1.25387	234.552	6.31006	9.66817	0.0842722	11.9447	8.65604	10.7333	0.931237	37.3238	3.09834	6.12155	0.575053	0	62.4852	-0.480584
HCC56	11.8017	0.166625	6.46826	4.03486	0.945313	46.7876	27.67	0.236766	2.13582	1.00859	0.0637193	0.108642	10.738	3.86932	117.518	6.90798	3.63019	2.56292	5.41701	24.4694	9.67067	0.872593	15.3642	0.58939	4.73478	0.090029	0	62.4844	-0.480616
MDAMB175VII	9.16043	0.453213	9.74574	4.29352	0.450407	0.971981	8.44927	0.368973	9.34803	1.92985	0.747311	3.24893	4.67166	1.23943	189.179	9.27304	3.7391	6.24302	0.123748	13.1763	15.462	6.24859	23.2129	1.1188	6.71425	0.413993	0	62.4587	-0.481594
KYSE410	29.7481	2.1678	6.65376	3.78941	2.16141	0.198993	7.97195	1.34114	4.3517	1.45386	0.0190017	0.0598121	8.00908	1.29531	257.745	5.84824	3.9454	2.31735	5.90363	23.1003	3.87167	0.48632	20.0142	3.67485	0.938388	9.88175	0	62.3917	-0.484139
THP1	6.98156	0.185385	1.78761	1.73016	0.77476	0.330955	9.95158	0.299933	7.56834	5.04311	5.2795	1.01335	8.02813	1.17801	31.3562	18.4169	9.32421	1.33373	10.8029	10.4991	15.6173	1.03661	34.6781	12.7078	3.17695	0.336244	0.0226508	62.3916	-0.484143
HCC1500	7.80802	1.7849	7.91199	1.6137	0.480933	0.48045	2.53122	0.544529	25.4125	7.52187	0.0799844	0.791229	5.74827	6.9618	141.044	2.74552	2.35368	2.35598	15.8099	11.5131	38.9669	2.2225	16.9471	1.48205	1.33126	0.992605	0.0330987	62.2654	-0.48894
TOV21G	11.4071	2.46534	5.78489	2.64482	6.33198	0.669493	5.20351	2.07388	6.36951	1.24824	0.0697103	0.0518466	10.2503	6.5565	41.1808	9.53925	7.41459	2.86983	7.07684	11.9266	11.926	1.37353	13.6761	2.79833	3.44196	0.197567	0	62.2299	-0.490288
KPNSI9S	10.3047	1.14659	2.85672	3.36947	1.82769	0.705287	6.03126	0.758218	20.468	6.94678	0.0121347	0.0149205	20.5687	2.61529	35.5961	3.29066	10.3886	1.64821	9.44597	8.17388	9.11027	0.438092	27.9035	2.2942	2.49311	6.22211	0.0221783	62.2269	-0.490404
HEC251	16.4693	8.94647	3.74962	3.46644	12.0853	0.292039	9.88256	15.0764	1.63935	1.48074	0.0142602	0.091956	28.9169	5.67796	39.1254	1.46214	5.09227	0.683293	1.88117	12.5073	6.07434	0.249202	27.1399	0.146968	1.21851	9.20912	0.32434	62.2084	-0.491106
KP4	15.7755	1.25013	5.64365	3.37289	1.32577	0.631102	8.06872	0.86307	16.2421	3.67669	0.112283	0.127226	16.2044	3.68174	55.9682	0.651111	2.43326	2.02993	17.7992	8.33354	9.7474	4.83662	38.4844	1.55894	4.7258	0.454954	0	62.1701	-0.492562
RKN	9.01571	0.422708	13.1961	0.980534	2.91878	26.8106	4.5606	0.495966	13.887	1.77032	0.162567	1.11345	15.1748	5.82965	18.9335	3.32735	8.02291	0.815254	7.75652	8.31188	5.85614	0.587122	37.5662	0.838419	4.1174	1.67648	0.0176071	62.1271	-0.494194
COLO741	14.0071	2.08259	5.91956	3.43448	4.89173	0.0855254	5.73676	0.823958	0.881586	1.23271	0.0175002	0.169274	1.66267	0.92214	40.9796	7.15307	5.19347	2.50887	12.737	70.1814	47.2945	1.12181	29.3391	0.687342	9.92332	3.10781	0	62.0831	-0.495866
769P	13.355	0.96154	11.4865	2.6863	6.97855	0.547454	11.6128	1.29071	0.561295	6.20595	0.0101648	0.0171406	5.24259	6.03141	65.6208	11.3623	7.52119	0.866379	15.3578	10.6614	1.78348	0.155717	24.6159	2.5524	2.88488	6.16992	0	62.0515	-0.497069
HS834T	12.2703	5.40169	0.0629362	1.97682	9.53349	0.325176	4.18892	6.30277	13.5615	2.65021	2.35325	0.0169686	13.5461	3.16961	36.9582	3.87369	12.6984	0.824354	4.55782	2.49054	23.5037	0.170598	13.9269	3.31516	5.66309	1.65464	0.0210189	62.0206	-0.498244
SF268	12.8144	2.36098	2.04323	1.23256	6.53351	0.345076	2.19051	3.01109	21.5997	2.26953	0.0225692	0.046621	38.3824	1.52524	72.3348	1.76627	7.12425	1.20178	13.4029	4.6137	28.08	0.919682	49.106	0.575691	3.23309	1.62794	0.00824986	62.017	-0.498381
NCIH460	19.7325	0.379233	15.9084	1.77928	1.94089	0.421673	3.71069	0.626027	7.48295	4.77194	0.00447392	0.169432	3.75792	2.21766	192.04	2.50891	6.54892	1.04766	12.8519	9.25685	24.4252	0.379011	27.4481	1.56655	1.95221	9.25947	0	61.9226	-0.501969
KARPAS620	6.4668	0.564002	4.77942	1.01158	1.02368	0.651507	8.56305	0.0746588	43.825	9.32739	0.708722	85.8702	13.9371	1.69086	17.413	14.02	4.34877	0.469873	19.0298	0.100766	10.5147	0.601429	44.2627	1.00922	2.85163	0.0387487	0	61.8453	-0.504907
JMSU1	12.1332	0.602327	3.05698	2.01556	5.06095	0.137505	9.86333	3.14074	11.2841	3.45639	0.0275736	0.0271231	8.86852	2.3318	69.3093	5.89754	7.17485	0.612918	12.1905	11.7484	14.2809	0.22904	46.5099	1.25521	4.04898	1.4077	0	61.791	-0.506971
LI7	12.4099	0.770008	9.71114	4.76214	9.8862	0.123873	10.4231	3.07954	23.0757	0.86492	0.0229999	0.0533283	9.94685	1.73005	105.644	6.19598	3.88064	1.0589	26.9706	12.7688	1.32961	1.08991	30.8	0.566676	2.44632	0.316961	0	61.776	-0.507539
NOMO1	8.28582	0.0800803	2.18818	2.46292	0.207883	0.206169	8.37087	0.0661105	31.5177	4.83456	11.4754	1.64732	10.0345	2.6472	29.8077	12.8386	10.1025	0.656642	11.8835	7.83706	2.43671	0.737044	29.5543	7.29378	5.07304	0.0993867	0	61.6685	-0.511626
DMS153	19.2111	0.855455	9.77052	4.42679	1.07445	0.328241	12.2574	1.03319	20.8356	3.83164	0.0164966	0.0256929	22.7854	5.20908	41.2458	4.08805	3.08465	0.191239	5.19035	7.20072	31.3579	3.96652	18.1945	1.31497	2.24916	0.099461	0	61.6355	-0.512881
SNU466	12.1418	2.55952	5.47457	3.17214	3.67836	0.585354	5.14989	0.853305	11.4708	2.04689	0.737187	0.548415	13.0915	1.77307	27.7182	8.29654	6.03328	0.423164	6.15543	1.50792	56.5877	0.750259	21.9657	0.404218	10.5787	3.60135	0	61.6197	-0.513479
AM38	9.14584	0.993082	2.22549	3.25722	2.89411	0.377814	10.5673	0.615425	22.1983	3.11281	0.0123552	1.13998	8.5691	2.74451	16.665	1.13363	13.2255	1.56025	12.6624	16.6131	7.65751	0.035331	35.3853	0.548655	5.32371	15.1368	0	61.6063	-0.513989
EM2	8.06154	0.438458	6.56577	2.87451	4.36045	0.130666	10.2262	1.15034	17.4016	4.36467	1.51657	0.0248388	8.23647	0.602294	7.14895	4.90401	7.62461	4.16021	11.5204	17.5796	8.52062	0.564929	32.2557	1.9306	2.91178	3.97629	0.0217183	61.3941	-0.522055
UACC257	14.1456	0.23688	3.44899	3.19835	3.71964	0.42541	4.49798	0.427177	2.7564	3.65933	0.0137702	0.413129	2.30437	0.394492	88.8833	9.80449	6.37088	0.561375	18.0401	38.5174	39.6297	0.366701	44.503	1.3531	21.5236	0.260391	0	61.3936	-0.522073
U937	9.66759	1.39206	4.55699	1.46116	1.32651	0.158038	8.55559	0.362669	55.6712	4.59424	2.04599	0.922066	12.6959	1.82141	17.5213	9.50499	7.65167	0.917334	1.9142	3.93372	52.8578	1.02076	23.2438	2.93918	5.62335	0.0636268	0	61.3718	-0.522902
IGR1	14.5594	0.82196	2.81023	1.45903	2.81886	0.335677	3.73592	0.503729	10.1047	3.02986	0.0441555	1.13089	1.90688	0.588159	94.9614	8.15059	6.09787	1.16784	13.7328	20.2513	42.8537	0.465318	22.5715	1.30739	8.18723	3.91893	0	61.3619	-0.523278
HEC108	13.9376	3.18668	9.17685	2.55438	3.08272	0.293165	4.94842	15.2064	20.7033	1.9992	0.0223357	0.0703066	21.4138	2.73715	0.475356	17.1712	0.659502	4.3132	8.46013	4.3188	15.6457	0.283163	24.382	1.76532	18.2773	0.130586	0.021772	61.2424	-0.527821
HEYA8	17.6491	0.925047	3.65655	1.78597	4.99917	1.25965	5.54327	1.27385	8.75428	3.11351	0.139311	0.299137	6.74993	3.16486	4.29328	3.33455	19.3515	3.05402	11.7314	27.3246	6.42868	0.599991	27.3492	3.46192	1.56912	4.1382	0.0248406	61.1167	-0.532596
KS1	13.942	1.20567	5.37057	2.67733	2.31271	0.515155	5.14412	0.234749	8.55278	3.77702	3.00347	0.180603	7.45029	2.46327	39.8967	10.4978	10.8106	0.524748	12.386	5.61629	8.50949	0.26004	26.9423	1.698	3.31708	3.29625	0	61.0161	-0.536419
KU1919	9.60662	4.62816	1.39287	0.76081	1.44323	1.71677	0.613139	3.22936	11.3374	3.60164	0.290298	0.0634566	31.1533	2.88562	63.7471	1.38123	5.7765	2.56321	0.146726	8.99966	28.4896	2.60978	40.0653	1.17804	4.00551	8.47779	0.0277423	60.9302	-0.539685
SW1463	9.69642	0.133961	4.59172	3.82475	1.36274	74.0591	14.3072	0.321819	1.51826	1.07403	0.35822	0.231241	7.31599	1.37708	66.7986	4.28825	4.76731	1.89756	6.82353	25.2413	7.39103	4.09746	30.0547	0.292033	1.95529	0.629933	0.0545592	60.9151	-0.54026
JEKO1	5.45776	0.0868363	1.21402	5.19187	0.267001	2.50911	14.0046	0.171841	52.5236	5.2011	0.898473	8.93916	36.9779	2.45931	16.8826	8.00657	1.47958	0.301815	6.79975	0.228091	4.51469	13.833	47.5122	0.0588937	9.99208	0.436778	0.0578721	60.9082	-0.540522
NCIH841	17.8457	5.12296	5.2467	2.1789	0.436884	0.069256	3.54946	0.31777	29.2047	5.58276	0.00595189	0.00910723	69.2284	3.16888	132.346	0.178465	0.0212791	1.23992	22.177	2.45689	36.4144	0.198567	43.5317	2.67486	6.62403	0.0188487	0	60.8287	-0.543544
INA-6-2	7.27406	0.155926	9.48108	6.21838	0.597524	0.548041	12.9503	0.196576	31.0491	1.57534	0.0510557	50.1117	8.57144	0.412543	8.71314	14.7672	9.63332	0.0468563	21.8022	7.72916	4.08907	2.05083	28.0315	0.110068	4.88993	0.0944461	0	60.7654	-0.545947
NCIH1155	22.4868	1.04388	14.3693	3.15534	0.854307	0.471721	5.87809	0.328843	10.1345	1.21455	0.0217543	0.0276927	62.138	1.75518	40.2495	7.86349	1.46899	3.15485	9.46505	10.3602	21.1587	0.704423	34.6515	0.543036	4.55876	0.0701396	0.0187106	60.746	-0.546686
CORL95	13.3057	0.114586	7.48592	9.00206	0.92806	0.481325	16.5456	0.297745	31.2887	1.71818	0.0143629	0.0298264	9.80032	1.70497	102.332	6.01885	2.09478	0.276274	9.61883	11.3559	19.51	1.43297	28.2026	0.376544	5.92591	0.545823	0.011667	60.7396	-0.546929
697	12.0933	0.490417	1.16414	4.61042	1.64241	0.425814	17.3829	0.618958	51.3888	3.65857	1.96572	8.84649	24.3817	2.68006	8.86755	9.6943	3.57891	0.256915	5.06768	3.42077	3.26701	0.10606	40.6239	0.83537	3.83724	2.02987	0.180765	60.6409	-0.55068
DMS79	21.4235	0.313449	1.4597	3.60136	1.30731	1.48839	10.0548	1.75891	32.0667	2.32461	0.0341648	0.025205	24.6102	8.9785	45.5829	6.33916	0.271594	0.203311	3.52785	7.29201	13.8618	6.22335	34.6871	0.16142	6.94202	0.355794	0	60.5049	-0.555849
U2OS	20.9361	2.72449	3.14232	4.44897	0.467285	0.434773	11.1058	0.111966	10.4554	2.54033	0.0133923	0.0329338	15.9048	1.58385	100.563	9.21809	3.41884	1.76729	0.205605	5.57272	20.3942	0.445199	41.9672	3.13659	3.01656	5.81362	0	60.3461	-0.561883
SNU119	34.2019	0.518954	2.41112	3.1204	0.761013	0.468837	5.44342	1.01696	7.2034	0.829503	0.0688753	0.0715138	11.0219	10.4853	95.5536	5.91982	3.78687	2.08926	12.9804	25.0515	5.33797	1.62762	26.9429	0.819644	2.69022	0.975236	0.048954	60.277	-0.564511
PL21	6.11597	0.131166	0.144356	2.38213	0.723701	0.291378	12.5407	0.545372	15.5478	6.09159	12.3233	0.0335891	6.60866	2.17315	32.7181	13.0375	14.7755	1.54432	4.98785	9.58549	5.90796	0.538866	26.0848	5.85075	5.14909	0.67933	0	60.2684	-0.564838
TIG3TD	11.0314	6.92825	0.9466	1.97729	4.5768	0.326233	4.39192	1.11988	20.1998	3.84934	0.0293884	0.0260175	27.5154	3.17946	39.1135	0.893668	11.2668	0.16126	7.27913	8.33728	20.2173	0.294138	25.3789	1.30334	7.92692	0.837618	0	60.2641	-0.565001
SNGM	9.99827	3.85166	2.00268	2.41808	3.16798	0.797169	5.58068	2.167	3.66954	1.83588	0.0910144	0.0374387	41.1918	7.64157	8.03296	15.8717	4.63241	1.69327	7.02319	5.78565	15.1786	1.47168	25.6982	0.824064	4.2358	1.15009	0	60.1612	-0.568914
MKN45	12.6265	0.511113	8.63736	5.4968	0.529195	0.553169	14.9414	0.220923	13.6378	3.68708	0.086293	0.340818	18.5653	1.25701	73.6007	0.654037	8.21601	1.43486	12.0735	20.0573	6.85032	0.940319	38.0406	0.84362	4.12055	0.117528	0	60.1255	-0.570269
ST486	26.5602	1.5426	0.264329	4.1004	4.68849	1.97553	9.11561	1.47115	52.6573	9.97385	0.529649	15.3273	27.9242	3.30012	1.06439	12.8004	8.53352	0.0493445	4.15855	0.352283	6.19146	0.674303	35.6159	0.0513151	1.02842	0.858985	0	60.0759	-0.572154
RKO	19.3359	0.11175	4.70048	1.85015	0.817087	15.2378	3.87954	0.0872391	11.6179	1.26017	0.00861996	0.0105989	72.5904	2.18326	34.2608	3.23966	12.6403	3.241	8.08732	6.65059	2.15719	3.52799	14.5097	1.52789	6.46661	0.103943	0	59.9159	-0.578236
KMH2	10.7153	0.162163	0.395205	0.0623228	3.08772	0.940312	0.100796	5.83625	42.318	9.45687	3.28228	2.12983	51.7679	2.75461	86.3909	9.15578	10.4846	0.0327842	5.70052	2.64613	6.21143	0.0454896	71.909	0.00717268	2.12555	0.468894	0.0387654	59.7711	-0.583738
SNU175	13.6116	0.118269	7.41865	2.66563	0.558817	0.178337	12.4536	0.575379	8.40039	2.684	0.00304094	0.0658076	0.604095	3.0844	28.7452	14.4491	9.11849	10.1551	3.27148	13.7387	2.5259	39.9141	27.8744	1.04187	4.06962	0.393356	0.0444629	59.7592	-0.584191
HCC515	12.3668	2.32101	22.09	2.70636	1.58051	0.393225	5.77808	1.60242	2.66757	2.53798	0.0119203	0.731379	7.55446	4.78267	52.705	0.0823821	5.90419	1.9231	9.48919	8.67072	14.1644	1.09718	39.2424	1.9427	3.17367	0.833033	0	59.6884	-0.586881
SUPT1	25.7101	0.143412	0.176674	3.26536	0.53762	0.623923	9.59267	0.587597	38.0933	6.24383	0.0770405	0.193665	28.1542	2.21135	4.8896	3.89888	4.04887	0.62451	2.74129	12.8844	43.2814	0.521389	34.4732	6.79658	2.60739	3.43818	0.100128	59.6186	-0.589535
SNU1077	14.3691	2.33355	1.66989	1.83854	3.84096	0.355725	4.56971	1.55073	15.3463	3.53661	0.239427	0.102095	45.4646	2.60746	29.9404	2.95618	7.71622	0.933398	8.01017	14.2169	8.8925	1.27152	25.8805	0.962718	1.7874	0.408564	0.0172451	59.514	-0.593511
BV173	13.2337	0.602086	0.329839	3.27617	0.532999	0.266621	19.3705	0.144036	61.6834	8.73597	10.0237	2.31294	11.9844	1.4769	18.1163	30.5942	4.68974	0.238924	6.96527	1.7626	1.16195	0.130007	35.3871	0.765381	7.80841	0.362817	0	59.3649	-0.599178
HS695T	9.26819	0.545885	7.0338	4.08339	2.23357	0.241619	8.34786	0.824129	14.111	4.49358	0.0531563	0.145738	2.26628	0.910542	57.9305	9.22775	5.86648	1.13105	23.1615	5.86998	31.5151	0.920121	25.5399	0.826784	4.67289	0.0644698	0	59.3648	-0.59918
NB4	12.7448	2.28122	0.865422	1.76594	3.24609	0.487135	4.51658	1.68929	9.33922	6.68529	2.92787	0.702271	16.8208	4.43251	52.5453	3.53064	7.69681	1.17178	1.23208	4.20447	12.5407	0.225205	45.9614	2.01481	2.51937	0.216231	0.107616	59.2053	-0.605243
OCILY19	11.7921	0.104418	1.12008	1.94337	0.543562	0.197911	15.1976	0.294423	34.7544	8.33004	1.93198	11.9174	5.51445	2.03505	279.24	8.34583	5.05127	0.876327	2.54995	0.157348	3.93437	0.507555	58.618	0.799478	5.69944	0.0923852	0.0280055	59.1196	-0.6085
HCC1588	6.55763	0.20929	5.60368	3.0727	1.18503	75.4847	19.4606	0.759635	0.767345	0.912638	0.0710847	0.221424	4.92636	1.75448	47.3239	4.23096	4.99258	5.03853	13.6195	29.2166	1.67018	0.266192	19.5835	1.53554	4.7725	0.293143	0.0247467	59.0146	-0.612492
TE4	38.8464	0.0823996	11.8442	5.52801	1.6733	0.305403	11.5273	0.474797	9.68331	5.60038	0.0194418	0.0645441	29.2183	1.3653	65.2216	0.761397	4.22491	2.42285	0.994935	11.098	6.60798	0.983353	36.2265	3.55173	0.696271	1.07628	0	59.0043	-0.612883
OV90	5.05358	1.21344	5.16502	1.85101	2.84134	10.4295	4.03992	0.840205	18.3756	0.917928	0.0327601	0.868536	20.9385	0.694893	138.754	1.03706	4.42607	1.0055	10.4032	6.56167	6.75583	0.910043	36.1939	1.655	4.52829	0.0376222	0	58.9918	-0.613356
HT	7.28179	0.287523	0.674258	5.71113	0.242024	0.294061	16.6844	1.14291	36.188	5.43046	0.131624	0.712719	30.9115	1.45564	56.0801	9.65027	15.6014	0.215074	8.4394	2.2986	6.72805	0.0358468	40.8031	0.0857525	12.8538	0.0906953	0	58.9468	-0.615066
LC1F	20.7604	0.242364	24.4355	3.07719	0.0855438	2.44469	7.84335	0.593808	28.2254	2.6011	0.286206	0.188735	4.14301	0.659607	267.944	4.89368	3.3668	1.56935	22.009	0.555789	6.78812	0.41379	30.9403	0.477367	4.92454	0.361068	0.0233784	58.9426	-0.615228
NCIH2444	10.4316	0.375403	3.14432	5.49665	1.53105	0.536919	12.8099	0.711356	13.0414	1.84905	0.0612007	0.092005	15.3094	3.0577	159.327	1.86819	7.0158	0.749636	3.85026	35.1162	2.78729	3.89149	28.9401	1.04363	1.35381	0.336712	0.0337676	58.787	-0.621141
NCIH929	8.24613	1.61968	0.15656	0.825084	0.908786	4.86336	2.27905	0.0886587	19.1419	2.79315	0.159714	9.62204	26.8678	0.535705	10.2691	8.39694	5.29136	0.083555	28.1722	3.07751	15.6737	7.80286	22.4831	0.0947264	13.6767	0.20471	0.0269451	58.7479	-0.622626
LU99	23.2214	1.67836	5.7634	2.05559	1.35565	8.50453	3.5491	0.407431	7.12723	1.83065	0.00953159	0.0428611	9.64386	2.13329	157.695	2.90024	5.38648	1.02919	5.01096	7.50044	4.66915	0.404955	27.2512	1.11461	0.918837	7.30214	0	58.7426	-0.622826
NCIH1915	9.06439	2.71104	1.16981	1.3107	2.42018	9.02709	2.63793	0.30275	6.60033	1.60495	0.0755151	0.566739	51.2608	2.91737	18.9953	1.31439	12.1306	0.22696	6.5585	8.03992	3.49467	0.101973	20.9898	1.52168	1.94529	50.76	0	58.6214	-0.627436
NCIH2227	11.5759	1.26594	8.39831	6.29448	0.857418	1.71715	9.82716	0.352027	38.9883	0.0752788	0.00661169	0.0227628	73.3099	1.98544	72.2545	1.12059	0.0359784	0.0025549	11.8724	1.72369	26.7671	2.04903	51.0723	2.79709	2.19338	0.0144957	0	58.5932	-0.628505
SNU449	9.26392	5.49868	1.48169	1.90634	3.53353	2.58456	4.65031	3.72988	8.69345	2.3452	0.0195251	0.028169	8.00483	11.9391	168.072	0.584312	7.72135	0.0281677	10.7706	8.67588	8.07676	0.145169	22.9563	1.05268	1.80089	0.279676	0	58.5249	-0.631101
PATU8988T	23.6532	0.373444	7.62994	1.77265	0.407261	0.0713031	7.35361	0.607759	11.629	1.96241	0.00364751	0.110029	9.70323	3.8997	74.2941	5.35536	4.78088	2.47316	7.58259	9.68917	5.00641	2.32077	39.2856	1.60141	4.42304	0.138613	0	58.5011	-0.632005
MOLM13	3.86838	0.684584	0.0975792	1.11446	1.50813	0.0726168	6.54399	1.5439	3.79877	3.26537	16.5639	0.0613875	15.0177	1.86833	44.6989	14.6871	7.01341	1.05036	8.76884	14.4333	6.51044	0.542815	35.2945	5.59867	2.59442	0.247042	0.0506934	58.4722	-0.633106
NCIH2122	12.9912	0.359732	17.9455	3.34333	3.06003	2.73102	8.95154	1.85524	0.870445	5.17274	0.0198566	0.0585965	12.2482	2.06149	59.1672	4.15395	5.67039	3.31985	4.56143	19.4254	0.716599	3.34067	15.801	1.56362	0.623794	1.16091	0.0241943	58.4684	-0.633248
UMUC3	12.444	0.932639	9.42238	2.06826	0.889957	0.350749	7.3288	0.217664	13.7886	1.82104	0.0386455	0.0430826	8.82308	3.23242	25.1825	1.80768	11.7216	0.884058	5.43203	8.72099	12.7943	0.163924	33.9775	2.80643	3.11282	8.3965	0	58.3521	-0.63767
HMCB	21.3013	0.333613	1.66056	4.37498	0.812146	0.3559	7.8421	0.233658	4.7417	3.88633	0.858909	0.0248109	12.131	0.625663	29.5846	6.81546	3.24762	0.272907	25.1817	17.3887	27.1336	0.476423	35.7725	0.300912	3.13782	4.33957	0	58.3017	-0.639584
SNUC4	17.7658	0.100442	7.14521	3.54339	0.151153	8.61512	15.2584	0.154403	4.12642	1.08906	0.0324902	0.051135	30.3353	2.00286	51.0366	10.8187	5.30553	2.79723	7.44883	21.2071	0.772717	2.17407	17.8086	0.847589	2.51699	0.0747942	0	58.2988	-0.639695
NUDUL1	7.81427	0.368855	0.0789742	1.66815	2.00997	0.624964	8.90771	1.89288	40.6772	18.1985	0.691575	20.0383	28.0272	2.98824	3.20775	8.83997	8.37154	0.0576515	2.58741	0.774588	5.8476	2.40649	27.5511	0.173883	5.94066	0.477016	0.0227232	58.2541	-0.641393
T47D	7.45419	0.62153	13.4056	3.94986	0.309623	0.288627	3.91701	0.432731	31.3345	2.93831	0.0172255	1.74678	2.13701	2.57116	83.2022	9.63715	1.89989	4.18016	17.6802	5.29068	10.0835	3.27119	32.7307	0.363128	0.897308	0.0617985	0	58.1561	-0.64512
NCIH1437	10.6346	0.941639	27.3137	3.775	2.32492	0.417929	6.92066	1.08498	12.0178	1.92786	0.0124712	1.17066	6.33981	2.16512	109.651	4.47951	6.25525	0.110151	6.18357	6.24205	2.6435	4.12158	28.1463	2.04707	0.537301	0.0195301	0	58.0833	-0.647887
TE617T	17.2765	3.89361	8.41535	1.82387	0.154614	0.42796	4.16483	0.190652	4.45378	3.35004	0.142783	0.0944409	103.507	3.38523	83.3699	0.552537	0.0349464	1.46878	12.1614	7.08124	77.529	0.123195	21.0214	0.0913376	10.1435	0.102548	0	58.0766	-0.64814
MEWO	21.1166	1.05655	2.73239	1.66815	3.8061	0.157565	3.28765	0.408267	1.83109	3.80588	0.00156727	0.0555	2.19295	0.173151	112.325	4.89381	7.49472	1.10466	11.4783	52.3431	27.4163	0.27787	37.2593	0.664174	9.91413	0.663175	0	57.9242	-0.653934
SNU719	16.8238	0.118116	4.52684	3.89746	0.319951	0.400121	7.14958	0.161397	22.1195	2.97552	0.00764146	0.0469788	21.1861	3.01989	77.4096	2.51229	6.4416	1.43802	10.6105	10.9024	9.00549	0.297727	19.1422	0.768592	5.76135	0.490036	0	57.8654	-0.656167
KE39	10.5835	0.237788	17.9001	5.65269	1.98493	1.55437	12.1149	0.844095	6.15909	2.11334	0.237107	0.140994	4.13055	0.949381	53.008	6.48589	9.18861	0.875853	8.91497	13.617	5.43037	0.490328	35.1157	0.0924139	4.35307	0.0792976	0	57.8283	-0.657576
EJM	8.01591	0.322444	0.161781	11.5321	0.353499	1.28672	18.0032	0.125203	49.8376	2.31488	0.122868	1.27222	5.0129	0.457925	29.6856	7.79985	11.7197	0.457295	31.1667	2.36679	10.697	2.13355	53.2093	0.126526	2.15748	0.450147	0	57.7393	-0.660961
HUH1	11.5431	0.29935	11.9328	2.12976	3.58771	0.5389	9.61242	1.07179	14.9306	1.91394	0.0614652	0.151855	21.0378	2.03114	98.8406	7.53241	3.66599	0.240829	13.4857	3.81725	4.28249	0.138978	32.7024	0.658792	4.0307	0.0438748	0	57.7117	-0.662009
LS513	8.10739	0.112338	8.1734	3.08854	0.574463	39.5773	15.7241	0.152518	0.365166	1.19971	0.0649896	0.129276	8.65685	2.02839	50.1903	6.43162	4.89574	4.64764	13.691	17.9025	1.63024	0.253987	21.4084	1.34294	5.58594	0.180481	0	57.6994	-0.662475
SKNO-1-2	23.721	1.02297	0.067963	2.87989	3.74436	0.254907	12.8958	2.5323	40.4577	3.27024	1.48943	0.044181	10.3366	1.27545	27.2291	6.90437	4.74971	1.49374	1.75313	16.849	8.09517	0.203016	28.2774	0.567799	2.44694	0.146121	0.042369	57.6977	-0.662541
HT29	11.8385	0.34519	6.77079	3.22443	2.0398	5.79995	11.4541	0.727041	0.16096	2.56435	0.0115382	0.140736	35.9961	1.77106	111.407	2.93145	6.04935	0.913121	6.02539	18.1692	2.11339	0.791872	32.8662	0.630099	2.38362	1.19906	0	57.6551	-0.66416
MIAPACA2	8.48203	10.7721	0.784624	1.96376	6.989	0.362992	6.00924	7.12135	6.319	3.15146	0.0220576	0.243318	27.3524	2.53505	37.7571	1.53271	4.83546	0.84748	4.73736	2.31815	12.7849	0.319885	29.0176	0.890541	3.99726	0.514685	0	57.6297	-0.665124
M07E	8.57643	0.927291	0.892643	2.38984	4.4406	0.316565	11.0606	1.5152	56.99	8.38288	2.21786	0.0258563	4.66837	1.8575	17.4352	9.83144	6.89999	0.198068	4.34939	14.1557	3.89556	0.061073	34.347	1.15622	2.84889	0.0756389	0.0960837	57.5158	-0.669455
MFE280	18.7311	0.91432	2.52589	1.06139	2.01903	1.4826	2.318	0.338176	23.247	2.57291	0.0117977	0.0265256	3.28986	3.20106	183.486	5.64201	0.598126	3.40744	8.99297	13.5396	15.7224	0.337368	20.5539	0.863718	2.32541	2.56809	0.0246428	57.4937	-0.670295
NCIH1623	22.9152	1.85057	15.9253	2.69871	0.285814	0.235703	5.50717	1.10356	4.64228	3.00609	0.00459329	0.125381	4.62189	2.01771	73.4232	2.86307	6.80842	3.72916	11.2412	6.16694	5.03005	0.783174	28.6261	2.63022	2.90472	0.115811	0.0335803	57.4376	-0.672426
ES2	11.3172	0.775136	1.01654	1.44262	2.39587	2.08357	5.15043	0.529223	11.3136	4.96178	0.0495797	0.0755143	3.99218	4.37037	22.613	2.88016	12.3008	1.21132	5.56557	11.3306	7.95946	0.256116	57.6766	0.128878	2.80961	11.8588	0	57.3815	-0.674557
COLO679	7.25262	0.947047	0.144365	2.31591	7.44023	0.283164	3.0087	2.02555	2.55397	6.16622	0.0214335	0.0145961	25.362	1.46883	21.2863	1.20022	5.77939	1.72783	17.8872	28.6401	30.3394	1.19518	28.949	1.42415	3.24443	0.19881	0	57.3006	-0.677635
CORL47	19.9219	1.38295	14.2414	4.17771	0.16489	0.480498	10.32	0.303976	12.7579	0.180787	0.0115995	0.0266232	7.39152	1.64808	54.3288	4.57747	0.0353717	0.709196	7.49259	8.90079	70.0612	0.322485	30.6817	0.33473	4.5331	3.37385	0.0376891	57.2558	-0.679335
HS688AT	7.27307	1.38578	1.34316	1.67276	3.72553	0.345316	2.99354	0.981112	11.0093	2.41707	3.75537	0.419599	18.0261	1.59786	46.6343	4.40098	8.56793	0.357985	6.85692	3.14054	20.2326	0.248828	18.7943	1.61725	5.52468	0.903665	0	57.1323	-0.684029
HCC95	16.8295	1.19564	8.77248	1.24888	1.31997	0.375602	3.13673	0.766553	12.2925	1.5191	0.0166521	0.742141	14.4933	0.743712	133.419	2.6912	5.3605	1.13449	12.4752	14.896	6.16564	1.17398	42.3761	0.461144	1.87359	0.196584	0	57.1279	-0.684196
NCIH1436	25.7464	1.13699	5.9952	4.14419	0.497271	0.76538	15.0042	0.511337	14.4969	0.632421	0.0200986	0.0197702	23.2931	3.56263	215.268	4.62769	0.0190207	0.0790771	0.639983	10.834	13.0106	2.42958	27.1211	0.902468	4.09144	0.0640941	0.0267154	56.9833	-0.689692
EOL1	4.68474	0.0749006	0.108001	2.84298	1.23546	1.71357	12.1236	0.476856	24.066	5.27022	13.109	0.246709	3.40577	1.84747	18.947	11.3826	7.05977	1.92798	7.78492	8.95668	2.0472	0.289568	29.8733	2.0799	4.87914	0.152907	0	56.9269	-0.691837
SNU520	4.83276	0.0608029	16.6268	4.21846	0.044321	0.329898	13.5216	0.0715437	8.18074	2.3302	0.0266749	0.103707	9.68754	1.55413	110.098	7.98109	8.50854	6.65389	7.73694	12.3958	3.2194	0.125317	18.8088	1.41238	4.68796	0.0362037	0	56.8756	-0.693788
KMS34	13.568	0.390113	0.101526	2.33222	0.309538	0.382808	6.29958	0.0451502	38.6274	3.52232	0.160325	42.2399	1.52322	0.832868	38.6751	8.10227	3.89483	0.317199	14.8777	3.4057	16.5496	5.29987	25.2622	0.0492603	4.02526	0.11248	0.0703254	56.8152	-0.696081
OVCAR8	8.98861	1.71702	0.568948	0.534217	0.920085	8.19248	2.16083	0.222965	10.7405	1.40345	0.0168041	0.0279731	11.9684	1.84131	238.757	2.46733	3.80936	1.22676	7.95563	6.2049	16.3073	0.510101	43.638	1.31888	2.25129	4.12061	0.00944999	56.8121	-0.6962
PATU8988S	14.1219	0.181804	9.80365	3.80063	0.892315	4.77827	12.0342	0.256257	7.09025	1.24311	0.0557049	0.129515	8.17921	1.86442	37.4108	6.80634	5.18069	1.77683	12.7849	14.1825	1.24933	0.877926	26.9712	0.741279	2.02837	0.760531	0	56.6305	-0.703103
OVK18	8.53393	3.3327	9.88406	3.20494	0.573182	0.290305	5.94722	0.877093	19.1279	1.4689	0.0198008	0.0302979	31.582	2.56122	126.684	0.389537	0.110351	5.12815	6.91048	1.38992	25.8578	0.150993	30.9194	0.0682359	5.51957	1.20829	0.0241263	56.5777	-0.705108
SKNSH	18.4565	2.57978	5.07309	3.26659	2.19968	0.409782	5.80803	0.767642	18.9104	3.91564	0.0217388	0.0240566	6.06702	1.75496	28.3518	0.74404	8.62393	1.27895	1.42769	2.64377	14.4784	0.749858	36.3887	2.48269	3.67242	2.06431	0.0397315	56.4992	-0.708091
REC1	8.27287	0.104482	1.12388	1.60238	1.50195	0.525639	8.09444	0.808397	56.8171	10.3755	0.335026	0.667492	8.33374	0.929272	2.28896	7.10134	25.3797	1.27672	5.34784	0.546711	9.30638	6.88222	36.5539	0.245073	11.4724	0.368596	0.0178129	56.431	-0.710683
SNU283	10.7305	0.171557	4.77127	3.48571	0.338853	53.9544	13.1922	0.139187	3.96754	1.26621	0.0374585	0.0586815	7.41732	0.960406	49.5125	6.43956	2.94757	0.836319	8.31147	11.5485	8.59853	1.30325	24.1618	0.113403	3.93299	0.139917	0	56.4097	-0.711493
LU65	13.2151	4.27366	25.2076	4.42496	4.16332	0.210137	9.22924	3.38043	0.291586	6.02166	0.0179159	0.578041	12.4258	2.09936	129.289	1.29007	5.51211	0.0110769	2.24933	24.3339	1.33552	0.115273	24.3555	0.572283	0.162095	1.59474	0	56.3461	-0.713909
SKNFI	13.0645	2.36858	13.5121	2.7404	2.48592	1.51425	4.24957	1.35364	27.5057	2.12364	0.135861	0.0453425	5.16527	1.85199	88.1294	0.44073	0.190566	0.104999	1.82646	2.00567	24.6387	0.874144	39.053	1.87832	6.60331	1.8856	0	56.3256	-0.714689
BT-12	10.0308	3.30515	4.51512	0.994402	0.574383	0.310308	1.83457	0.318718	5.85275	0.712229	0.021949	0.0512771	9.81057	18.2997	33.2659	2.05686	1.53712	0.443161	10.0467	5.71207	90.6707	0.213795	19.8152	20.7661	4.25093	0.105266	0	56.2907	-0.716017
NCIH1568	21.497	0.510487	4.10479	8.01443	1.29811	0.105459	14.1237	4.79793	0.983692	2.70588	0.015385	0.0302672	10.3769	3.08876	95.6278	1.02184	4.01324	2.30453	4.52355	13.6076	4.36898	0.727916	25.4262	2.61165	1.40778	0.193184	0.02045	56.2293	-0.718349
JHUEM1	14.4407	2.82858	2.80027	1.50806	2.32115	0.320149	4.8254	2.18168	1.1325	0.462787	0.189453	0.160416	32.0851	9.52784	63.8389	7.37985	4.29029	3.37591	1.53508	5.67398	3.67202	3.64226	17.925	1.01125	4.86346	0.0920406	0.0157391	56.1229	-0.722395
RERFGC1B	15.8752	0.456623	6.34548	2.9595	0.518985	0.598632	5.57489	0.266932	10.7435	1.8622	0.106451	0.0803271	7.06579	0.990624	68.7939	0.980927	2.86219	2.79042	4.97502	9.82399	52.7882	1.53664	43.1063	1.39825	3.00151	0.0895184	0	56.0926	-0.723545
CAL62	18.3131	0.861317	3.61507	3.38751	0.511749	0.113774	14.1312	0.380051	13.0284	1.02421	0.0869134	0.193696	5.32515	1.86903	99.1321	5.26834	6.95931	0.757764	4.32424	19.1194	4.62776	0.858232	52.8813	0.343252	3.33277	0.330488	0	55.9629	-0.728474
NCIH1581	10.3548	1.30244	4.41305	1.82945	0.393547	0.755071	3.32387	0.136368	3.27648	0.688424	0	0.185085	35.1934	2.5218	99.8969	1.56109	0.0224456	1.178	26.8354	18.3556	30.7126	0.0994733	58.7078	0.933138	5.50767	0.578922	0	55.9012	-0.73082
MM1S	11.314	0.836948	1.24071	0.196298	0.556848	0.224151	1.85327	0.0446132	31.6394	2.91928	0.140816	5.76225	3.34468	1.62855	30.8531	16.4127	5.26661	1.96762	18.6594	5.71322	5.97829	5.31334	30.5053	0.085716	3.99729	0.626722	0	55.8454	-0.73294
HCT116	22.4403	1.35198	10.4321	2.11058	0.683392	0.252136	4.84426	0.264855	5.3521	2.03637	0.0114649	0.0183261	35.5496	3.51188	126.41	0.11508	6.4802	2.44109	3.29866	9.9394	4.06972	0.129092	27.5173	6.12306	1.38846	0.153958	0	55.6143	-0.741725
HEC151	18.7028	0.12951	9.63219	3.10681	1.97674	0.337052	9.53531	0.382628	0.521028	1.68695	0.0409369	0.0194398	53.6829	3.76116	17.2412	8.25064	5.51466	0.988408	13.2985	16.8728	4.80038	1.34421	21.3686	0.633401	1.2612	0.0897514	0	55.2719	-0.754738
SIGM5	4.70313	0.514825	0.496741	1.57432	1.10139	0.479855	7.822	0.666705	14.2181	5.86258	2.36895	1.05019	10.4745	1.54381	29.702	9.20062	7.76788	0.819207	3.25853	6.10978	8.32775	1.23605	29.3766	1.95684	2.42982	0.110505	0.200991	55.2052	-0.75727
NCIH1876	14.2541	0.324294	5.8513	8.11933	0.495196	0.182565	19.7573	0.23898	15.4773	1.93906	0.00670499	0.023084	2.302	8.74335	51.2036	1.24673	0.458455	1.14261	3.00427	17.3845	7.71145	4.95158	23.9917	0.573337	4.27804	0.532883	0	55.186	-0.758001
KMS11	18.0918	0.273078	0.025562	0.623363	1.50212	0.171206	4.19988	0.104308	25.9658	3.80837	0.36988	0.452284	8.01324	1.10002	18.7095	9.06029	5.25066	0.360088	13.0235	12.3765	29.3931	4.65452	23.6601	0.248784	2.25719	1.13352	0	55.1019	-0.761198
NCIH1435	15.0681	0.172268	7.19277	4.10108	0.185459	0.194821	7.78392	0.163719	0.0868928	2.11207	0.00498303	0.00980322	27.8893	1.97758	137.671	5.87307	6.37575	1.63029	11.4998	12.4761	11.0729	0.900092	48.1229	1.30669	0.244205	0.0946828	0	55.0427	-0.763449
TTC-709	12.9931	51.166	3.31451	0.468608	2.2504	0.273411	1.68995	19.4124	7.14087	1.75976	0.0188557	0.0342417	25.1053	1.38764	87.1484	0.685457	0.0425521	1.04025	2.96904	3.49189	19.2353	0.122356	25.7579	0.563369	2.6355	0.0985793	0	54.8803	-0.769619
JHH1	18.1188	0.32172	1.86506	2.63427	0.564801	0.206266	6.20462	0.101611	0.118434	2.69106	0.098481	0.0584572	125.917	4.39834	75.8903	1.07512	4.48	2.47489	5.41437	6.89831	54.4379	0.592366	33.4758	0.463623	2.60517	0.0335037	0	54.8784	-0.769691
NCIH2085	11.2866	0.563902	3.26377	1.09581	2.54848	0.235944	5.2534	5.01719	14.8773	3.54302	0.0198796	0.0325913	2.91894	1.986	135.661	0.401264	7.36441	2.49917	0.211003	8.43159	19.8841	0.391617	42.3422	3.31269	1.99429	0.0629555	0.0403705	54.6872	-0.77696
RDES	10.7796	0.979462	21.9812	1.26219	1.77992	0.744184	1.97229	0.710252	9.96119	2.59602	0.0253792	0.156028	41.2869	3.02013	24.7726	1.11753	0.0456344	0.182411	2.03187	2.83794	19.9727	1.163	47.166	0.862174	2.47796	9.0474	0	54.5565	-0.781929
LS411N	31.2898	0.177583	5.8838	3.6941	0.624974	0.752491	16.9705	0.230949	3.88608	0.321556	0.246806	0.178239	7.23157	1.34205	1.31708	7.4479	5.11932	1.86396	14.8153	15.2321	27.8907	2.53272	22.2023	0.224579	4.67559	0.160961	0.0342594	54.4516	-0.785916
SW948	14.6339	0.0316832	7.59916	2.56325	0.0903266	29.9372	14.4884	0.118054	0.323175	1.23472	0.067072	0.0572951	2.5764	2.13672	56.4928	3.05774	10.9728	1.42413	20.8353	24.7591	0.58895	1.29969	23.2587	0.558689	2.54844	0.0464371	0	54.2287	-0.794384
KPMRTRY	21.1373	9.87877	1.47715	0.449651	0.887335	0.183096	1.3085	1.36031	2.05561	5.36027	0.0178811	0.0234519	18.2584	1.59487	70.2517	0.564927	9.19247	0.22725	9.42629	0.00730809	88.1705	0.0426107	28.8918	3.83775	4.24671	0.866822	0	54.1889	-0.795898
KASUMI1	10.1085	3.53943	0.224949	1.28939	5.30381	0.221515	8.34774	5.03703	13.3391	0.524168	1.0094	0.0948541	3.13	1.10044	31.4735	7.9235	2.08864	1.94726	2.97148	9.40245	12.2785	0.113414	21.8482	2.10355	2.58568	0.818382	0.0682229	54.1791	-0.796269
LNCAPCLONEFGC	6.82741	0.428	4.32628	5.02128	0.428423	0.474232	8.13189	0.996308	3.40317	2.26245	0.0101382	0.0382283	33.2894	0.838062	88.7807	20.704	2.15557	3.57026	5.13444	0.170921	14.3711	1.32877	19.6061	0.272318	3.32506	0.781663	0	54.0825	-0.799941
OCI-MY7-2	8.48031	0.198575	2.21156	0.0738659	0.628615	2.15812	0.356955	0.194711	29.3399	2.71485	0.690613	23.6786	12.3666	0.52936	21.4934	7.3874	5.82087	0.0561826	11.8472	1.43874	34.0402	0.228218	19.4441	0.227209	10.3245	0.155916	0	54.0697	-0.80043
NCIH3122	12.5733	0.140293	2.53896	5.25318	0.447644	0.250177	13.5387	0.226589	1.00286	6.44086	0.00663589	0.0248044	39.834	2.21342	55.2209	7.07399	6.40059	4.38794	0.591644	16.4981	3.02453	0.244791	34.2059	0.861723	1.59602	0.963127	0	54.0625	-0.800703
NCIH2170	19.4413	0.51423	3.2667	1.67498	1.45485	0.459881	8.04993	0.810988	2.18995	2.92418	0.0548922	0.114536	32.8429	1.20624	95.4772	2.36487	4.69739	1.61721	3.79844	10.2547	5.65659	0.775336	28.3238	0.989382	0.953143	0.926309	0.0729638	53.8811	-0.807596
OCIAML3	1.59995	0.284979	0.54573	0.364921	0.7686	0.423961	4.64328	0.233153	9.51211	7.2828	6.05471	1.11122	4.93643	1.45542	39.7558	16.7578	5.75535	0.600445	12.6337	4.02668	10.3764	0.961892	31.0232	1.37537	5.35838	0.133789	0.0217622	53.7979	-0.810759
JHH5	8.39744	0.17344	8.51196	2.26599	1.87297	0.0674576	9.33467	0.467679	4.49768	2.9043	0.00966222	0.0221768	4.43696	1.11101	135.954	5.77034	4.59488	1.50094	9.09814	8.74308	2.10362	0.340771	54.923	0.925165	4.89911	0.0600206	0	53.6858	-0.815019
NCIH526	13.9051	0.105778	4.98406	4.18518	1.08853	0.254833	7.47909	0.249842	15.6811	0.0284162	0.00467958	0.00767187	33.7087	14.9782	84.87	4.41275	0.0900485	0.783591	1.42622	16.0598	4.52931	2.84808	39.9016	0.290276	1.24075	0.030779	0	53.5591	-0.819833
SNU1196	10.5628	0.156497	3.95766	1.92403	0.391537	50.4588	6.6808	0.147017	4.19673	2.15795	0.230334	0.092122	26.9228	0.754131	48.2565	3.76181	4.40274	0.892013	1.64648	10.3927	2.29113	1.60866	60.3199	0.537053	0.562971	0.0915642	0	53.5494	-0.820204
NCIH1395	8.0459	2.12787	2.11023	1.13949	1.20673	0.312838	1.58216	0.596208	3.88359	3.85795	0.0520104	0.0892032	333.391	2.38401	184.16	2.67019	6.75466	0.445246	2.14751	2.05293	11.9484	6.29621	11.3962	0.471602	0.105576	0.304078	0	53.4815	-0.822782
CHP212	14.9252	0.794311	0.624818	2.80518	3.9254	0.333654	9.16448	1.29501	15.5608	3.51686	0.00135002	0.00531184	3.92951	3.41614	37.6755	1.1356	8.30195	1.85716	8.10622	6.25694	2.11814	0.660147	21.8788	2.65939	1.45045	0.816909	0	53.4637	-0.823459
HeLa	6.66921	1.74431	4.44322	1.14566	1.76984	0.708887	2.37819	2.00399	0.2046	2.34543	0.0257226	0.0186439	64.9204	2.05419	85.9855	1.78752	5.84492	0.606849	4.82818	6.87715	9.41914	0.447147	27.0065	1.89539	1.24018	2.61199	0	53.4288	-0.824787
SNU1041	12.203	2.23677	1.99659	2.51527	1.28825	0.753971	6.92589	1.59509	1.64248	5.61543	0.0339842	0.0965726	15.3068	1.26335	147.204	1.30234	9.61038	0.466923	3.11471	15.8757	3.07394	0.869234	35.4599	0.38965	1.41874	0.273196	0	53.4033	-0.825756
DMS273	21.0666	1.13077	1.48707	3.81336	1.20341	0.225619	8.09713	1.03033	3.1554	4.31979	0.00566952	0.0585574	6.62298	0.401473	79.9813	1.47588	1.12004	1.60149	3.31402	9.18379	17.5894	0.458006	19.8261	1.15365	0.491578	17.4518	0.0103621	53.364	-0.82725
WM1799	11.8145	0.0186589	2.98956	3.33992	0.0353627	0.186147	6.52101	0	1.28469	1.23985	0.0116941	0.276073	1.95947	1.28508	85.1588	7.2383	5.72161	2.15097	12.9477	20.3633	8.99121	0.493247	35.0413	0.776911	4.41725	3.83039	0	53.2137	-0.83296
NCIH838	18.9097	0.576191	0.064404	1.82759	1.85589	0.444355	6.23351	0.639574	17.9827	1.7762	0.048525	0.0299714	16.521	1.33296	47.4791	1.11564	5.33877	0.35409	14.8868	8.66307	7.57097	1.2537	24.3	2.42581	2.85455	0.0445344	0	53.1205	-0.836503
OUMS23	8.13526	0.255064	0.439334	3.00582	0.163041	2.81759	5.94264	0.0930663	8.08385	1.11109	0.0602534	0.127005	51.0752	1.81811	90.9219	0.485618	2.92209	1.7163	0.894975	6.87967	823.255	0.152961	29.8614	0.0220987	0.621167	0.0458311	0	52.8768	-0.845766
JJN3	4.51558	0.0330646	0.755605	0.679702	0.215952	0.520835	3.52576	0.0350149	36.362	3.39151	1.71583	1.1839	4.69653	1.00734	53.3955	13.118	6.20656	0.153746	17.9329	12.696	9.21548	0.106665	28.043	0.245072	5.01217	0.250789	0	52.8723	-0.845939
HS578T	9.48321	0.384683	0.0802756	1.40749	0.768194	0.325501	3.73615	0.302844	18.486	1.11475	1.56797	0.147411	9.30015	1.29	118.569	5.0104	9.31561	0.13512	4.44993	4.28737	30.9914	0.166653	34.0821	0.9114	4.65028	0.514128	0	52.8501	-0.84678
SW480	10.9522	0.105321	2.58368	1.3231	1.15329	0.952405	4.83035	0.0800359	7.63093	0.187052	0.0322706	1.25531	53.5407	1.82744	46.3478	1.89234	2.67364	1.54175	7.87358	9.72282	15.2666	2.62792	29.0043	0.0884379	2.01282	0.0578873	0	52.8297	-0.847557
HS819T	7.05246	3.29931	0.616907	1.71731	2.76925	1.14882	2.57871	1.24407	11.6587	1.66005	2.7961	0.548121	8.45205	1.11203	48.5534	3.73001	7.70484	0.102122	5.15457	1.9442	9.00935	0.149719	13.6252	1.91581	3.69372	1.07136	0	52.7547	-0.850408
MCF7	9.37858	0.30589	4.61355	0.964179	0.205697	0.601937	2.52603	0.21401	1.50987	2.0363	0.0207255	0.0475693	43.2843	2.09161	148.07	0.760285	2.34714	0.450626	7.88791	5.47116	23.1891	0.339795	40.6118	0.662428	1.21884	13.3258	0.050506	52.7476	-0.850675
RAJI	3.1687	0.0974215	0.0856885	3.3772	0.870175	0.249527	9.26504	0.266308	44.0248	7.99109	0.694561	10.308	21.9689	0.693106	45.0493	7.4259	6.31042	0.0386707	2.53625	1.05173	7.02855	0.0749498	34.3247	0.0138131	3.65581	0.0652992	0.00870967	52.5481	-0.858259
SKCO1	8.56751	0.0502679	7.7917	1.97111	0.436037	0.673049	6.98383	0.0970393	0.242637	0.826446	0.014177	0.326941	2.84353	3.53428	91.0186	13.2732	6.11503	2.93149	17.9568	25.002	1.30843	0.286036	36.3962	1.23737	3.60453	0.0518035	0.023032	52.5409	-0.858531
KM12	15.372	0.228931	2.2293	2.40145	0.129685	0.680013	6.91604	0.26841	5.83308	1.02459	0.214807	0.0451628	12.0525	1.88674	9.1786	6.24256	4.59956	1.99974	29.5154	15.489	10.1395	0.475936	10.3124	1.28331	6.15061	0.194132	0	52.4837	-0.860707
MC116	6.37762	0.211601	6.4011	2.19563	0.834376	0.0987598	4.12947	0.195627	27.031	8.04684	0.134721	9.23667	14.5887	1.84664	0.496559	11.6739	9.84432	0.0234266	5.66105	1.77779	8.1776	0.0722344	28.4986	0.0800536	4.90097	1.53591	0	52.471	-0.86119
CAMA1	15.9173	0.183716	5.92336	2.78391	0.119037	0.257236	5.15968	0.100365	21.4292	4.24567	0.0116968	0.0575285	5.165	2.2855	218.84	1.70529	1.12909	2.41814	8.34693	3.09511	1.99297	0.549806	47.9158	0.88067	4.88348	0.0384667	0	52.2908	-0.868039
NCIH1299	11.8796	0.840012	3.15943	1.19432	0.730676	0.56645	2.42085	0.433872	3.00893	2.97919	0.00140859	0.0110846	27.4834	3.44682	172.797	0.357874	2.04623	2.13369	6.65101	11.3652	12.7002	0.0765323	51.2577	0.25151	2.94711	0.064853	0.0102978	52.1898	-0.871877
NCIH1618	16.0917	0.250794	4.38305	3.68694	0.710352	0.323566	8.32172	1.58404	20.3764	0.625033	0.00179634	0.010602	2.91687	2.81854	124.23	0.404365	0.0323001	1.76035	2.99072	6.49855	11.1971	1.70029	41.5767	1.23195	5.64095	0.0354453	0.0131326	52.1677	-0.872716
PFEIFFER	10.8222	0.0485478	0.0815561	0.32696	0.172558	0.611782	0.926692	0.238696	67.0638	13.1169	0.0255002	1.79804	5.24592	0.825556	26.4299	8.34786	13.5933	1.08034	8.88436	1.75659	5.34881	3.34274	27.5097	0.0833226	8.31093	0.0432012	0.0508431	52.0463	-0.87733
TOV112D	13.8258	1.17215	4.01267	1.16614	0.26116	0.563202	2.3775	0.13174	8.92681	3.9441	0.0055443	0.0163612	26.0744	1.50689	66.2036	0.436086	0.0236114	0.816268	18.8712	11.1453	36.3305	0.0951271	34.2953	0.372842	2.50288	0.708058	0	52.0318	-0.87788
SUDHL10	8.52295	0.0115205	7.90943	1.67198	0.104131	0.169373	8.40772	0.086417	30.7334	9.45454	0.102527	7.55398	47.4576	1.22369	6.2392	11.5121	8.44699	0.111602	5.57693	1.75021	1.19947	0.0887823	18.914	0.016743	3.88141	0.0443237	0.0422281	52.0059	-0.878867
SBC5	13.5361	0.886797	2.38574	0.742776	0.147751	0.381758	1.41276	0.0947854	13.5361	3.08648	0.0579947	0.025807	65.3684	1.44763	98.3639	0.543497	0.0352829	1.3617	49.4646	2.53196	32.8108	0.167816	23.6767	0.128079	6.47035	0.033301	0	51.8383	-0.885235
NCI-H2077	9.49279	2.50822	3.97385	1.60271	0.48635	0.7331	2.45737	0.447056	7.20627	2.5618	0.0449136	0.0700783	4.36081	2.16064	80.2307	0.766576	0.0498333	0.552984	16.0487	11.9576	24.2224	0.0907903	37.9763	0.140961	5.41808	1.69776	0	51.7256	-0.88952
K562	9.41514	0.130744	1.30387	1.90137	1.50357	1.20695	6.44522	0.238809	19.4016	1.89403	0.0548814	0.00899746	7.42628	0.645027	99.9081	1.26631	4.98895	0.268626	13.4256	32.1875	3.63651	0.102446	21.5306	1.24082	3.82175	0.0200539	0	51.7124	-0.89002
KMS28BM	8.737	0.0661133	0.0913198	1.48593	0.179917	0.204978	6.8871	0.0416744	12.5194	2.52473	0.0441976	3.7715	10.9887	0.786609	24.9453	10.6181	4.13343	0.0121992	17.1539	9.76896	6.82466	4.60863	38.6457	0.0430089	2.0589	0.14535	0.0576993	51.6133	-0.893787
DU4475	15.5661	0.0769257	9.74299	2.6518	0.0345067	1.39194	8.01832	0.138383	5.66936	0.948541	0.00741717	0.00875519	49.3158	1.50813	3.82466	6.52818	1.05572	3.64345	0.654554	5.89857	36.2706	0.413599	16.3719	2.27207	7.77323	0.0390279	0	51.5076	-0.897805
SNU16	15.3575	0.0349894	16.7827	2.34962	0.363869	2.42508	8.26661	0.210998	0.599079	1.45411	0.0116954	0.634176	16.2381	0.828182	122.542	4.24732	5.11489	0.076829	3.03247	16.4578	0.384017	1.08694	29.2712	0.977181	3.66493	0.137823	0	51.4044	-0.901726
HCC2157	9.76991	0.134747	1.38806	3.33062	1.33895	0.186784	4.13678	0.351982	3.62069	0.452917	0.32564	0.0159495	10.8069	6.66042	132.978	14.3738	1.65469	2.55845	0.165955	9.79873	2.9162	2.78394	19.0565	0.23343	3.89673	1.69154	0	51.0667	-0.91456
RH30	14.3254	0.488283	7.95808	4.2417	0.923699	0.475962	5.4278	0.907166	18.6831	5.35398	0.0175706	0.0345671	10.6839	0.962334	15.403	2.65223	4.48965	0.025348	0.223795	6.06022	12.3411	0.0854165	36.3646	0.576532	0	6.93146	0	50.9783	-0.917921
BEN	8.44667	0.106707	3.82483	1.42215	0.0760532	0.709692	3.06595	0.0706255	1.28711	2.46908	0.0163475	0.0540888	97.6947	1.14058	163.833	1.05252	3.31498	0.450232	5.45555	31.7278	14.6233	0.427102	21.9629	0.422159	2.43706	0.07494	0	50.9091	-0.920552
HT55	11.1804	0.387113	11.5015	3.443	0.818317	1.23862	13.8576	0.296251	0.255603	3.17947	0.0181962	0.18943	4.93753	1.28317	32.1334	2.7746	5.29525	1.35237	8.46347	23.0859	7.10502	0.377245	23.5835	0.36481	0.794569	0.0465428	0	50.7413	-0.926929
HEC265	21.9442	0.433272	8.72328	2.47537	2.65457	3.75814	9.73362	0.759748	0.110691	0.842877	0.00564248	0.0222012	16.2409	5.67837	56.8227	9.75822	6.67886	0.00436075	0.802095	12.6657	2.10306	0.395314	20.172	0.0964967	0.00531775	0.643279	0.0618759	50.7104	-0.928105
KPL1	11.5145	0.195992	5.07045	2.09123	0.130619	0.372434	4.12311	0.175706	2.25755	3.50927	0.0187176	0.0368236	56.3407	2.42906	139.222	0.326478	1.58834	2.16745	4.22883	7.16038	11.1955	0.64899	41.7416	0.141063	2.37557	0.027358	0	50.6545	-0.930226
KMS-18-2	4.04873	0.0447083	0.0646225	0.456084	0.221607	0.223012	4.39107	0.0443863	54.7769	4.63229	0.479143	4.47473	11.3625	0.566435	0.867183	36.8763	7.22995	0.012993	9.8909	10.1882	15.9141	0.993565	21.3976	0.0877168	5.79908	0.122864	0.153635	50.6455	-0.93057
CALU6	13.7821	1.40269	1.76036	1.28424	2.63949	0.439428	4.60602	1.32367	5.41905	1.22197	0.0295498	0.087201	13.9481	3.11877	88.2555	1.57931	4.07591	0.205536	3.77044	8.06784	4.15377	0.120413	29.8815	0.511351	1.83805	1.42853	0	50.5948	-0.932498
OCI-MY5-2	2.13781	0.14929	0.449789	0.186542	0.423338	0.368881	2.11376	0.276409	23.1574	6.39813	2.39378	4.56497	10.0525	1.17988	27.7293	24.2723	9.94916	1.09345	6.80315	0.110672	10.0341	0.0440682	37.7317	0.027227	3.46356	0.186631	0.139487	50.4693	-0.937266
2313287	12.7702	0.240759	18.8961	3.35416	0.0441247	6.18348	6.66788	0.163903	0.731723	0.892181	0.0241425	0.0763331	2.36821	4.23598	41.9479	2.81717	7.97713	0.647711	9.5231	24.2849	2.48527	0.263824	8.72534	0.521849	2.45733	0.536869	0	50.3253	-0.942742
PLB-985-2	2.19382	0.444013	2.45811	1.42434	1.66862	0.120886	6.28315	1.0328	0.0639015	7.15725	0.0151163	0.0324421	10.0532	1.24849	42.7375	13.7593	6.34128	0.720065	4.68833	3.3943	24.5658	0.286867	18.9543	2.58754	4.81784	0.10545	0.0401857	50.1423	-0.949696
SW48	14.9916	0.290168	6.68685	2.02807	0.3699	0.822024	10.7405	0.684837	13.2944	0.468431	0.0609009	0.0765464	3.06839	2.85912	31.1001	5.74551	5.04945	2.14938	3.00117	8.09564	2.57015	1.86246	17.7542	0.341288	1.6326	0.244789	0	50.0036	-0.954966
IGROV1	16.9874	1.72154	2.04399	1.10198	1.67526	5.58451	3.27913	0.566176	0.103875	1.54963	0.0589732	0.103714	48.42	1.08589	64.0564	4.78968	3.33003	0.397763	5.83674	4.06239	9.71835	0.401159	28.8747	0.220669	0.43116	0.4349	0	49.983	-0.955751
A549	20.1128	0.819135	10.2619	1.78584	1.02254	0.236753	4.19491	0.462022	4.09189	1.86702	0.00627984	0.0284153	2.63605	2.41499	71.8493	0.119042	5.30834	2.6635	6.56453	14.1854	2.81766	0.122113	19.917	3.87574	1.64769	0.0247826	0	49.9687	-0.956293
NCIH661	14.1344	1.26819	5.12945	0.726424	0.441216	0.559796	2.06067	0.204864	4.37248	0.490821	0.0280205	0.0699669	70.5573	2.1229	71.02	0.92783	0.0530356	0.389798	17.1388	2.1922	102.449	0.0832095	28.9825	0.462333	1.98263	0.07561	0	49.9657	-0.956407
EKVX	6.66998	0.716938	3.46598	1.97098	1.88051	0.755906	3.85797	0.894403	3.33549	0.691654	0.0202107	0.0284007	6.92014	3.11175	56.0025	0.397179	4.25844	1.95692	8.24798	7.97316	6.48753	0.441715	19.6302	4.53934	2.05169	0.275358	0	49.8369	-0.961301
AU565	13.2768	0.0762356	10.3723	0.792983	0.320085	0.539056	4.32531	0.352083	4.89529	4.54	0.215325	0.396041	2.76217	1.05572	237.844	1.11369	2.46462	2.35537	5.29735	2.72761	27.5072	0.479114	32.4242	0.274032	0.763699	0.0782152	0	49.7148	-0.965943
NCIH322	27.0428	0.780531	8.99324	2.3602	0.704767	0.20565	4.17516	1.35046	0.994686	3.32696	0.00280535	0.0538105	9.70417	7.26033	132.031	0.145872	7.59964	3.58385	0.21056	13.8688	1.42402	0.066183	42.2082	0.0512291	0.380721	0.544322	0	49.7011	-0.966463
A3KAW	4.91226	0.0337719	0.0871496	0.327452	0.0361055	0.715214	0.233515	0.0198689	24.8682	7.67051	0.0155217	8.09207	1.58438	0.459386	36.8895	16.7827	5.97051	0.087242	13.7746	6.01563	33.97	0.125087	26.3092	0.453185	5.3992	0.071154	0.0206317	49.6616	-0.967964
TOLEDO	13.7262	0.0660297	0.0545377	0.911371	0.132017	0.212974	5.71803	0.104054	27.9509	13.2919	0.0874951	1.35263	11.4684	2.47913	19.8782	7.94576	9.6387	0.206515	2.12987	0.15222	2.17408	6.68105	41.3821	0.557266	2.93735	0.0622142	0	49.613	-0.969811
PC-9	13.9342	0.566251	1.29695	1.21138	1.13054	0.120944	3.37368	1.01848	8.44703	1.47271	0.0144361	0.0153836	10.6711	1.36866	104.717	1.04362	5.18696	1.27002	6.38622	7.53369	2.65614	0.509138	33.3335	1.71842	3.12921	0.121325	0.00879483	49.4454	-0.976183
NCIH889	14.6224	5.26686	3.32905	2.52736	2.90988	1.71841	4.60445	0.89225	6.16968	0.383601	0.346273	0.336012	3.77218	3.07983	55.3015	3.02451	0.246515	0.349586	2.29178	5.74317	5.81363	0.876463	18.9855	0.544354	2.43435	0.0752339	0.0228063	49.3911	-0.978247
P3HR1	10.2441	0.385622	0.0871247	1.58653	0.249859	1.15862	6.14198	0.179606	16.7209	6.08312	0.0832457	4.3505	39.4061	0.577569	21.6506	12.1056	7.44865	0.0166028	2.03385	3.05219	1.53468	0.071031	36.5588	0.0140108	3.11289	0.153073	0.0196318	49.3622	-0.979342
GI1	9.90978	1.28479	1.25461	0.823229	0.99896	0.473407	2.54632	0.248644	10.0122	3.38669	0.0207191	0.0481723	5.41741	1.41902	66.2435	0.813278	4.72017	0.442529	5.93768	5.65354	14.3216	0.255845	41.035	1.49705	3.39409	0.635952	0	49.3609	-0.979394
MDAMB134VI	12.0234	0.459136	0.817908	4.84559	0.0573734	0.309957	5.78706	0.0940601	40.68	3.26506	0.00822156	0.0141526	1.3137	2.00746	100.111	5.98233	0.173119	0.403476	9.02249	7.86285	11.7028	0.217471	6.94552	3.50555	3.20009	0.0135189	0	49.1833	-0.986142
NCIH727	26.8606	0.111814	10.9367	2.49318	0.405094	0.579603	5.34169	0.455581	0.447195	1.49933	0.0131208	0.0387193	8.39644	0.779463	78.4966	4.34475	5.27164	0.800162	1.54096	13.6057	2.0239	0.89196	44.8779	1.98528	1.4614	0.0706086	0	49.1371	-0.987897
SW620	10.071	0.486901	6.75563	1.89599	1.78193	0.246841	4.55426	0.76553	0.371059	0.554629	0	1.24346	45.1033	1.09492	19.0542	2.34929	4.24887	1.85634	1.93379	6.45613	18.457	1.23772	49.0388	0.19602	0.798652	0.0215321	0	49.1218	-0.988479
SUDHL8	6.94625	0.0193911	0.0836101	0.326868	0.302484	0.152725	2.76946	0.342248	38.9546	13.6112	0.465459	10.8869	10.6436	1.92114	8.81362	4.58188	3.03747	0.14652	6.74447	2.03398	2.83858	0.293661	30.4142	0.722854	8.69555	0.231808	0.0177694	49.0814	-0.990014
ABC1	17.066	0.672853	2.0458	1.74205	0.957949	0.0254626	4.79347	2.20931	30.4606	0.669937	0.012157	0.00597921	3.88507	2.16289	254.469	0.13603	2.70944	2.24552	2.52311	26.4087	3.17182	0.0717014	24.0516	0.33829	0.401009	0.0399802	0	49.0277	-0.992057
MORCPR	11.1046	0.422729	5.5306	3.64176	0.0303399	0.6693	10.8708	0.0774803	3.24105	0.288099	0.00978229	0.0304711	10.7163	0.76265	99.935	1.541	3.51329	0.652694	12.2668	15.3526	5.08132	0.445245	21.4547	0.0548198	2.53224	0.225194	0	48.8407	-0.999164
DMS114	18.2531	3.27084	2.98676	0.945753	0.103876	0.122557	1.69772	0.17346	3.06109	2.77994	0.043116	0.109058	72.4715	1.4569	69.8338	0.344601	0.0247737	0.564092	22.3308	1.01671	27.8987	0.376489	36.5075	0.195499	2.18847	0.0742727	0	48.3226	-1.01886
DMS53	16.6012	0.414112	5.85364	2.48182	1.61239	0.194021	6.32383	0.888322	1.09082	0.899051	0.0127772	0.0125684	17.0366	2.02169	59.2378	4.81469	1.79112	2.19466	2.89884	5.71331	4.25206	0.787844	21.3172	0.720353	0.343193	0.549757	0	48.3095	-1.01935
OE19	7.36104	0.0463949	14.1475	1.39126	0.0574916	0.0913518	7.03097	0.0127947	0.321125	0.977299	0.0130847	0.0457632	31.1166	0.973976	62.7732	0.340666	4.72341	1.16854	10.7005	18.8884	12.778	0.305572	15.1741	0.923743	3.51315	0.0478121	0	48.2773	-1.02058
HCC1599	7.35331	0.0912021	1.59013	1.65285	0.340377	0.291155	6.18276	0.238235	5.25209	1.18622	0.0146327	0.0413818	5.05539	7.51338	62.875	0.662149	1.52155	4.10792	4.29329	85.2476	1.72707	0.695654	17.7996	0.508976	3.227	0.268681	0.0267439	48.2014	-1.02346
NCIH510	18.1446	0.500138	1.50149	2.41401	0.124753	0.807552	5.23024	0.321457	8.4716	1.46286	0.0101464	0.0156838	31.1107	2.83138	89.3132	1.77644	2.30591	1.54367	0.164839	6.96855	19.305	0.472525	26.4815	0.242006	0.103821	0.168429	0	48.1458	-1.02558
ZR751	10.6866	0.327874	5.31454	2.68104	0.127465	0.956424	3.77847	0.171464	0.973232	4.67511	0.0426199	0.227585	6.57345	2.63339	71.2929	7.59017	2.11178	1.23284	3.10197	3.35377	15.8204	0.25681	15.156	0.617692	2.13459	0.300347	0	48.1151	-1.02674
G402	24.1762	5.05935	3.76498	1.01523	0.205711	0.396445	4.09072	0.442385	9.46004	2.56916	0.0124119	0.0595193	23.6517	1.23449	46.4928	0.514678	2.03944	0.273384	3.54994	0.342414	20.4762	0.0798594	20.9626	0.472201	4.18188	0.0510229	0	47.9792	-1.03191
RH41	9.06814	0.743332	0.0984916	4.0332	1.18746	0.725628	3.30601	1.01169	7.50966	1.64716	0.0157477	0.0361442	20.9123	1.41744	37.4674	1.04688	0.346498	0.693716	0.089543	9.70492	24.0834	0.0863115	23.6697	1.24462	0.514501	12.6565	0	47.8881	-1.03537
NCIH522	17.9561	1.1202	0.786761	0.475947	0.0201513	0.387081	1.59508	0.129606	16.6212	1.72019	0.00721917	0.00852146	38.4717	0.889204	172.093	0.570198	0.020496	0.850281	37.8045	0.446117	26.7125	0.173409	33.8765	0.0167405	3.53248	0.012662	0	47.7898	-1.03911
NCIH1819	6.67039	0.085896	0.557791	1.08888	0.427432	0.384864	2.18468	0.303209	8.01891	1.89601	0.00287113	0.0155332	33.0561	3.43014	78.8104	0.0944886	2.5188	2.62055	2.0309	4.8607	58.5002	0.166258	32.1276	0.407792	2.72213	0.13219	0	47.7736	-1.03972
HS742T	5.13578	0.814926	0.198809	0.727494	1.79453	9.70686	1.16775	0.641211	13.6312	1.44963	0.931473	0.028106	10.365	1.5666	26.8664	0.865103	9.85354	0.306943	3.84724	1.6711	23.7741	0.118475	9.05179	0.660087	3.46299	1.15578	0	47.6208	-1.04553
G292CLONEA141B1	8.82332	0.574218	0.129422	1.09542	1.27579	0.524617	2.90055	0.316713	10.5136	1.98777	0.128117	0.018408	1.62876	3.7729	36.1391	0.968336	5.06647	0.111252	2.31152	4.56698	11.5279	0.199648	58.8248	0.539936	0.841138	25.1316	0	47.4757	-1.05104
MOLP8	7.49375	0.0827119	0.111159	0.0437219	0.242543	2.62066	0.296775	0.0145985	17.5519	1.33827	0.112563	2.51284	6.9181	2.39804	21.9011	7.73954	4.06032	0.0934031	11.1354	5.22132	12.3739	3.83382	30.2409	0.0666289	2.6711	0.0233797	0	47.4694	-1.05128
HEPG2	9.87414	0.782007	2.82502	0.922137	0.721618	0.0601622	3.59408	0.0530855	7.07085	2.13234	0.349	0.00706374	10.9286	1.40441	82.3039	4.15938	2.11762	0.175374	11.6356	7.55453	3.74203	0.694083	17.9714	0.0183173	4.35845	0.0535295	0	47.3932	-1.05418
FU97	7.93156	0.68893	1.11684	2.40859	2.64865	0.155029	6.34119	0.590602	13.0828	1.52594	0.0320746	0.0570337	21.2782	1.08308	11.9048	2.24431	1.40448	0.133477	3.22672	0.408397	17.6301	8.58646	16.4186	0.636499	4.18551	0.024342	0	47.3322	-1.0565
MV411	1.39538	0.0490573	0.0303623	0.547754	0.132498	0.314524	5.62657	0.14127	3.00236	2.4833	5.93942	0.207565	16.6377	1.6204	36.3233	14.5228	5.36485	0.520253	7.10188	4.93563	4.85264	0.207307	36.7465	0.439033	4.89974	0.025544	0.00946413	47.1295	-1.0642
SNUC1	8.6339	0.220697	7.73083	2.03789	0.466095	2.54312	9.7312	0.54744	0.147759	0.367747	0.0254205	0.0985497	22.8342	0.820738	69.1368	0.79525	2.66044	0.30278	9.55689	18.8991	3.068	0.183869	29.0302	0.0537461	1.07104	0.85566	0	47.1162	-1.06471
QGP1	12.1468	0.398169	1.27724	2.09911	0.928759	0.248762	6.74343	3.74953	7.35899	0.614571	0.00884461	0.00621436	31.4408	2.41168	26.5631	0.79339	7.38498	0.439424	5.31078	5.02411	1.33656	0.5492	25.3784	0.119396	2.37207	0.0304719	0.0369488	47.113	-1.06483
HH	0.445414	0.0594389	0.0384937	0.0180625	0.886127	0.515635	0.0405677	0.960138	33.8429	10.0106	0.042759	1.3574	26.9712	1.80005	12.8386	9.49047	9.20659	0.558776	3.63077	0.257371	9.83363	0.0314947	37.6288	0.107416	7.1804	2.90045	0.0473634	47.09	-1.0657
NB1	11.2828	0.381862	6.54493	0.796275	0.130989	0.225403	1.74626	0.0704813	15.5403	3.73861	0.00750822	0.016002	28.3068	0.985402	42.6773	3.52193	0.170533	0.112185	0.0626158	2.66512	11.2205	0.534974	26.9302	0.728349	3.6843	6.87258	0	47.056	-1.06699
GP2D	15.4941	0.271919	6.94102	4.95956	0.243951	0.420483	10.7165	0.129212	0.152397	0.780576	0.0209748	0.0530539	3.10563	3.15192	80.3942	5.30331	2.5578	1.47744	4.88645	14.827	1.17	0.340598	19.1256	0.548916	2.16879	0.193797	0	46.8422	-1.07512
NCIH1836	12.4287	0.973812	0.343376	3.29562	1.34901	0.437634	8.55404	3.91786	12.7463	0.0310728	0.0170569	0.0272646	0.441968	5.91141	65.56	5.96706	0.078693	0.14171	2.62836	1.37638	18.9512	0.048776	42.0279	0.197765	4.75828	0.0420706	0	46.6976	-1.08061
MINO	12.0798	0.0342218	0.164548	1.7803	1.13351	0.297084	4.67496	0.183215	21.8783	0.104191	0.107525	5.3728	15.8967	1.30543	15.3231	11.8311	0.0303111	0.021217	3.00757	0.107294	2.80984	16.6219	38.5237	0.0875338	4.46745	0.0476498	0	46.3768	-1.09281
SHP77	9.71811	1.00718	0.822584	1.19158	0.248958	0.524101	3.1722	0.228175	5.23527	1.1561	0.0422075	0.0118623	37.9004	1.09313	102.007	2.90708	1.97865	0.438037	0.973701	9.81981	22.6021	0.254325	37.8063	0.173028	0.494389	0.0925371	0	46.1554	-1.10122
HEC50B	10.1604	1.02142	4.22859	0.890567	3.01338	0.147949	4.23416	0.630529	0.102647	1.21099	0.0176594	0.0148893	18.8153	2.33052	20.4136	4.41026	8.46958	0.105284	14.9186	11.4836	1.20894	0.077552	46.2425	0.166726	0.351883	0.207413	0	46.0956	-1.1035
HOS	17.6798	0.572254	1.15015	0.492461	1.37408	0.188532	2.21275	0.361427	1.66774	4.02262	0.23488	0.0345872	9.00154	1.51749	30.4424	1.08311	7.20225	0.550009	2.53355	5.00274	8.06796	1.37349	64.6386	0.859389	1.7815	0.144928	0	46.0741	-1.10431
HEC1B	8.15293	3.44691	0.263633	0.942672	1.63418	0.262183	3.36216	1.34669	0.0482598	3.09714	0.0191599	0.0339244	13.7354	2.86891	108.015	3.00816	4.94773	0.63574	1.49909	12.3569	10.7822	0.173501	21.6946	0.0414678	0.00481527	0.658107	0	45.9461	-1.10918
CORL279	12.8422	0.284154	1.02705	7.24321	0.0886316	0.575982	14.5635	0.195361	5.71018	0.253504	0.753766	0.00325913	6.2099	1.28895	45.6792	3.31043	0.0344913	0.04097	2.3135	11.5536	9.53826	0.682172	17.8198	0.681874	4.22173	0.0326884	0.0484446	45.9119	-1.11048
OCUM1	6.99965	0.0689745	9.89656	2.57194	0.0559611	0.314924	9.2857	0.0555761	0.0742882	0.221869	0.0375899	0.0606402	11.1946	1.22643	82.6405	4.70685	4.76834	0.0581021	7.48262	10.1379	4.07772	0.0343975	27.1525	1.56464	2.00089	0.0461514	0	45.8741	-1.11191
CCK81	12.6998	0.152039	2.06849	2.22948	0.358337	3.05353	7.83304	0.122992	0.106158	0.324028	0.00476437	0.0187461	6.04913	0.821278	123.689	6.93872	3.77091	1.4262	4.11057	25.569	0.25932	0.376937	25.7577	0.533069	2.0595	0.024373	0	45.6966	-1.11866
UACC893	20.4982	0.0844903	1.38766	1.9198	0.0525547	0.130132	2.16314	0.183919	5.52384	1.51514	0.0183569	0.009723	6.62256	0.947644	214.937	0.301133	0.972857	4.9589	4.54131	3.08529	19.9094	1.05391	25.4207	0.812879	0.931563	0.0278628	0.0206465	45.684	-1.11914
HCC1419	10.4253	0.0200977	0.316241	3.82218	0.050228	0.102512	5.63051	0.017736	3.22144	3.54549	0.0057581	0.0368161	1.51687	1.4398	287.006	12.018	0.519046	2.34075	3.57534	7.31249	8.43133	0.191416	34.5342	0.537434	0.624072	0.0504969	0	45.6133	-1.12182
NCIH23	16.6666	3.03871	4.46746	0.354434	0.418412	0.309266	1.31485	1.16479	3.53063	1.28137	0.0120811	0.0448941	27.8488	1.38046	77.8015	0.457669	0.0584364	0.85691	7.13813	3.56989	4.39327	0.191929	41.4615	0.370417	2.57067	0.158922	0	45.4472	-1.12814
HUH7	4.70007	0.546075	1.02013	2.28016	0.612027	0.380437	5.82876	0.108135	27.7921	1.52308	0.060101	0.0341576	30.1309	1.5964	37.7835	0.756005	2.45206	0.31585	1.72541	5.17555	4.07718	0.628262	26.8619	0.702257	2.51743	0.0351379	0	45.4193	-1.1292
ZR7530	5.38545	0.259075	1.39696	4.17488	0.176872	0.238886	5.3812	0.546484	13.5906	4.74134	0.0205933	0.250873	1.02616	1.59557	316.128	10.1033	4.13915	3.09248	1.65736	0.0786628	1.31581	0.577563	15.67	0.970685	1.12269	0.0625146	0	45.3983	-1.13
SNU738	13.609	4.41686	0.64357	1.3252	1.0984	0.375507	3.33319	3.40893	10.1275	0.853315	0.017676	0.0298066	3.56593	0.222587	82.0141	0.531854	3.4627	0.214668	0.982102	5.69839	16.3584	0.175107	20.3362	0.639715	2.16563	0.0996514	0	45.3787	-1.13074
NCIH2081	16.4248	0.35903	6.83144	4.62776	0.111875	0.212979	8.01143	0.82717	4.43295	0.545717	0.0109931	0.0337922	0.284847	1.29849	29.7125	0.260484	0.568294	2.40222	10.7514	9.59608	12.7506	0.675872	26.5535	0.223053	2.3052	0.0843557	0.0301378	45.3324	-1.1325
HUTU80	14.0873	1.20663	1.04691	0.949595	0.30366	0.352798	2.57408	0.259416	1.41151	0.859189	0.0280737	0.044184	21.7865	2.36246	76.0512	0.763144	0.0332101	0.167063	12.0106	6.57538	14.4697	0.150524	29.4606	0.297831	7.61991	0.113867	0.0205239	45.2992	-1.13377
C2BBE1	17.2752	0.244286	8.84929	3.21166	0.681858	0.161414	8.48813	0.489293	5.64347	0.180506	0.00825716	0.0257205	9.24759	2.16415	45.2408	0.217394	1.15001	2.00804	2.4665	11.3467	6.26268	0.108223	20.7281	0.0398905	0.861203	0.0181033	0	45.0635	-1.14272
G401	12.2364	5.28851	0.512317	0.599549	1.42201	0.298652	1.48076	1.27356	12.4014	1.26287	0.00606767	0.00895281	46.066	3.11286	27.1551	0.281559	0.0315825	2.44081	12.7724	0.0753267	11.4477	0.0151823	22.5026	0.0158291	1.74414	0.0232802	0.0110898	44.9751	-1.14608
HCC2814	26.1589	0.283722	3.70321	0.590406	0.200283	0.214313	2.09435	0.122994	0.968301	0.74334	0.0174698	0.0184118	4.70989	2.96987	206.509	1.48496	2.82004	3.74374	6.82858	7.08695	1.82494	0.399653	32.5283	0.554849	1.23718	0.103961	0.0182452	44.8919	-1.14924
L363	11.5686	0.295388	0.0534398	0.0707317	2.58949	1.69075	0.800726	2.22578	20.8972	1.44388	0.0862579	0.0656376	2.713	1.40593	9.67723	14.2173	8.03535	0.0276717	14.0145	2.16413	3.69739	0.0721374	17.5506	0.020757	4.62607	0.274751	0.0475929	44.7349	-1.15521
NCIH28	13.32	0.132002	8.84131	1.08888	3.02009	0.159266	8.00513	0.384171	0.17598	2.57554	0.0140817	0.0180071	3.34469	0.754696	51.0755	3.00672	5.31993	0.587677	7.52658	8.61907	0.709799	0.358385	18.0551	0.0914308	3.46645	0.228461	0	44.7287	-1.15545
KMS21BM	4.27472	0.384679	0.383601	0.0215092	0.696299	0.510612	0.0638366	0.410085	16.3634	3.43768	0.120352	18.9341	7.583	0.46969	15.5404	13.0279	4.80415	0.0143097	9.17361	0.102161	4.4036	0.772153	33.7739	0.183372	2.59425	0.473602	0.0225605	44.6786	-1.15735
NCIH2172	10.0456	0.470811	6.99058	1.93567	0.695344	0.29814	5.80297	0.0981296	2.33051	1.56453	0.0260968	0.0280041	1.98763	0.412675	138.872	1.39601	3.11746	0.227356	2.08824	4.8411	6.80453	0.284937	31.8619	3.95208	0.827282	0.127434	0	44.4762	-1.16504
EWS502	15.6467	1.15113	1.18162	0.0972475	1.19849	0.612702	0.119348	0.561273	2.8148	3.66076	0.0131771	0.0246275	36.7956	1.53169	150.782	0.282746	0.028682	0.146647	0.527483	3.26688	8.40079	0.0979716	37.744	0.313966	0.342758	20.4714	0	44.274	-1.17273
VCAP	16.5545	0.185389	9.76336	5.16075	0.319821	0.0689506	7.93482	0.468657	4.42923	0.885458	0.0116189	0.0190485	11.3902	2.47057	34.3616	0.419341	0.503974	5.85468	0.105706	1.0186	3.12078	0.527454	49.2439	0.306476	1.64253	0.360877	0.0283142	44.2175	-1.17488
SNU245	7.69151	0.110861	4.93543	2.53191	0.126063	2.85227	8.31133	0.0684835	0.34328	0.622737	0.0180648	0.10115	3.49263	0.810073	104.309	1.10671	3.78084	0.569188	12.8066	16.4384	1.88428	0.441081	26.5814	0.478516	0.570997	0.0792116	0	44.1843	-1.17614
TE441T	12.3651	0.447127	4.29281	0.610316	0.597962	0.237902	2.61704	0.1894	14.2209	0.190585	0.0269019	0.808572	82.6409	1.72143	16.382	6.09507	0.214988	0.0508222	2.16193	1.10499	9.27352	0.111119	22.91	0.0277256	4.33829	0.170388	0	44.1661	-1.17683
EFM19	7.6555	0.0396371	1.76284	4.75098	0.124461	0.230535	5.88709	0.0322885	9.419	2.81553	0.0061149	0.0466162	2.62755	2.0878	206.526	0.817039	0.740731	1.94941	2.39217	4.00651	4.99241	0.786878	27.0792	0.198517	1.1526	0.0368678	0	43.9875	-1.18362
MDAMB453	8.7104	0.171723	4.35692	3.03908	0.0364143	0.336074	2.55125	0.185985	1.50706	5.32571	0.009784	0.0230979	19.3349	1.91807	123.705	11.9549	0.700002	0.139131	0.0445063	3.80403	2.94514	0.179062	36.7036	0.114574	2.84004	0.0557719	0	43.9813	-1.18385
FUOV1	11.8188	0.555541	2.01801	0.615695	2.21742	0.68123	1.69463	1.33375	15.225	1.73657	0.0415214	0.0374394	1.3299	2.63726	14.912	4.96711	0.797354	1.49216	4.14741	7.85924	3.88124	0.131103	37.1725	0.292863	0.710895	0.182066	0	43.7083	-1.19423
ECC10	15.7891	0.350284	1.09253	2.7626	0.0834634	0.292694	6.52913	0.229348	31.3828	0.209854	0.0113308	0.0130032	12.4615	1.98204	38.4681	1.3996	0.255567	2.03451	0.0944943	1.78175	5.72477	0.324015	30.1107	0.060213	7.21166	0.244279	0	43.4826	-1.20281
SKNMC	13.4721	0.190227	6.85509	1.2143	1.22607	0.457355	0.698823	0.176709	5.45633	6.03093	0.0112946	0.166651	4.3357	1.91598	60.7209	0.23624	0.364611	0.0368556	0.959056	11.3166	2.77085	0.127398	31.2821	0.0669326	0.283856	13.9084	0.0183493	43.4526	-1.20395
SNU1	18.9923	2.91966	3.21155	1.15652	1.77967	0.185083	2.16861	5.97788	0.0473091	1.02307	0.00465091	0.129241	4.18777	1.11102	12.9489	0.322959	4.40918	0.729666	1.42806	7.75404	9.80657	0.179547	25.5074	0.146945	4.98813	0.0229428	0	43.4345	-1.20463
CAL51	14.0313	2.38867	2.83054	6.04121	2.50447	0.376445	8.81184	1.21368	2.44101	0.305383	0.0345639	0.0645985	5.47808	2.60193	1.2887	3.29647	1.71238	1.72028	0.935503	8.12412	4.74818	0.410182	17.0954	0.126236	2.08478	0.0303116	0	43.3458	-1.20801
HL60	1.28386	0.167936	0.404768	1.29422	0.475068	0.0975582	2.81449	0.148201	5.62835	3.94242	0.214979	0.0511045	14.3438	0.758003	7.88446	7.92867	6.67486	1.52023	7.95372	3.63424	3.89188	0.286886	46.0889	2.20488	1.2224	0.141398	0	43.263	-1.21115
BT474	8.17774	0.117129	1.4692	2.97605	0.136607	0.330348	7.14829	0.144711	0.078024	4.14179	0.0167791	0.0429129	1.14489	1.50074	122.217	0.141363	3.11075	4.08998	5.57945	5.20911	2.59686	0.49421	30.9667	1.68086	2.68829	0.0735741	0	43.1578	-1.21515
BL41	8.51315	0.0140613	0.0647631	0.317962	0.118897	0.317476	1.3303	0.0930671	15.3776	5.70244	0.0105752	10.021	5.49558	0.722962	22.7083	11.1625	7.65783	0.0381404	1.26677	1.63701	1.95202	0.33265	41.7995	0.00408712	4.01986	0.0656919	0	43.1478	-1.21553
MDAPCA2B	7.17805	0.0376187	1.03488	3.30981	0.0119657	0.0933748	4.16821	0.06036	0.159467	1.87419	0.00514402	0.0354198	41.749	1.99512	105.056	10.8594	1.84178	3.63627	2.15276	0.375276	3.44501	0.159357	17.5775	0.650098	1.58367	0.165409	0	42.639	-1.23487
NH6	13.7297	0.598063	4.76908	1.87891	2.6421	0.317196	3.93039	0.86631	18.5299	0.706273	0.0227166	0.0432012	1.62197	0.907768	28.2991	0.45853	1.02045	0.264515	0.35134	6.39787	2.69866	0.12559	27.7474	0.717289	0.553786	4.89081	0.0553582	42.5966	-1.23648
BL70	5.64586	0.0264978	0.758222	0.424874	0.142931	0.486961	1.7901	0.222148	27.1538	9.64169	0.215891	6.78583	7.17183	0.468441	3.12021	9.19928	6.6826	0.0436375	1.88103	0.693329	2.64096	0.170962	41.6268	0.0231059	4.92701	0.0582555	0	42.5551	-1.23806
TTC1240	27.46	3.27054	0.331203	0.0164711	0.0169906	0.0688433	0.065339	0.0610669	3.42836	2.78765	0	0	42.1582	1.03661	53.1499	0.34615	0.00345625	0.612483	14.8936	0.0604518	44.6608	0.0443853	27.6983	0.040227	5.45202	0.0040035	0	42.3125	-1.24728
DOHH2	6.31665	0.0901588	1.63979	0.402801	0.490705	0.435523	0.940156	0.0636512	2.33412	4.58959	0.527382	3.24154	7.61347	0.694218	5.40143	8.21986	7.78594	0.0698713	1.86437	2.74911	2.19298	1.95623	34.1953	0.031447	5.53834	0.538482	0	42.1017	-1.25529
SKBR3	10.5671	0.0845232	3.19614	0.692839	0.197157	0.416067	2.30417	0.233096	1.35481	3.41859	0.0622436	0.246209	5.70777	1.25765	116.02	0.746153	1.35232	0.984605	4.49408	5.06133	12.7867	0.378706	22.8586	0.280995	0.499246	0.267122	0	42.0334	-1.25789
HCC2218	5.09	1.00022	2.04222	1.69543	0.553179	0.74326	1.82557	0.876179	4.42262	5.92594	0.0234114	0.243621	5.77887	4.91516	47.0223	0.687744	1.6302	0.251401	0.173756	1.33025	17.6792	0.891456	19.2973	0.409306	0.641018	0.343086	0	42.0223	-1.25831
NCIH1105	17.1612	0.116925	0.336103	2.77799	0.066118	0.632541	6.58303	7.59192	23.8583	0.071198	0.010659	0.0174747	1.21216	3.97126	36.9797	0.4607	0.0453931	0.260861	0.0969731	7.371	7.47898	1.89741	43.484	0.0731212	0.267882	0.198637	0	41.9281	-1.26189
UACC812	3.18032	0.0653979	0.467455	0.801879	0.345471	0.961474	0.580158	0.173139	9.4399	7.4069	0.0405047	0.0796858	3.94824	0.48739	145.751	0.710937	0.861567	1.79176	2.57952	2.50091	22.0052	0.785971	20.5768	0.544546	3.00299	0.0718887	0	41.8691	-1.26413
NCIH1184	8.82902	0.164826	2.99187	1.97303	0.107208	0.612472	3.57366	1.66436	20.3506	0.182395	0.00317851	0.00625315	1.97663	3.85901	105.489	0.299169	0.0255684	2.0094	0.159045	2.51955	5.0434	0.922561	41.7093	0.52147	1.02449	0.324043	0.0116186	41.8212	-1.26595
GA10	6.59464	0.047721	0.192253	0.0425097	0.287558	0.278409	0.144174	0.259698	16.0593	18.5319	0.015951	5.26545	14.9252	1.06704	0.971779	5.36672	10.4424	0.0328737	2.49121	1.20036	0.887072	5.56867	29.1654	0.0100178	3.9587	0.0524574	0	41.7428	-1.26893
HCC1833	7.10246	0.0894006	0.257491	0.826207	0.0680001	0.326549	2.07675	0.0583136	8.46767	0.177514	0.0136421	0.0460087	53.4268	0.467268	107.945	10.1029	0.654746	0.198814	1.09928	8.59518	6.90409	0.0473705	28.8787	0.248557	1.42529	0.0598187	0.0712382	41.7223	-1.26971
SCLC21H	13.9611	0.0438454	0.568383	1.0597	0.0803572	0.420971	3.78902	0.143717	2.89788	0.246006	0.00628097	0.0308918	1.83092	1.25865	104.139	1.51723	0.0341787	0.381054	3.82857	6.59896	29.7535	1.55363	34.6911	0.202998	1.59234	1.17394	0	41.7118	-1.27011
NCIH1963	16.6111	0.14917	8.68682	1.01326	0.0718591	0.299675	3.40154	0.105885	13.9492	0.0562765	0.00975538	0.038384	0.744283	2.65047	90.2223	0.498697	0.0292353	1.33949	1.59754	6.72221	5.64449	0.15808	26.7255	0.88413	3.54274	0.0356467	0	41.6801	-1.27131
CORL24	19.5721	0.892908	17.6437	1.83933	0.793609	0.41387	3.67505	1.08959	8.42586	0.0309351	0.00926255	0.0668156	1.28003	0.901755	35.0919	1.3189	0.0262974	0.014317	3.28647	3.56892	6.48819	0.19424	22.1149	0.161091	2.47335	0.0372304	0.0225719	41.6685	-1.27175
NCIH2106	20.1121	0.379064	7.97532	1.2195	0.0847354	0.875752	2.2385	0.103144	3.53971	0.204852	0.00950284	0.0545275	3.28309	1.39238	57.0833	1.29265	0.0269796	0.156676	0.0576365	5.57237	30.2354	0.634068	37.4294	0.464593	2.55543	0.0972268	0.0578938	41.5765	-1.27525
CORL88	14.4928	0.457024	0.152494	1.82775	0.176205	0.491836	3.83064	0.516647	3.51694	0.0931468	0.0416626	0.0260794	5.75753	5.07917	51.0224	2.51787	0.315426	1.08304	0.895906	11.1141	13.8076	0.151631	31.795	0.440239	0.406927	0.0788867	0.0553788	41.4705	-1.27928
CA46	6.15334	0.0455628	0.666304	0.266578	0.220733	0.309167	1.12394	0.587665	20.1477	10.8522	0.0210872	7.59183	7.74066	1.73282	2.4923	5.59348	6.48248	0.00543236	1.91847	0.0904938	1.84639	1.95979	19.3274	0.0101873	4.29933	0.111728	0.192703	41.4454	-1.28023
OPM2	3.46655	0.2058	0.078067	0.843388	3.26739	0.501951	3.02216	0.691311	5.88162	0.579078	0.068235	3.10881	2.01243	0.344262	7.19475	10.5686	4.18324	0.00514486	10.2506	11.4905	2.24492	0.618689	24.0125	0.0820092	1.33008	0.328391	0.073002	41.4256	-1.28099
NCIH211	35.178	0.210694	0.0479213	3.88097	0.0212359	0.78123	9.9981	0.133139	5.60212	1.46827	0.00260836	0.010263	16.5474	2.52915	13.682	1.6636	0.456668	1.54817	0.255101	8.77653	2.98138	0.839125	26.48	0.45137	0	0.017156	0.038138	41.3749	-1.28291
ECC12	10.0438	0.191885	1.70413	1.54014	0.177031	0.703767	2.63484	0.0606579	8.32569	0.0627811	0.025847	0.0183623	0.310061	1.11893	91.5127	0.75422	0.0747415	2.33937	6.82589	17.0077	10.2759	0.0780184	18.248	0.481988	2.72826	0.0566678	0	41.0348	-1.29584
KMS26	2.91115	0.0803412	0.0678292	1.97933	0.183798	0.350457	5.51938	0.0327232	18.2901	3.14696	0.170423	0.348993	1.64593	0.398779	13.9467	6.42646	6.76804	0.026342	17.6119	3.74985	1.61687	0.502849	22.8068	0.0287413	2.77426	0.0679347	0.0792855	41.0119	-1.29671
SKNEP1	7.03355	0.149133	9.60699	0.279141	0.649958	0.222552	0.292632	0.252827	10.4081	3.73158	0	0.112263	18.61	1.89871	47.9801	0.52324	0.0111731	0.127741	0.805582	3.87953	6.78924	0.199754	45.2731	0.037644	0.496998	1.88957	0	40.8858	-1.3015
HMC18	8.49631	0.0684663	0.130966	4.407	0.108598	0.14955	7.29305	0.0096673	0.407049	0.600342	0.0192236	0.0351177	2.83449	1.16519	68.0206	0.153643	0.278088	0.868063	11.7927	41.5681	5.81	0.0373024	35.8509	0.0867668	3.7891	0.0752616	0	40.841	-1.30321
MON	14.1179	0.342467	4.15085	0.181559	0.0210218	0.283924	0.406734	0.0238597	3.68365	3.11567	0	0.231129	50.0533	2.32878	45.0258	0.205217	2.27926	0.0209531	6.9886	0.016621	17.4994	0.0419948	22.2635	0.176819	1.18388	0	0	40.5724	-1.31341
WSUDLCL2	4.67245	0.0579284	2.85853	0.201117	0.262738	1.39239	1.25937	0.426009	7.51263	2.234	0.041953	2.05703	45.1827	1.53992	5.8982	5.80307	5.26829	0.0249408	1.835	4.01819	0.73315	0.170725	17.5228	0.0261919	2.00734	0.162732	0	40.5508	-1.31423
HEP3B217	4.81256	0.077456	0.688966	0.739784	0.25711	0.0938532	3.14994	0.152482	1.22417	2.81898	0.0209113	0.0205696	13.8298	2.85623	34.4554	0.707852	3.524	0.0484833	7.01872	6.43921	2.50258	0.158038	52.8758	0.126423	3.51925	0.013099	0	40.1053	-1.33116
SKES1	8.62429	1.36474	3.34642	0.373713	1.7253	0.631017	0.619516	0.21346	3.61371	3.40002	0.0204256	0.0954363	15.624	0.463624	16.4507	0.292409	0.0362441	0.0315715	0.232284	4.2215	11.0207	0.116818	28.8028	0.20278	0.851815	10.7644	0.0279985	39.995	-1.33536
KMS12BM	2.13766	0.0605596	0.085721	0.0290479	0.0549344	0.254383	0.0509276	0.00593812	3.75534	1.3429	0.0151818	20.2253	21.4903	0.218085	70.9718	20.0852	3.8154	0.0104294	5.50181	0.0465366	1.14968	0.559558	32.49	0.0176025	3.90452	0.0369834	0	39.8612	-1.34044
TC71	9.70698	1.73067	0.142461	0.0818272	1.25144	0.302906	0.114815	0.529462	5.17405	1.29095	0.0144622	0.0156485	31.0655	0.475931	66.2003	0.0590177	0.0164239	0.0670618	1.90124	6.75334	7.89555	0.020678	34.833	0.0427586	0.190818	9.78804	0	39.7789	-1.34357
22RV1	11.2843	0.0654233	4.47554	7.79688	0.0729849	0.155329	12.1964	0.0577353	0.157506	0.854774	0.00998328	0.0140288	62.7362	1.83042	92.7603	0.262839	0.0418406	0.392388	3.55518	5.09386	0.172126	0.619904	18.7495	0.0578753	0.0698935	0.0406485	0	39.7289	-1.34547
KHM1B	3.81874	0.04714	0.0938109	0.260897	0.0718953	0.175166	2.38057	0.0224002	11.2759	7.24676	0.0599971	1.86529	6.72093	0.102568	19.9949	8.59687	4.35138	0	14.9362	0.0401255	3.42047	0.0545898	39.1789	0.0906431	1.82312	0.0797209	0	39.683	-1.34722
SUDHL4	6.00356	0.0506398	0.286719	1.42385	0.108278	0.18908	1.70342	0.690197	3.06642	5.50415	0.0366745	4.67452	34.2225	0.780844	8.25318	10.4095	9.53526	0.00872109	0.917554	0.116742	0.63089	0.0968072	21.7854	0.0147192	5.14735	0.0587584	0	39.6659	-1.34787
GSS	10.6479	0.0354014	3.29836	2.44856	0.0571683	0.217338	7.10224	0.0937238	14.0829	0.430302	0.0068268	0.0174597	3.50246	0.730149	17.1819	0.219278	2.05708	2.09142	5.18608	4.97456	0.639756	0.0878488	35.8949	0.163847	2.75372	0.032928	0.00998176	39.5684	-1.35157
AMO1	7.78638	0.0728335	0.0603926	0.0978954	0.679558	0.252989	0.279548	0.182936	28.6267	4.96375	0.0182588	3.1942	4.60979	0.26412	5.37704	3.76623	5.10944	0.0151966	6.33151	6.25899	1.98429	0.0461883	25.8248	0.0985221	3.20862	0.0492691	0	39.4719	-1.35524
COLO320	14.977	2.34159	0.207387	0.922015	0.354309	0.394298	2.26961	0.1717	0.144243	0.570543	0.00855711	0.0370361	3.3259	0.354016	55.3685	0.373984	0.0388714	2.12948	5.92444	6.91843	17.9336	0.0587279	29.1322	3.01118	0.316134	0.731674	0	39.4524	-1.35598
HGC27	28.233	0.989921	0.75879	0.171534	0.69816	0.359217	0.690097	0.299583	4.22927	1.41307	0.00259859	0.0076684	3.15343	0.332903	44.9387	2.18588	2.04485	0.208863	9.56886	3.87598	3.32073	0.063163	44.9515	0.299033	0.058777	0.951438	0	39.2951	-1.36196
HUH6	6.42926	0.490046	0.342121	2.19716	1.60977	0.834346	4.16493	0.163772	1.969	0.0847522	0.725473	0.0586341	35.951	0.565589	34.0933	1.02008	1.06356	0.182023	2.02371	5.96544	9.16551	0.199557	21.2338	0.0193851	0.268556	0.0254998	0	39.1479	-1.36755
NCIH716	23.0452	0.338343	0.99843	0.661406	0.230807	0.549719	2.03824	0.0450692	0.139535	0.568509	0.0064015	0.0283361	5.32172	0.853947	65.5623	0.608846	2.73073	0.0395788	4.44804	15.9707	15.1907	0.0663584	15.6027	1.002	0.814468	0.0771917	0	39.1363	-1.36799
SNU398	16.9812	0.401127	2.00627	0.961867	0.209086	0.362406	2.2476	0.102835	3.25236	2.5749	0.0112357	0.0342615	1.44596	1.01946	54.7688	0.575356	0.0914448	0.0712039	9.05156	11.5803	3.50176	0.115667	42.48	0.50871	0.914895	0.0689737	0	39.1336	-1.3681
NCIH1341	22.8905	0.241708	0.0675054	0.0322968	1.03598	0.399776	0.0677547	0.290627	2.45226	3.31984	0.00908913	0.00596042	4.2523	0.728194	87.9329	2.71205	1.82356	0.243514	0.1516	8.02112	17.1321	0.0693102	19.5324	0.207254	2.86106	0.4384	0	39.0446	-1.37148
OPM-1-2	3.94932	0.0740782	0.0346212	0.407645	0.352232	0.388961	1.63088	0.0628587	12.8039	0.955067	0.0857114	0.680109	1.94946	0.280386	6.60727	5.10181	6.13904	0.0331207	6.70614	26.3124	2.52528	0.296163	21.7896	0.462106	3.04805	0.454131	0.114879	38.9855	-1.37373
KMM1	6.88268	0.0341213	0.413283	0.311432	0.421829	0.279489	1.09612	0.0421562	12.7483	0.869521	0.0119755	0.757275	0.990011	0.508708	76.3223	4.93655	4.68064	0.00264433	9.61877	6.27084	0.643716	0.0269069	46.9772	0.168603	1.74132	0.0450094	0.0375212	38.7672	-1.38202
TTC549	22.1436	1.29647	1.64096	0.882074	0.0585314	0.421617	1.86635	0.0295257	8.22098	0.278853	0.03355	0.0433149	19.1071	0.842852	39.4636	0.85846	0.0138909	0.304664	0.696306	0.863859	23.0296	0.179887	21.1057	0.0814455	2.78249	0.018389	0.0306593	38.7671	-1.38203
NCIH1694	24.2575	0.268504	0.0299	1.11019	0.135225	0.68569	3.78897	0.417358	12.0445	0.00836065	0.00917888	0.00601928	22.3435	1.15432	34.4729	1.09956	0.0144777	0.0212815	0.605429	1.80351	25.1753	0.0240606	31.9725	0.586219	0.346025	0.0234781	0	38.5677	-1.3896
SNU685	9.5412	1.31909	0.12711	1.50948	1.48716	0.248187	2.59451	0.436532	3.30369	0.853424	0.0179122	0.0393051	5.27204	0.688251	21.3819	0.246679	6.52766	0.24492	2.36294	5.13667	3.32589	0.0827429	32.0276	0.702125	0.52462	0.731049	0	38.4342	-1.39468
NCIH1092	11.721	0.10288	19.0995	0.865478	0.0769153	0.254859	3.23737	0.284011	8.15301	0.390331	0.0092584	0.10278	0.228474	2.55715	35.2738	1.65579	0.0563263	0.0183993	0.66783	3.3934	3.72779	0.998499	39.8568	0.438585	2.22876	0.0173986	0.00966936	38.2847	-1.40036
KYSE140	13.932	0.176093	0.190458	1.24954	0.114097	0.493125	4.05316	0.166911	4.31465	0.214453	0.00327001	0.027341	2.49955	1.04153	104.04	0.129139	2.4293	2.36799	0.141312	10.7593	4.65465	0.121562	38.8755	0.0388619	1.38682	0.207909	0.0717184	38.2514	-1.40162
ISHIKAWAHERAKLIO02ER	12.14	3.25778	0.0338346	0.0114478	2.00692	0.561413	0.0265377	3.56297	2.28431	0.643439	0.0111685	0.0260919	13.4809	4.38918	45.3974	0.435554	0.416177	0.826467	0.317528	7.51283	3.35001	0.391236	25.7903	0.0105213	0.0526289	0.655007	0.0204125	38.2032	-1.40346
COLO684	16.5437	0.0780537	0.0498592	1.21113	0.091033	1.6697	2.46836	0.0892907	3.87971	0.00528093	0.0072472	0.0156833	5.05767	1.0596	42.6012	3.36387	0.0219473	0.488402	1.54284	3.84138	14.2828	0.0600999	24.4294	0.0520969	2.60637	0.864361	0	38.1925	-1.40386
C8166	0.0134139	0	0.00359982	0	0.133885	0.241103	0	0.016209	22.2011	6.75668	0	0.00452932	42.733	0.462707	41.7248	10.6317	5.18556	0.00711718	4.53472	0.53352	4.9198	0.0197508	28.4179	0.00800809	1.90941	0.257427	0.0336626	38.1222	-1.40654
NCIH209	17.945	0.270971	1.72706	1.10181	0.186458	0.153661	3.4181	2.96041	8.60775	0.0296999	0.00543443	0.0160369	0.598458	2.31853	94.5662	0.620598	0.0218577	0.669892	0.587114	4.03792	2.31488	1.81433	41.6277	0.199267	0.548019	0.0655303	0	38.0998	-1.40739
JM1	7.82596	0.0135204	0.0446692	0.952132	0.0901069	0.105473	3.19984	0.322153	16.0511	7.50659	0.0280841	0.462009	7.37736	0.438204	10.1596	3.56186	4.04077	0.0464029	1.18501	0.236885	0.873151	8.81742	27.2757	0.0780365	0.905383	0.0403406	0	37.9117	-1.41454
NCIH854	4.47723	0.0472866	1.28657	0.515764	0.0421733	0.385575	2.86157	0.108007	0.502598	0.195628	0.0139463	0.0274369	43.2197	2.13414	63.6011	0.293742	3.91332	0.0129339	1.50988	11.2038	3.89112	0.0677976	25.7361	0.0654884	2.27123	0.0122305	0	37.5411	-1.42862
NCIH810	14.4301	0.036111	0.508392	4.19291	0.0315868	0.240169	8.0862	0.0398344	2.23196	0.302344	0.00301758	0.0474924	1.18588	0.77493	84.1798	0.607767	0.0471198	1.80272	1.18735	15.8698	6.2234	0.677383	24.9422	0.0804705	0.0170635	0.0231554	0	36.9861	-1.44971
CAL148	7.85235	0.0284445	4.96625	3.15949	0.0663491	0.209095	5.85387	0.117142	3.98597	4.11793	0.00950776	0.0175358	0.862258	1.81168	87.7922	0.212772	0.242942	0.466598	0.102718	2.80876	0.750933	0.608341	24.697	0.334157	3.51703	0.0416902	0	36.7385	-1.45913
NCIH1930	16.6463	0.0323668	0.284755	0.545593	0.0503319	0.362555	2.09081	0.101558	30.0801	0.0164239	0	0.00354734	3.61314	2.37355	123.741	0.382156	0.0136514	2.77592	0.0738202	3.95299	1.20331	0.737342	42.0495	0.059583	0.802098	0	0.0263644	36.5205	-1.46741
LK2	15.594	0.141407	6.53896	1.86211	0.0970126	0.690073	3.56982	0.0770762	1.50298	1.66386	0.0145969	0.0348705	1.42285	1.85774	16.2866	0.161958	1.19788	0.712321	0.910625	3.73163	4.81138	0.787123	26.0555	0.0483552	0.715356	0.388605	0	36.3351	-1.47446
D283MED	10.2756	0.858364	0.107529	0.580898	0.154809	0.408882	1.23366	0.0390462	28.609	1.73237	0.0828204	0.101834	0.51095	0.530154	49.7716	0.550964	0.0657822	0.322321	4.03651	1.48241	5.1658	0.260094	41.0699	0.167188	0.328942	1.72499	0	35.7864	-1.49531
CADOES1	8.68653	0.228131	0.376191	0.0565991	0.0963342	0.363483	0.127898	0.0242975	10.5803	0.740071	0.0177488	0.0368575	13.882	6.57101	47.1928	0.60488	0.0466581	0.371883	0.197358	0.46063	13.8607	0.064853	23.4166	0.212647	6.72067	0.077826	0	35.6576	-1.50021
SNU182	15.0595	0.667034	0.0753223	0.632936	1.20557	0.51492	1.52433	0.364495	1.49659	0.817047	0.0387596	0.0185185	14.2422	1.34581	33.1181	0.771178	3.13151	0.190001	0.246839	4.01848	4.14329	0.229591	20.7458	0.317146	0.288057	0.128681	0	35.4036	-1.50986
RMGI	3.40938	0.142716	0.207605	1.48645	0.447558	0.106575	3.45826	0.249091	0.707066	1.35567	0.0111308	0.0203338	19.8457	0.456007	7.64531	2.7212	2.65303	1.77209	0.77396	8.87586	4.96712	0.0454711	17.5292	0.365043	1.35474	0.0766969	0	35.1754	-1.51853
SUDHL6	6.31257	0.0357982	1.04731	0.0789417	0.13664	0.369095	0.447007	0.0545671	5.07889	36.1395	0.0146853	4.49571	1.42341	0.347113	7.25275	0.571358	18.5951	0.0453976	0.942646	1.56351	0.579205	0.214636	23.9932	0.0255401	1.50088	0.0715476	0	34.7283	-1.53553
NCIH2066	13.004	0.0874648	0.369911	0.433412	0.198649	1.41159	0.975553	0.101561	0.563468	0.206028	0.0138485	0.0658406	0.857212	2.09692	160.159	0.376755	0.334197	2.41524	2.47781	24.3533	2.04825	0.125404	24.3439	0.0749305	0.417647	0.0607236	0	34.6849	-1.53717
NCIH146	15.1129	0.386348	2.14028	0.36608	0.211215	0.0570541	2.49766	0.199774	3.2547	0.00827067	0.00756675	0.00595449	0.836544	8.1747	74.7055	0.13746	0.022915	0.0350874	1.11522	12.4915	3.12648	0.57124	32.7402	0.0263197	0.0228201	0.0165896	0	34.4154	-1.54742
SKPNDW	20.7688	1.77795	0.0320015	0.0167827	1.25369	0.19052	0.0406849	0.428279	0.350284	0.857543	0	0.00894769	1.6106	1.06643	56.2927	0.122737	0.00860848	0.20387	0.289647	7.98842	11.9147	0.00975444	14.4413	0.0131833	0.308621	22.8896	0.0332502	34.2629	-1.55322
KYSE70	9.02223	0.574741	0.652146	0.364395	0.716177	0.254129	2.08425	0.165508	0.158683	0.209983	0.0197166	0.0566916	3.24871	0.415335	83.8947	5.32875	2.04391	0.529808	4.08429	0.211995	1.61512	0.57466	26.0525	0.0571509	3.05315	0.0498777	0	34.1693	-1.55677
NCIH524	10.9977	0.0579189	1.03766	1.20884	0.0437089	2.40429	2.39905	0.0360796	2.0454	0.0840207	0.00854106	0.0100818	0.265573	0.465782	50.8355	0.335055	0.0468815	0.921484	0.450687	9.60103	14.9772	0.0293089	35.5962	0.0564465	0.0965942	1.6928	0	34.0612	-1.56088
NCIH1385	12.3132	0.273337	0.0405051	1.01689	0.151619	0.441063	0.732571	0.350058	8.94229	0.0182678	0.0200556	0.0279479	11.5193	0.273038	21.8262	0.688631	0.0790836	0.0800824	2.63809	2.23466	29.1649	0.399069	20.5541	0.0203467	0.176413	0.0329779	0	33.6977	-1.5747
IMR32	9.21788	0.0545777	0.0258972	2.6407	0.0804042	0.349917	1.98405	0.0202796	9.64394	0.0997003	0.0158425	0.0198338	0.447821	0.391018	49.5606	0.117547	0.0395268	0.0512013	0.248955	8.91598	2.17789	0.0185332	34.7331	0.025048	0.0162881	32.4792	0.0105291	33.6633	-1.576
EN	17.8001	0.116349	0.0882703	0.739131	0.284524	1.54501	1.52131	0.298093	2.88765	1.4158	0.00752715	0.0240636	0.796409	0.678988	78.3382	0.795176	0.067673	0.424663	0.505043	1.94851	5.13009	0.452018	25.833	0.0294547	0.468201	0.0742624	0	32.1087	-1.63509
KPNRTBM1	12.6806	0.0834771	0.480487	0.0487712	1.83444	0.378332	0.199516	0.678517	28.6175	0.0561815	0.0132171	0.0130011	1.65529	0.302917	26.379	1.24113	0.0479484	0.170245	0.0300615	3.45586	1.50134	0.26142	31.2028	0.0344801	0.29065	3.27929	0	31.9088	-1.64268
NCIH2171	7.19346	0.0369369	0.0402181	0.430273	0.0861581	1.01713	1.77169	0.0688145	10.669	0.0112458	0.00205773	0.0222652	7.23356	0.149945	126.571	0.208577	0.00584213	0.0127224	0.224649	0.242209	14.1704	0.0264793	60.1887	0.184901	0.271503	0.0676714	0	31.6791	-1.65142
BCP1	0.224598	0.0232104	0.0307057	0.0536772	0.02707	1.23698	0.162656	0.0307243	0.202929	0.211998	0.00581865	27.2371	1.59564	0.897583	47.7424	3.49472	1.95209	0.00674535	4.36729	7.4108	1.44582	0.0415976	34.0571	0.0893899	0.416768	0.0605957	0	31.6127	-1.65394
CORL311	9.30446	0.0259082	0.151063	2.02784	0.0491017	0.156441	2.89956	0.0371535	0.349212	0.011832	0.00974248	0.00958331	9.35435	8.32829	38.4177	0.76095	0.0261233	0.0451764	1.09316	1.4215	1.14124	0.248415	46.3311	0.0169438	0.287696	0.0284796	0.0237415	30.5751	-1.69338
SKNDZ	3.64995	0.148712	0.0749471	1.88664	0.0991093	0.362533	1.88036	0.0679619	28.3682	0.026681	0.017309	0.0235748	5.00251	0.352099	36.3758	0.303223	0.0352816	0.0246963	0.16353	11.8571	1.35172	0.0647268	32.5739	0.0100344	0.0351354	0.0700594	0	30.3977	-1.70012
HCC33	8.73378	0.00646081	1.46505	0.260315	0.0414434	0.339237	0.572299	0.0627174	4.96615	0.0265552	0.0194361	0.0207117	4.51855	1.81225	28.296	0.0682284	0.0183937	0.187763	0.0884126	7.60503	6.89925	0.0463163	27.3833	0.225351	0.488467	0.0284082	0	30.0275	-1.71419
STM9101	14.1782	0.0815707	0.0834878	0.549629	0.0105705	0.0285534	1.26015	0.0439909	0.435828	0.525673	0	0.00894001	4.92578	1.05216	100.402	0.251246	0.0129016	0.200183	3.16271	0.121186	5.4522	0.00649738	20.5113	0.152795	2.07284	0.483203	0	29.8385	-1.72137
SKNBE2	15.5857	0.14224	3.23683	0.351942	1.37238	0.58662	0.782944	0.524921	10.5292	0.172437	0.00778	0.0382644	0.571173	0.188974	36.0602	0.254333	0.0417223	0.0360762	0.129765	0.655818	3.06546	0.118654	38.9036	0.141321	0.156421	0.181942	0	29.5382	-1.73278
MHHNB11	13.6826	1.05237	1.91547	0.0727385	0.113843	0.377988	0.112869	0.0215352	15.8549	0.362197	0.0168234	0.0451323	0.501966	0.199525	105.034	0.167104	0.0289476	0.0307316	0.0486995	0.0843849	5.34206	0.0634154	36.486	0.0265988	1.60858	0.033531	0	29.4919	-1.73454
SIMA	7.59808	0.146228	2.59101	0.546644	0.281082	0.710924	2.10872	0.0812503	10.3186	0.0346271	1.05494	0.0307172	0.609791	0.379785	29.5062	0.169793	0.0603903	0.390338	0.240867	0.0799062	3.55678	0.190244	24.8195	0.057458	1.20792	0.0476271	0	28.999	-1.75328
MFE319	10.3693	0.998744	0.0362768	0.0158541	0.10344	0.413048	0.0281046	0.370928	0.393335	0.246549	0.00386683	0.0133128	8.93405	2.61776	51.8647	0.496303	1.71994	0.0358614	0.263847	8.81504	0.727485	0.0442304	23.2436	0.0156918	0.00728858	0.0593443	0.0848079	28.8219	-1.76001
NCIH69	8.96316	0.134638	5.05707	0.0455139	0.125622	0.251358	0.394188	0.0765708	0.204911	0.0601215	0.00150012	0.0250854	1.45116	2.02758	67.202	0.2034	0.0156164	0.0255059	2.17682	4.45025	2.18325	0.0493322	32.3918	0.441785	0.0113103	0.00986675	0	28.4155	-1.77545
KELLY	9.36497	0.198339	1.3883	0.0166417	0.0566499	0.790625	0.0113465	0.107162	13.1295	0.0258798	0.0101473	0.0399262	0.666094	0.434117	67.7303	0.205713	0.0134444	0.0219584	0.461592	6.24828	3.44353	0.0232139	27.7468	0.0211775	0.0153014	0.0266968	0	28.1316	-1.78624
NCIH82	10.7689	0.0535958	0.0393908	0.0151492	0.0664148	0.218096	0.0281696	0.0266049	4.34909	0.0428341	0.648289	0.00991238	0.232098	0.373075	91.3061	1.01038	0.0222521	0.0181719	1.36754	5.70211	6.5937	0.0168095	27.549	0.0253148	0.0506511	0.2688	0	27.9551	-1.79295
D341MED	6.44136	0.0288505	0.0678528	0.0440569	0.0528754	0.251032	0.0369704	0.0509204	3.11697	0.0150579	0.00826581	0.0447192	1.37431	0.337593	70.153	0.617503	0.0352013	0.0223586	0.968206	18.1781	0.586825	0.0738655	30.83	0.0179695	0.389505	2.60507	0	27.6985	-1.8027
NCIH446	11.5286	0.177996	0.294704	0.013107	0.0433781	0.652827	0.0238306	0.103157	1.98206	0.0194123	0.0133201	0.00786148	2.24342	1.54674	48.4268	0.0806589	0.0529441	0	0.133301	1.41108	13.5133	0.0266631	34.3809	0.0254824	0.165706	0.770969	0	27.3053	-1.81765
KPNYN	8.39823	0.267168	0.0294998	0.278473	1.32098	0.64806	0.689846	0.411771	19.8822	0.120294	0.00377334	0.0148468	0.260727	0.294917	16.2572	0.221041	0.0392808	0.0116648	0.223139	4.26452	2.00914	0.0944148	36.5086	0.118124	0.327169	0.0620459	0	27.2035	-1.82152
CHP126	11.3196	0.288059	0.0516952	0.131274	1.17384	0.597713	0.0992322	0.0490041	23.8904	0.0158498	0.111366	0.02054	0.390766	0.274051	38.5966	0.31153	0.0329356	0.247447	0.126648	0.9313	3.29844	0.0522479	36.5967	0.0100877	0.072158	0.0305204	0	26.6618	-1.84211
DB	5.49299	0.0171984	0.28988	0.0730656	0.0635177	0.174586	0.138202	0.0480616	1.53289	0.586455	0.0229946	7.45718	1.82471	1.35805	4.04508	0.588375	4.53726	0.0155498	1.18982	0.0502207	0.897867	0.969894	25.3484	0.00249947	0.704316	0.0157544	0	25.736	-1.87729
