# Supplementary material for: Identification of ADAR1 adenosine deaminase dependency in a subset of cancer cells
Source: Nat Commun. 2018 Dec 21;9:5450. doi: 10.1038/s41467-018-07824-4 (PMC6303303; doi:10.1038/s41467-018-07824-4)
Supplement: Supplementary file 3 — Supplementary Data 3 [file 41467_2018_7824_MOESM3_ESM.xlsx]

## Sheet: Supplementary Data 3
Annotation for Combined ADAR shRNA Outliers				RNA sequencing Expression	Mann-Whitney U Test
Line	Annotation		Description	log2(mean fold change)	p value	q value	-log(q value)
BT20_BREAST	1		AC007899.3	1.24237	9.42e-10	3.36e-05	4.47366
DETROIT562_UPPER_AERODIGESTIVE_TRACT	1		EIF2AK2	1.12601	1.31e-09	3.36e-05	4.47366
HCC1806_BREAST	1		IFIT3	2.25248	1.69e-06	0.0185602	1.73142
HCC366_LUNG	1		AP001610.5	3.01894	1.8e-06	0.0185602	1.73142
NCIH596_LUNG	1		HERC6	1.84701	1.81e-06	0.0185602	1.73142
HCC1438_LUNG	1		MX1	2.97416	2.35e-06	0.0200988	1.69683
SW900_LUNG	1		OAS3	1.81149	2.98e-06	0.0212874	1.67188
HCC4006_LUNG	1		IFI27	2.62843	3.63e-06	0.0212874	1.67188
HS939T_SKIN	1		RP11-288L9.1	1.61471	4.12e-06	0.0212874	1.67188
HUPT3_PANCREAS	1		IFIT1	2.62815	4.15e-06	0.0212874	1.67188
MFE280_ENDOMETRIUM	1		PARP9	1.48993	4.82e-06	0.0215689	1.66617
NCIH1650_LUNG	1		IFITM1	2.0545	5.08e-06	0.0215689	1.66617
NCIH196_LUNG	1		CTB-36H16.2	-1.58675	5.47e-06	0.0215689	1.66617
PECAPJ34CLONEC12_UPPER_AERODIGESTIVE_TRACT	1		IFI44L	2.59993	6.29e-06	0.0217869	1.6618
PECAPJ41CLONED2_UPPER_AERODIGESTIVE_TRACT	1		IFIT2	2.17084	7.13e-06	0.0217869	1.6618
SW1990_PANCREAS	1		TTLL11-IT1	1.44428	7.61e-06	0.0217869	1.6618
PATU8902_PANCREAS	1		CTC-428G20.3	-1.11615	7.84e-06	0.0217869	1.6618
SKNAS_AUTONOMIC_GANGLIA	2		DDX58	1.59159	8.25e-06	0.0217869	1.6618
CAL27_UPPER_AERODIGESTIVE_TRACT	2		DTX3L	1.14029	8.87e-06	0.0217869	1.6618
1321N1_CENTRAL_NERVOUS_SYSTEM	2		PLSCR1	1.20852	8.87e-06	0.0217869	1.6618
143B_BONE	2		OAS2	2.58032	9.13e-06	0.0217869	1.6618
22RV1_PROSTATE	2		IFITM3	1.39722	9.88e-06	0.0217869	1.6618
2313287_STOMACH	2		AC007383.4	-1.09099	1.05e-05	0.0217869	1.6618
769P_KIDNEY	2		XAF1	2.6381	1.05e-05	0.0217869	1.6618
786O_KIDNEY	2		RP11-288L9.4	2.31686	1.06e-05	0.0217869	1.6618
8505C_THYROID	2		IFI6	2.74338	1.45e-05	0.0286801	1.54242
A101D_SKIN	2		RP11-62J1.3	-0.922638	1.73e-05	0.0329057	1.48273
A1207_CENTRAL_NERVOUS_SYSTEM	2		RP11-57H14.4	-0.860854	1.8e-05	0.0329057	1.48273
A172_CENTRAL_NERVOUS_SYSTEM	2		RSAD2	2.28456	1.86e-05	0.0329057	1.48273
A204_SOFT_TISSUE	2		CMPK2	2.09577	2.01e-05	0.0334771	1.47525
A2058_SKIN	2		RP11-180C16.1	-0.773363	2.02e-05	0.0334771	1.47525
A253_SALIVARY_GLAND	2		HCP5	1.19416	2.25e-05	0.0360002	1.4437
A2780_OVARY	2		IFI35	1.12586	2.34e-05	0.0360166	1.4435
A375_SKIN	2		IFI44	1.86628	2.39e-05	0.0360166	1.4435
A427_LUNG	2		PARP10	1.20993	2.46e-05	0.0360166	1.4435
A498_KIDNEY	2		SAMD9	1.42037	2.54e-05	0.0362465	1.44073
A549_LUNG	2		IFNB1	2.62106	2.9e-05	0.0401914	1.39587
A673_BONE	2		UBE2L6	1.24439	3.13e-05	0.0421938	1.37475
A704_KIDNEY	2		RP3-327A19.5	-1.37914	4.54e-05	0.0596521	1.22437
ABC1_LUNG	2		CFB	1.56582	4.75e-05	0.0609518	1.21501
ACCMESO1_PLEURA	2		HELZ2	1.40872	4.92e-05	0.0614855	1.21123
ACHN_KIDNEY	2		FBXL4	-0.623117	5.19e-05	0.0633097	1.19853
AGS_STOMACH	2		SAMD9L	1.24329	5.65e-05	0.0674145	1.17125
AM38_CENTRAL_NERVOUS_SYSTEM	2		GBP4	1.48617	6.24e-05	0.0709758	1.14889
AN3CA_ENDOMETRIUM	2		DDX60	1.55642	6.24e-05	0.0709758	1.14889
ASPC1_PANCREAS	2		CTC-462L7.1	-1.18183	6.37e-05	0.0709758	1.14889
AU565_BREAST	2		ACVR2B	-1.09153	6.58e-05	0.0717891	1.14394
AZ521_STOMACH	2		SP100	0.863061	6.76e-05	0.0720473	1.14238
BC3C_URINARY_TRACT	2		SMAD5	-0.492703	6.89e-05	0.0720473	1.14238
BCPAP_THYROID	2		TOMM5	-1.10823	7.17e-05	0.0720473	1.14238
BFTC909_KIDNEY	2		OAS1	1.58593	7.17e-05	0.0720473	1.14238
BHT101_THYROID	2		CXCL10	0.723521	7.65e-05	0.0728356	1.13766
BHY_UPPER_AERODIGESTIVE_TRACT	2		USP18	1.32712	7.65e-05	0.0728356	1.13766
BICR22_UPPER_AERODIGESTIVE_TRACT	2		FAM83A-AS1	1.39842	7.75e-05	0.0728356	1.13766
BICR56_UPPER_AERODIGESTIVE_TRACT	2		ISG15	2.25221	7.9e-05	0.0728356	1.13766
BICR6_UPPER_AERODIGESTIVE_TRACT	2		LONRF1	-1.27182	7.95e-05	0.0728356	1.13766
BT16_SOFT_TISSUE	2		IFIH1	1.42892	8.33e-05	0.0748883	1.12559
BT474_BREAST	2		MLLT10	-0.529782	8.71e-05	0.0770139	1.11343
BT549_BREAST	2		OASL	1.67176	9.78e-05	0.0850347	1.0704
BXPC3_PANCREAS	2		IVL	0.91206	0.000103008	0.0880269	1.05538
C2BBE1_LARGE_INTESTINE	2		LEPROTL1	-0.705988	0.000115571	0.0971445	1.01258
C32_SKIN	2		ETV7	1.49001	0.000120837	0.098346	1.00724
CACO2_LARGE_INTESTINE	2		RP11-56B16.1	1.07966	0.000120837	0.098346	1.00724
CADOES1_BONE	2		SLC15A3	1.84507	0.000123162	0.0986722	1.00581
CAKI1_KIDNEY	2		RP13-36G14.4	-1.02007	0.000127132	0.100285	0.998763
CAKI2_KIDNEY	2		STAT1	1.11605	0.000132892	0.100464	0.997988
CAL120_BREAST	2		PARP14	1.0592	0.000132892	0.100464	0.997988
CAL12T_LUNG	2		SP110	1.30605	0.000134582	0.100464	0.997988
CAL29_URINARY_TRACT	2		RAB43P1	0.537257	0.000135435	0.100464	0.997988
CAL33_UPPER_AERODIGESTIVE_TRACT	2		PML	0.779378	0.000137156	0.100464	0.997988
CAL51_BREAST	2		RP13-216E22.4	-1.09345	0.000139775	0.100578	0.997496
CAL54_KIDNEY	2		KB-1608C10.2	-0.64574	0.000143342	0.100578	0.997496
CAL851_BREAST	2		PARG	-0.441358	0.000143342	0.100578	0.997496
CALU1_LUNG	2		APOL3	1.28927	0.000145157	0.100578	0.997496
CALU3_LUNG	2		DDX60L	1.41498	0.00014979	0.102405	0.98968
CALU6_LUNG	2		EMBP1	0.80279	0.000156511	0.105492	0.976781
CAMA1_BREAST	2		APOL6	0.952639	0.000159478	0.105492	0.976781
CAOV3_OVARY	2		RP11-391M1.4	-1.44975	0.000160478	0.105492	0.976781
CAOV4_OVARY	2		EPSTI1	1.71984	0.00016557	0.105793	0.975542
CAS1_CENTRAL_NERVOUS_SYSTEM	2		RN7SL737P	-1.18443	0.000166606	0.105793	0.975542
CCK81_LARGE_INTESTINE	2		RTP4	1.77154	0.000167127	0.105793	0.975542
CFPAC1_PANCREAS	2		RP11-539E17.5	1.38782	0.000170813	0.106808	0.971395
CH157MN_CENTRAL_NERVOUS_SYSTEM	2		RP11-1006G14.4	-0.87228	0.00017512	0.106958	0.970785
CHAGOK1_LUNG	2		INTS10	-0.677019	0.000177312	0.106958	0.970785
CJM_SKIN	2		CSNK2A1	-0.570309	0.000177312	0.106958	0.970785
CL11_LARGE_INTESTINE	2		IDO1	1.33357	0.000179529	0.107037	0.970467
CL34_LARGE_INTESTINE	2		ZNF169	-0.788571	0.000182904	0.107795	0.9674
COLO201_LARGE_INTESTINE	2		AC009950.2	1.08055	0.000189833	0.110608	0.956214
COLO205_LARGE_INTESTINE	2		RP5-837J1.2	-0.686382	0.000194589	0.110859	0.955228
COLO320_LARGE_INTESTINE	2		ATP5A1	-0.662834	0.000194589	0.110859	0.955228
COLO678_LARGE_INTESTINE	2		HSPA1B	0.820861	0.000200691	0.113079	0.946616
COLO679_SKIN	2		AC084018.1	-1.15095	0.000220094	0.122664	0.911282
COLO680N_OESOPHAGUS	2		NMI	0.803321	0.000225558	0.124358	0.905327
COLO684_ENDOMETRIUM	2		MICB	0.903436	0.00023687	0.127378	0.894904
COLO699_LUNG	2		COX5BP6	-1.6706	0.000241248	0.127378	0.894904
COLO704_OVARY	2		ACTR3B	-0.910105	0.000242724	0.127378	0.894904
COLO741_SKIN	2		CTC-429P9.3	-0.747366	0.000247203	0.127378	0.894904
COLO783_SKIN	2		ENTPD4	-0.656644	0.00025176	0.127378	0.894904
COLO800_SKIN	2		BST2	1.50623	0.000254841	0.127378	0.894904
COLO829_SKIN	2		RP11-977G19.12	-0.815039	0.000257958	0.127378	0.894904
CORL105_LUNG	2		RP11-481K16.2	-0.928382	0.0002627	0.127378	0.894904
CORL23_LUNG	2		CTD-2240E14.4	0.911425	0.0002627	0.127378	0.894904
CORL279_LUNG	2		CTD-2081C10.7	-2.11276	0.000264298	0.127378	0.894904
CORL88_LUNG	2		TRAPPC8	-0.575744	0.000264298	0.127378	0.894904
COV318_OVARY	2		RP11-566E18.3	-1.12334	0.000265906	0.127378	0.894904
COV362_OVARY	2		ZNF37BP	-0.937068	0.000265906	0.127378	0.894904
COV434_OVARY	2		PSMB9	1.23592	0.000267523	0.127378	0.894904
COV504_OVARY	2		RP11-350F4.2	-0.733198	0.000270785	0.127378	0.894904
COV644_OVARY	2		CTC-429P9.5	-0.887891	0.000270785	0.127378	0.894904
CW2_LARGE_INTESTINE	2		HLA-B	1.14351	0.000275748	0.128534	0.890983
CW9019_SOFT_TISSUE	2		PMPCB	-0.483359	0.000279103	0.128926	0.889661
D283MED_CENTRAL_NERVOUS_SYSTEM	2		KIAA1549	-1.20384	0.00028593	0.1309	0.883061
D341MED_CENTRAL_NERVOUS_SYSTEM	2		RP5-1021I20.1	0.836793	0.000291152	0.132111	0.879062
D384_CENTRAL_NERVOUS_SYSTEM	2		AC007566.10	-0.671521	0.000303686	0.13659	0.864582
D425_CENTRAL_NERVOUS_SYSTEM	2		FAM83A	1.48489	0.00031483	0.139779	0.854557
D458_CENTRAL_NERVOUS_SYSTEM	2		C19orf66	0.905286	0.000316725	0.139779	0.854557
D556_CENTRAL_NERVOUS_SYSTEM	2		RP11-91J19.4	-1.08716	0.000320545	0.139779	0.854557
DANG_PANCREAS	2		LAMP3	1.05859	0.000324409	0.139779	0.854557
DAOY_CENTRAL_NERVOUS_SYSTEM	2		CIITA	0.246647	0.000324409	0.139779	0.854557
DBTRG05MG_CENTRAL_NERVOUS_SYSTEM	2		WRN	-0.689643	0.000336262	0.143679	0.842606
DKMG_CENTRAL_NERVOUS_SYSTEM	2		HLA-F	1.22062	0.000346448	0.146808	0.83325
DLD1_LARGE_INTESTINE	2		PEX5	-0.603139	0.000352698	0.147026	0.832605
DMS114_LUNG	2		CTC-429P9.2	-0.839685	0.000352698	0.147026	0.832605
DMS273_LUNG	2		RP11-16P6.1	-0.97526	0.000363349	0.150245	0.823201
DMS53_LUNG	2		RP11-283I3.6	-0.448686	0.000369883	0.151723	0.818949
DU145_PROSTATE	2		RP11-50C13.1	-1.06	0.000378766	0.153534	0.813794
EBC1_LUNG	2		HCG4P11	1.21927	0.000383282	0.153534	0.813794
ECC10_STOMACH	2		RP11-305E6.4	-0.914185	0.000383282	0.153534	0.813794
ECGI10_OESOPHAGUS	2		CTD-2196E14.4	-0.67162	0.000387848	0.154159	0.812031
EFE184_ENDOMETRIUM	2		RP11-15N24.4	-1.03619	0.000392465	0.154524	0.811005
EFM19_BREAST	2		STAT4	1.37593	0.000394793	0.154524	0.811005
EFM192A_BREAST	2		RP4-725G10.3	1.24419	0.000399487	0.155177	0.809174
EFO21_OVARY	2		F3	0.844441	0.00041879	0.15906	0.79844
EFO27_OVARY	2		RP11-122G18.5	-0.701248	0.00041879	0.15906	0.79844
EKVX_LUNG	2		IRF1	0.682766	0.00041879	0.15906	0.79844
EN_ENDOMETRIUM	2		HSPB1P1	0.700886	0.000431293	0.160247	0.795209
EPLC272H_LUNG	2		SFTA1P	1.69775	0.000431293	0.160247	0.795209
ES2_OVARY	2		ENTPD1	-0.856647	0.000431293	0.160247	0.795209
ESS1_ENDOMETRIUM	2		RP11-88I21.1	0.293794	0.000446757	0.164799	0.783046
EW8_BONE	2		GSDMC	1.46086	0.000454682	0.166314	0.779071
EWS502_BONE	2		POLRMT	-0.616781	0.000457352	0.166314	0.779071
FADU_UPPER_AERODIGESTIVE_TRACT	2		NDUFA5	-0.532108	0.000465452	0.167682	0.775513
FU97_STOMACH	2		ATP9B	-0.675188	0.000468181	0.167682	0.775513
FUOV1_OVARY	2		RP11-342K6.1	-0.547557	0.000470925	0.167682	0.775513
G361_SKIN	2		ABCB11	0.527006	0.000476459	0.168308	0.773894
G401_SOFT_TISSUE	2		RP11-251G23.5	-0.800397	0.000479249	0.168308	0.773894
G402_SOFT_TISSUE	2		FAM35A	-0.555883	0.000484874	0.169125	0.771791
GAMG_CENTRAL_NERVOUS_SYSTEM	2		GOLGA6L9	-0.757924	0.000496309	0.171944	0.764612
GB1_CENTRAL_NERVOUS_SYSTEM	2		RARRES3	0.942586	0.00050505	0.172232	0.763887
GI1_CENTRAL_NERVOUS_SYSTEM	2		ATF7	-0.420617	0.000510957	0.172232	0.763887
GP2D_LARGE_INTESTINE	2		TMOD3	0.652142	0.000510957	0.172232	0.763887
GSS_STOMACH	2		TLR2	1.38675	0.000513934	0.172232	0.763887
GSU_STOMACH	2		CTAGE7P	-1.02472	0.000513934	0.172232	0.763887
HCC1143_BREAST	2		GRAMD2	1.6189	0.000522964	0.17412	0.759152
HCC1187_BREAST	2		ADRB2	1.55372	0.000532142	0.176032	0.754407
HCC1359_LUNG	2		FAM46B	1.33492	0.000538343	0.176942	0.752168
HCC1395_BREAST	2		CLDN15	-1.11028	0.000580322	0.187046	0.728052
HCC1428_BREAST	2		PSMB8	0.960241	0.000583675	0.187046	0.728052
HCC15_LUNG	2		UPK3B	0.778906	0.000583675	0.187046	0.728052
HCC1500_BREAST	2		KLHDC7B	0.368028	0.000583675	0.187046	0.728052
HCC1569_BREAST	2		RP11-46D6.1	0.516938	0.000597265	0.190212	0.720762
HCC1833_LUNG	2		RP11-582J16.4	-0.804854	0.00060417	0.191223	0.718459
HCC1937_BREAST	2		RP11-722E23.2	-0.872644	0.000611149	0.192173	0.716307
HCC1954_BREAST	2		SWT1	-0.698626	0.000614667	0.192173	0.716307
HCC202_BREAST	2		ZNF248	-0.663096	0.000621759	0.193053	0.714324
HCC2218_BREAST	2		ELP2	-0.665248	0.000625333	0.193053	0.714324
HCC2429_LUNG	2		PARGP1	-0.370995	0.00063254	0.193053	0.714324
HCC2450_LUNG	2		CTD-2521M24.9	1.21218	0.00063254	0.193053	0.714324
HCC2814_LUNG	2		CDH3	1.60762	0.000639823	0.19412	0.711929
HCC33_LUNG	2		USP41	0.879256	0.000654625	0.197443	0.704559
HCC364_LUNG	2		PTAFR	1.23991	0.000662145	0.197617	0.704176
HCC38_BREAST	2		ANKRD16	-0.686138	0.000669745	0.197617	0.704176
HCC44_LUNG	2		ZNF589	-0.777822	0.000689101	0.197617	0.704176
HCC461_LUNG	2		JHDM1D	-1.65773	0.000689101	0.197617	0.704176
HCC515_LUNG	2		RP11-16P20.3	-0.743793	0.000689101	0.197617	0.704176
HCC70_BREAST	2		RP11-140H17.1	-1.12564	0.000689101	0.197617	0.704176
HCC827_LUNG	2		STAC3	-3.31551	0.000693034	0.197617	0.704176
HCC827GR5_LUNG	2		ZNF397	-0.966427	0.000700963	0.197617	0.704176
HCC95_LUNG	2		TYMP	1.71987	0.000700963	0.197617	0.704176
HCT116_LARGE_INTESTINE	2		WDR48	-0.500813	0.000704959	0.197617	0.704176
HCT15_LARGE_INTESTINE	2		C5orf56	0.564574	0.000708976	0.197617	0.704176
HEC1A_ENDOMETRIUM	2		CACNA1C-AS2	-4.56467	0.000708976	0.197617	0.704176
HEC251_ENDOMETRIUM	2		ZNF3	-0.585515	0.000713014	0.197617	0.704176
HEC265_ENDOMETRIUM	2		ZNF775	-1.00508	0.000713014	0.197617	0.704176
HEC50B_ENDOMETRIUM	2		KCNMB3P1	0.918894	0.000713014	0.197617	0.704176
HEC59_ENDOMETRIUM	2		MKLN1	-0.522013	0.000725258	0.199929	0.699123
HEC6_ENDOMETRIUM	2		LMBR1L	-0.645673	0.000729383	0.199991	0.698989
HEKTE_KIDNEY	2		RP11-316M21.7	-0.919365	0.000733529	0.200058	0.698843
HELA_CERVIX	2		SMARCC1	-0.56641	0.000746099	0.201345	0.69606
HEP3B217_LIVER	2		TNKS	-0.582711	0.000746099	0.201345	0.69606
HEPG2_LIVER	2		FAM109A	-0.809658	0.000763171	0.201463	0.695804
HEYA8_OVARY	2		RP11-163E9.2	-0.498668	0.000771843	0.201463	0.695804
HGC27_STOMACH	2		RFK	-0.74901	0.000771843	0.201463	0.695804
HK2_KIDNEY	2		CREM	-0.922326	0.000776212	0.201463	0.695804
HLC1_LUNG	2		MBTD1	-0.627063	0.00078946	0.201463	0.695804
HLE_LIVER	2		VAV1	1.13092	0.00078946	0.201463	0.695804
HLF_LIVER	2		FXYD5	0.82275	0.00078946	0.201463	0.695804
HMC18_BREAST	2		IFITM2	1.32246	0.000798408	0.201463	0.695804
HOP62_LUNG	2		APPL2	-0.582873	0.000798408	0.201463	0.695804
HPAC_PANCREAS	2		EN1	0.0386576	0.000802918	0.201463	0.695804
HPAFII_PANCREAS	2		HES5	1.15573	0.000807451	0.201463	0.695804
HS294T_SKIN	2		RP11-567I13.1	-0.499111	0.000807451	0.201463	0.695804
HS578T_BREAST	2		DCAKD	-0.634862	0.000807451	0.201463	0.695804
HS683_CENTRAL_NERVOUS_SYSTEM	2		ZNF343	-0.5332	0.000807451	0.201463	0.695804
HS695T_SKIN	2		C20orf96	-0.988158	0.000812007	0.201463	0.695804
HS729_SOFT_TISSUE	2		RASSF5	1.0395	0.000816588	0.201463	0.695804
HS766T_PANCREAS	2		TMTC4	-1.01089	0.000816588	0.201463	0.695804
HS852T_SKIN	2		LY6E	0.738045	0.000821192	0.201463	0.695804
HS944T_SKIN	2		RP11-49K24.8	-0.733388	0.000821192	0.201463	0.695804
HSC2_UPPER_AERODIGESTIVE_TRACT	2		PTPRG-AS1	-1.1088	0.000839852	0.20369	0.69103
HSC3_UPPER_AERODIGESTIVE_TRACT	2		LINC00641	-0.845942	0.000844578	0.20369	0.69103
HT1080_SOFT_TISSUE	2		RP11-615I2.2	1.45311	0.000844578	0.20369	0.69103
HT115_LARGE_INTESTINE	2		NFKBIA	1.02588	0.000849329	0.20369	0.69103
HT1197_URINARY_TRACT	2		TMEM173	0.715025	0.000854104	0.20369	0.69103
HT1376_URINARY_TRACT	2		C10orf54	1.17875	0.000854104	0.20369	0.69103
HT144_SKIN	2		CTB-118N6.3	-1.70096	0.00086373	0.205032	0.688179
HT29_LARGE_INTESTINE	2		BLCAP	0.520295	0.000873456	0.206385	0.685321
HT55_LARGE_INTESTINE	2		RP11-513M16.8	-1.032	0.000878357	0.206591	0.684888
HUG1N_STOMACH	2		RP4-597N16.4	-1.49769	0.000888236	0.207015	0.683997
HUH1_LIVER	2		ZNF92	-0.833203	0.000888236	0.207015	0.683997
HUH6_LIVER	2		POLI	-0.806353	0.000903247	0.208626	0.680632
HUH7_LIVER	2		HLA-E	0.684659	0.000908303	0.208626	0.680632
HUPT4_PANCREAS	2		BCDIN3D-AS1	-0.617976	0.000918493	0.208626	0.680632
HUTU80_SMALL_INTESTINE	2		RP11-56B16.5	0.613211	0.000918493	0.208626	0.680632
IALM_LUNG	2		SLC39A6	-0.984847	0.000918493	0.208626	0.680632
IGR1_SKIN	2		MIR3125	1.52552	0.000923628	0.208626	0.680632
IGR37_SKIN	2		RP11-274E7.2	0.897685	0.000923628	0.208626	0.680632
IGR39_SKIN	2		CTD-3193O13.14	-1.42904	0.000939193	0.211211	0.675283
IGROV1_OVARY	2		CTD-2639E6.9	-1.149	0.000952348	0.213235	0.671143
IM95_STOMACH	2		ZFC3H1	-0.512442	0.000960323	0.214085	0.669413
IOMMLEE_CENTRAL_NERVOUS_SYSTEM	2		RP11-964E11.2	0.549447	0.000965674	0.214346	0.668884
IPC298_SKIN	2		SETMAR	-0.693073	0.000971053	0.214611	0.668348
ISHIKAWAHERAKLIO02ER_ENDOMETRIUM	2		AC067945.4	1.01475	0.000976459	0.21488	0.667805
JHESOAD1_OESOPHAGUS	2		EPB42	-1.06485	0.000987356	0.215708	0.666133
JHH1_LIVER	2		RP11-178L8.8	-0.721729	0.000992846	0.215708	0.666133
JHH5_LIVER	2		DHX58	1.03323	0.000992846	0.215708	0.666133
JHH6_LIVER	2		USH1C	-4.16422	0.00100949	0.216866	0.663809
JHH7_LIVER	2		MSI2	-0.891829	0.00100949	0.216866	0.663809
JHOC5_OVARY	2		RP11-313D6.3	-1.43666	0.00101509	0.216866	0.663809
JHOM1_OVARY	2		TBC1D20	-0.545894	0.00101509	0.216866	0.663809
JHOS2_OVARY	2		LINC00926	-1.26721	0.00103208	0.21958	0.658408
JHUEM2_ENDOMETRIUM	2		RP11-13N13.2	-0.878503	0.00104933	0.222042	0.653565
JIMT1_BREAST	2		WDR53	0.337298	0.00105513	0.222042	0.653565
JL1_PLEURA	2		CTD-3195I5.1	-0.543032	0.00106097	0.222042	0.653565
JMSU1_URINARY_TRACT	2		PSMA6P2	0.80193	0.00106097	0.222042	0.653565
JR_SOFT_TISSUE	2		RHOD	1.05492	0.00107274	0.222119	0.653415
K029AX_SKIN	2		REC8	0.219442	0.00107274	0.222119	0.653415
KALS1_CENTRAL_NERVOUS_SYSTEM	2		C4orf22	1.30883	0.00107867	0.222119	0.653415
KATOIII_STOMACH	2		GDPD1	-1.39382	0.00107867	0.222119	0.653415
KD_SOFT_TISSUE	2		PRKCDBP	1.07147	0.00110268	0.225409	0.647029
KE39_STOMACH	2		RP11-1020A11.2	-0.648169	0.00110877	0.225409	0.647029
KELLY_AUTONOMIC_GANGLIA	2		RP11-890B15.2	0.396079	0.00111488	0.225409	0.647029
KM12_LARGE_INTESTINE	2		CRLS1	-0.684242	0.00111488	0.225409	0.647029
KMRC1_KIDNEY	2		RP11-793H13.3	-0.429276	0.00112102	0.225409	0.647029
KMRC2_KIDNEY	2		PSMB10	1.01351	0.00112102	0.225409	0.647029
KMRC20_KIDNEY	2		LANCL1	-0.647889	0.0011334	0.226125	0.645652
KNS42_CENTRAL_NERVOUS_SYSTEM	2		PSORS1C1	0.812746	0.0011334	0.226125	0.645652
KNS60_CENTRAL_NERVOUS_SYSTEM	2		XXbac-B135H6.15	0.763711	0.00114591	0.226854	0.644253
KNS62_LUNG	2		PSMA6P1	0.615563	0.00114591	0.226854	0.644253
KNS81_CENTRAL_NERVOUS_SYSTEM	2		RAB43	0.450614	0.00115854	0.227598	0.642831
KP1NL_PANCREAS	2		ELMOD2	-0.443834	0.00115854	0.227598	0.642831
KP2_PANCREAS	2		THNSL1	-0.828021	0.00117774	0.229415	0.639378
KP3_PANCREAS	2		BMP3	0.588659	0.0011842	0.229415	0.639378
KP4_PANCREAS	2		TNFAIP2	1	0.0011842	0.229415	0.639378
KPL1_BREAST	2		CCNJ	-0.808006	0.00119069	0.229415	0.639378
KPNSI9S_AUTONOMIC_GANGLIA	2		LGALS3BP	0.837206	0.00119069	0.229415	0.639378
KPNYN_AUTONOMIC_GANGLIA	2		LARS	-0.471243	0.00119722	0.229415	0.639378
KS1_CENTRAL_NERVOUS_SYSTEM	2		PTAR1	-0.577418	0.00120378	0.229415	0.639378
KU1919_URINARY_TRACT	2		CAPSL	1.64453	0.00121038	0.229415	0.639378
KURAMOCHI_OVARY	2		BTAF1	-0.527319	0.00121701	0.229415	0.639378
KYM1_SOFT_TISSUE	2		RP11-571L19.8	-0.769338	0.00122367	0.229415	0.639378
KYSE140_OESOPHAGUS	2		RP11-267M23.4	-1.10457	0.00122367	0.229415	0.639378
KYSE150_OESOPHAGUS	2		NMNAT2	0.853789	0.00123709	0.229415	0.639378
KYSE180_OESOPHAGUS	2		RP11-101E13.5	-0.681614	0.00123709	0.229415	0.639378
KYSE30_OESOPHAGUS	2		APOL1	0.565873	0.00123709	0.229415	0.639378
KYSE410_OESOPHAGUS	2		NEURL3	0.54363	0.00124386	0.229415	0.639378
KYSE450_OESOPHAGUS	2		DTX2	0.484345	0.00124386	0.229415	0.639378
KYSE510_OESOPHAGUS	2		RP11-74E22.5	-0.526029	0.00124386	0.229415	0.639378
KYSE520_OESOPHAGUS	2		FAIM3	0.850794	0.00125748	0.229514	0.639191
KYSE70_OESOPHAGUS	2		ACTBP14	1.26894	0.00126435	0.229514	0.639191
L33_PANCREAS	2		LMO2	1.08662	0.00126435	0.229514	0.639191
LC1SQSF_LUNG	2		RP11-881L2.1	0.54677	0.00126435	0.229514	0.639191
LCLC103H_LUNG	2		ARID3A	-1.45635	0.00127125	0.229514	0.639191
LCLC97TM1_LUNG	2		AC005264.2	1.29791	0.00127125	0.229514	0.639191
LI7_LIVER	2		SCEL-AS1	1.29589	0.00128515	0.231211	0.635992
LK2_LUNG	2		RBM33	-0.441435	0.00130627	0.233609	0.63151
LMSU_STOMACH	2		CDK5R1	-1.21432	0.00132053	0.233609	0.63151
LN18_CENTRAL_NERVOUS_SYSTEM	2		RP4-641G12.3	1.52336	0.00132772	0.233609	0.63151
LN215_CENTRAL_NERVOUS_SYSTEM	2		AC138517.4	1.12907	0.00132772	0.233609	0.63151
LN229_CENTRAL_NERVOUS_SYSTEM	2		TMPOP1	0.919662	0.00132772	0.233609	0.63151
LN235_CENTRAL_NERVOUS_SYSTEM	2		LEAP2	-0.948172	0.00133493	0.233609	0.63151
LN319_CENTRAL_NERVOUS_SYSTEM	2		CD59	1.26957	0.00133493	0.233609	0.63151
LN340_CENTRAL_NERVOUS_SYSTEM	2		CAPN1	1.0423	0.00133493	0.233609	0.63151
LN382_CENTRAL_NERVOUS_SYSTEM	2		RP4-791C19.1	0.59776	0.00134219	0.23408	0.630636
LN428_CENTRAL_NERVOUS_SYSTEM	2		RP11-44K6.4	1.35021	0.00134948	0.234554	0.629758
LN443_CENTRAL_NERVOUS_SYSTEM	2		SLC26A3	-10.6492	0.00136417	0.235511	0.627989
LN464_CENTRAL_NERVOUS_SYSTEM	2		SECISBP2	-0.515344	0.00136417	0.235511	0.627989
LNCAPCLONEFGC_PROSTATE	2		SALL1	-5.62261	0.00138275	0.237462	0.624406
LNZ308_CENTRAL_NERVOUS_SYSTEM	2		ANO7P1	0.782731	0.001394	0.237462	0.624406
LOUNH91_LUNG	2		RPS20P21	-1.00931	0.001394	0.237462	0.624406
LOVO_LARGE_INTESTINE	2		CTD-2521M24.5	2.42278	0.001394	0.237462	0.624406
LOXIMVI_SKIN	2		NLK	-0.64009	0.00142443	0.241044	0.617904
LS180_LARGE_INTESTINE	2		XRN2	-0.436379	0.00142443	0.241044	0.617904
LS411N_LARGE_INTESTINE	2		TRIM24	-0.856801	0.00143213	0.24155	0.616993
LS513_LARGE_INTESTINE	2		RP11-66B24.4	1.02498	0.00143987	0.24206	0.616078
LU65_LUNG	2		LAP3	0.827682	0.00144765	0.242572	0.615159
LU99_LUNG	2		MYO1B	0.870961	0.00146333	0.242818	0.614719
LUDLU1_LUNG	2		CSNK2A3	-0.477167	0.00146333	0.242818	0.614719
LXF289_LUNG	2		RP11-347I19.8	-1.08223	0.00146333	0.242818	0.614719
M059K_CENTRAL_NERVOUS_SYSTEM	2		FAM175A	-0.67033	0.0015032	0.24863	0.604447
MCF7_BREAST	2		PSME2	0.636783	0.00152761	0.251721	0.599081
MDAMB157_BREAST	2		RFPL4B	-3.59728	0.00153171	0.251721	0.599081
MDAMB175VII_BREAST	2		QARS	-0.403206	0.00154408	0.252942	0.596978
MDAMB231_BREAST	2		RNF170	-0.634812	0.00155237	0.253492	0.596036
MDAMB361_BREAST	2		GPAM	-0.709562	0.00156909	0.2546	0.594142
MDAMB415_BREAST	2		CTA-246H3.12	-2.74278	0.00156909	0.2546	0.594142
MDAMB435S_SKIN	2		LYSMD2	0.511111	0.00157751	0.255158	0.59319
MDAMB436_BREAST	2		ISCA1	-0.464412	0.00159447	0.257091	0.589912
MDAMB453_BREAST	2		FASTKD5	-0.48867	0.00160302	0.257425	0.589349
MDAMB468_BREAST	2		NCF2	0.862022	0.00161161	0.257425	0.589349
MDAPCA2B_PROSTATE	2		TAP2	0.658786	0.00161161	0.257425	0.589349
MDST8_LARGE_INTESTINE	2		DHX16	0.362136	0.00162891	0.258155	0.58812
MELHO_SKIN	2		CST6	2.09374	0.00163326	0.258155	0.58812
MELJUSO_SKIN	2		HILPDA	-0.897904	0.00163762	0.258155	0.58812
MEWO_SKIN	2		LETMD1	-0.5328	0.00163762	0.258155	0.58812
MFE296_ENDOMETRIUM	2		GIGYF1	-0.56856	0.00164638	0.258155	0.58812
MFE319_ENDOMETRIUM	2		ALDH18A1	-0.546144	0.00164638	0.258155	0.58812
MHHES1_BONE	2		IRF7	1.76613	0.00166403	0.260126	0.584816
MIAPACA2_PANCREAS	2		DHRS9	0.80319	0.00167292	0.260721	0.583825
MKL1_SKIN	2		PEX1	-0.549222	0.00168185	0.261318	0.58283
MKL2_SKIN	2		RP11-363L24.3	-0.875271	0.00169082	0.261919	0.581833
MKN1_STOMACH	2		RP11-64C12.8	0.618251	0.00169984	0.262523	0.580832
MKN45_STOMACH	2		RP11-155G14.6	-0.979036	0.00170891	0.26313	0.579829
MKN7_STOMACH	2		ZNF25	-0.662807	0.00172717	0.263349	0.579469
MORCPR_LUNG	2		TMC2	-1.52978	0.00173636	0.263349	0.579469
MPP89_PLEURA	2		CLTB	0.583955	0.00174561	0.263349	0.579469
NB1_AUTONOMIC_GANGLIA	2		HLA-K	0.538836	0.00174561	0.263349	0.579469
NCCSTCK140_STOMACH	2		TMEM198B	-0.88316	0.00174561	0.263349	0.579469
NCIH1048_LUNG	2		MIR4260	0.700023	0.00175489	0.263349	0.579469
NCIH1105_LUNG	2		ZBP1	2.48142	0.00175489	0.263349	0.579469
NCIH1155_LUNG	2		CDH17	-8.41764	0.00176423	0.263349	0.579469
NCIH1299_LUNG	2		LAMB3	0.621263	0.00177361	0.263349	0.579469
NCIH1339_LUNG	2		UNC93B7	0.696119	0.00177361	0.263349	0.579469
NCIH1355_LUNG	2		RP11-1166P10.1	0.868039	0.00177361	0.263349	0.579469
NCIH1373_LUNG	2		MIR31HG	0.926368	0.00178303	0.263349	0.579469
NCIH1395_LUNG	2		R3HDM2	-0.555522	0.00178303	0.263349	0.579469
NCIH1435_LUNG	2		ALDH1A3	1.05208	0.00178303	0.263349	0.579469
NCIH1437_LUNG	2		TMEM120B	-0.545015	0.0017925	0.263349	0.579469
NCIH146_LUNG	2		F8A3	0.633407	0.0017925	0.263349	0.579469
NCIH1568_LUNG	2		LTB	2.27296	0.00180202	0.263693	0.578901
NCIH1573_LUNG	2		SPATS2L	0.540873	0.00181158	0.263693	0.578901
NCIH1581_LUNG	2		GPC2	-1.61563	0.00181158	0.263693	0.578901
NCIH1623_LUNG	2		KB-431C1.4	-0.639876	0.00182119	0.263693	0.578901
NCIH1648_LUNG	2		RAB1C	0.748245	0.00182119	0.263693	0.578901
NCIH1666_LUNG	2		AC073254.1	-0.50846	0.00183085	0.263693	0.578901
NCIH1693_LUNG	2		UBA7	0.973755	0.00183085	0.263693	0.578901
NCIH1694_LUNG	2		RP11-56B16.4	0.576049	0.0018503	0.265749	0.575529
NCIH1703_LUNG	2		LPAR1	0.925683	0.00186995	0.267074	0.573368
NCIH1792_LUNG	2		CCL5	1.57521	0.00186995	0.267074	0.573368
NCIH1793_LUNG	2		HNF1A	-7.01978	0.00187984	0.267741	0.572285
NCIH1836_LUNG	2		MAPK8	-0.545084	0.00188978	0.268344	0.571308
NCIH1838_LUNG	2		RP11-53O19.3	-0.810698	0.00189977	0.268344	0.571308
NCIH1876_LUNG	2		KEL	-2.75449	0.00189977	0.268344	0.571308
NCIH1915_LUNG	2		ZDHHC4P1	1.8004	0.00190981	0.268964	0.570306
NCIH1944_LUNG	2		VKORC1L1	-0.414306	0.0019199	0.268964	0.570306
NCIH1975_LUNG	2		RP5-894A10.2	-0.569115	0.0019199	0.268964	0.570306
NCIH2004RT_SOFT_TISSUE	2		AURKA	0.372731	0.00194022	0.270983	0.567057
NCIH2009_LUNG	2		RP11-180C1.1	1.61059	0.00195045	0.270983	0.567057
NCIH2023_LUNG	2		GSDMD	0.563085	0.00195045	0.270983	0.567057
NCIH2030_LUNG	2		IFIT1B	1.38748	0.00196074	0.270983	0.567057
NCIH2052_PLEURA	2		RP11-441O15.3	-0.816986	0.00196074	0.270983	0.567057
NCIH2066_LUNG	2		TRIM34	1.38613	0.00197107	0.271679	0.565943
NCIH2087_LUNG	2		ATP5A1P3	-0.908983	0.00198146	0.272335	0.564897
NCIH209_LUNG	2		AC017076.5	0.672074	0.00200237	0.272335	0.564897
NCIH211_LUNG	2		SCEL	0.994356	0.00200237	0.272335	0.564897
NCIH2110_LUNG	2		IFI27L2	0.942028	0.00200237	0.272335	0.564897
NCIH2122_LUNG	2		RP11-95D17.1	-0.574698	0.00201291	0.272335	0.564897
NCIH2126_LUNG	2		RP11-152F13.8	-0.69473	0.00201291	0.272335	0.564897
NCIH2170_LUNG	2		SELL	-0.502141	0.0020235	0.272335	0.564897
NCIH2171_LUNG	2		FZD3	-0.927083	0.0020235	0.272335	0.564897
NCIH2172_LUNG	2		AC015691.13	0.918085	0.00203413	0.272335	0.564897
NCIH2228_LUNG	2		RP11-277P12.20	1.22955	0.00203413	0.272335	0.564897
NCIH2286_LUNG	2		S100A2	1.58394	0.00204482	0.272335	0.564897
NCIH2291_LUNG	2		TRANK1	1.0917	0.00204482	0.272335	0.564897
NCIH23_LUNG	2		ZNF503-AS1	1.8399	0.00205018	0.272335	0.564897
NCIH2405_LUNG	2		RP11-253I19.3	-1.54945	0.00205018	0.272335	0.564897
NCIH2452_PLEURA	2		RPL23AP53	-0.776595	0.00208809	0.275231	0.560303
NCIH28_PLEURA	2		ADAM1B	-1.11674	0.00208809	0.275231	0.560303
NCIH2882_LUNG	2		DESI1	-0.452823	0.00208809	0.275231	0.560303
NCIH2887_LUNG	2		ARHGDIB	1.69368	0.00211004	0.275995	0.559098
NCIH292_LUNG	2		ANKRD13B	-1.12894	0.00211004	0.275995	0.559098
NCIH3122_LUNG	2		MX2	2.16582	0.00211004	0.275995	0.559098
NCIH322_LUNG	2		PSMC1P3	0.653176	0.0021322	0.277691	0.556438
NCIH3255_LUNG	2		RBMS2P1	0.62468	0.00215458	0.277691	0.556438
NCIH358_LUNG	2		IFT88	-0.54334	0.00216584	0.277691	0.556438
NCIH441_LUNG	2		ACACA	-0.511639	0.00216584	0.277691	0.556438
NCIH446_LUNG	2		EIF4BP7	-0.5835	0.00216584	0.277691	0.556438
NCIH460_LUNG	2		CTD-3023L14.1	1.08913	0.0021715	0.277691	0.556438
NCIH508_LARGE_INTESTINE	2		EXOC4	-0.476663	0.00217716	0.277691	0.556438
NCIH520_LUNG	2		VPS13A	-0.661722	0.00217716	0.277691	0.556438
NCIH522_LUNG	2		ZNF37A	-0.588895	0.00217716	0.277691	0.556438
NCIH526_LUNG	2		F8A2	0.627128	0.00217716	0.277691	0.556438
NCIH647_LUNG	2		PCDH7	0.846435	0.00219997	0.278521	0.555141
NCIH650_LUNG	2		EIF4B	-0.532896	0.00219997	0.278521	0.555141
NCIH660_PROSTATE	2		SYT16	1.1098	0.00219997	0.278521	0.555141
NCIH661_LUNG	2		RP11-242F4.2	-1.00279	0.00221145	0.279286	0.553951
NCIH716_LARGE_INTESTINE	2		MUC16	0.182799	0.00222299	0.280053	0.552759
NCIH727_LUNG	2		CD74	0.370268	0.00224624	0.280426	0.552181
NCIH747_LARGE_INTESTINE	2		RP11-361F15.2	-0.89336	0.00224624	0.280426	0.552181
NCIH838_LUNG	2		HDHD2	-0.625223	0.00224624	0.280426	0.552181
NCIH841_LUNG	2		AC098617.1	1.35629	0.00225794	0.280426	0.552181
NCIH854_LUNG	2		RP11-564C24.1	1.4039	0.00225794	0.280426	0.552181
NCIN87_STOMACH	2		RP11-115J23.1	0.774712	0.00226382	0.280426	0.552181
NIHOVCAR3_OVARY	2		RP11-169K16.6	0.514781	0.0022697	0.280426	0.552181
NUGC3_STOMACH	2		HLA-DRA	-0.57131	0.0022697	0.280426	0.552181
OAW42_OVARY	2		TMEM209	-0.496324	0.00228152	0.281209	0.550971
OC314_OVARY	2		GBP1	0.969391	0.0022934	0.28132	0.5508
OCUM1_STOMACH	2		RP3-514P16.1	0.542183	0.0022934	0.28132	0.5508
OE33_OESOPHAGUS	2		AGK	-0.469558	0.00230533	0.282108	0.549584
OELE_OVARY	2		METTL2B	-0.406452	0.00231731	0.282228	0.5494
OSRC2_KIDNEY	2		PAXIP1	-0.528707	0.00231731	0.282228	0.5494
OUMS23_LARGE_INTESTINE	2		PAN2	-0.583141	0.00232936	0.282354	0.549207
OV7_OVARY	2		PLK1S1	-0.852031	0.00232936	0.282354	0.549207
OV90_OVARY	2		RP11-1223D19.1	1.27228	0.00234146	0.282485	0.549005
OVCAR4_OVARY	2		INSIG2	0.380399	0.00234146	0.282485	0.549005
OVCAR8_OVARY	2		TRIM22	1.24499	0.00236584	0.284756	0.545527
OVISE_OVARY	2		CLCN5	-1.15746	0.00237811	0.285563	0.544298
OVTOKO_OVARY	2		RP1-283E3.4	-0.771717	0.00239045	0.286373	0.543068
PANC0203_PANCREAS	2		AC145343.2	0.690357	0.00240284	0.287187	0.541836
PANC0327_PANCREAS	2		MON2	-0.368627	0.00244037	0.290473	0.536894
PANC0403_PANCREAS	2		TSPAN2	0.652386	0.002453	0.290473	0.536894
PANC0504_PANCREAS	2		PGPEP1L	-0.302374	0.002453	0.290473	0.536894
PANC0813_PANCREAS	2		RP11-1148L6.5	-0.719385	0.002453	0.290473	0.536894
PANC1_PANCREAS	2		KIF18A	0.446076	0.00247843	0.291058	0.53602
PANC1005_PANCREAS	2		RP11-884K10.7	-0.826597	0.00249124	0.291058	0.53602
PATU8988T_PANCREAS	2		LY6K	0.798849	0.00249124	0.291058	0.53602
PC14_LUNG	2		RP5-1068E13.7	-0.990291	0.00249124	0.291058	0.53602
PC3_PROSTATE	2		RP11-114F3.5	-0.89499	0.00250411	0.291058	0.53602
PECAPJ49_UPPER_AERODIGESTIVE_TRACT	2		STS	0.951513	0.00250411	0.291058	0.53602
PETA_SKIN	2		IL20	-1.25694	0.00253003	0.291058	0.53602
PK1_PANCREAS	2		RP11-18B3.2	0.429445	0.00253003	0.291058	0.53602
PLCPRF5_LIVER	2		RNF138	-0.618669	0.00253003	0.291058	0.53602
PRECLH_PROSTATE	2		MPST	-0.688984	0.00253003	0.291058	0.53602
PSN1_PANCREAS	2		SIX4	0.426482	0.00254309	0.291058	0.53602
QGP1_PANCREAS	2		COQ6	0.225827	0.00254309	0.291058	0.53602
RCC4_KIDNEY	2		TK1	0.578627	0.00254309	0.291058	0.53602
RD_SOFT_TISSUE	2		ZNFX1	0.761219	0.00254309	0.291058	0.53602
RDES_BONE	2		RP3-402G11.26	-0.457413	0.00254309	0.291058	0.53602
RERFLCAD2_LUNG	2		LGALS9	1.21757	0.0025562	0.291908	0.534754
RERFLCAI_LUNG	2		CLYBL	-1.44619	0.00256938	0.29276	0.533488
RERFLCMS_LUNG	2		FAM117B	-0.875684	0.00258261	0.293178	0.532869
RH30_SOFT_TISSUE	2		GPR87	1.07638	0.00259591	0.293178	0.532869
RH41_SOFT_TISSUE	2		RP11-592B15.4	-0.344169	0.00259591	0.293178	0.532869
RKN_SOFT_TISSUE	2		COIL	-0.374389	0.00259591	0.293178	0.532869
RKO_LARGE_INTESTINE	2		FBXO39	1.08049	0.00260259	0.293286	0.532709
RL952_ENDOMETRIUM	2		FAM172A	-0.587739	0.00263619	0.295127	0.529992
RMGI_OVARY	2		KLRG1	-1.19333	0.00263619	0.295127	0.529992
RMUGS_OVARY	2		RP11-109D20.2	-0.760018	0.00263619	0.295127	0.529992
RPMI7951_SKIN	2		SAMHD1	0.870391	0.00264974	0.295998	0.528712
RT112_URINARY_TRACT	2		RP5-1085F17.3	-0.884602	0.00266336	0.296872	0.527431
RVH421_SKIN	2		CTC-303L1.2	-1.19972	0.00267019	0.296988	0.527262
SAOS2_BONE	2		STK40	-0.595059	0.00267704	0.297105	0.52709
SBC5_LUNG	2		LHFP	0.747294	0.00269078	0.297985	0.525805
SCC25_UPPER_AERODIGESTIVE_TRACT	2		LAMA3	0.701048	0.00270459	0.298869	0.524519
SCC4_UPPER_AERODIGESTIVE_TRACT	2		CTD-2196E14.9	-0.563284	0.00271846	0.299361	0.523804
SF126_CENTRAL_NERVOUS_SYSTEM	2		MEX3A	-1.29604	0.0027324	0.299361	0.523804
SF172_CENTRAL_NERVOUS_SYSTEM	2		RP11-389C8.3	-0.551539	0.0027324	0.299361	0.523804
SF295_CENTRAL_NERVOUS_SYSTEM	2		NTN4	0.991569	0.0027324	0.299361	0.523804
SF767_CENTRAL_NERVOUS_SYSTEM	2		RP11-690D19.3	-1.00131	0.0027464	0.300138	0.52268
SH4_SKIN	2		ARHGAP23P1	0.878907	0.00276047	0.300138	0.52268
SHP77_LUNG	2		ODF3B	0.845869	0.00276047	0.300138	0.52268
SIHA_CERVIX	2		GLYCTK-AS1	-1.32223	0.00277461	0.300138	0.52268
SJRH30_SOFT_TISSUE	2		MGEA5	-0.42791	0.00277461	0.300138	0.52268
SJSA1_BONE	2		IRF9	0.719383	0.00277461	0.300138	0.52268
SKCO1_LARGE_INTESTINE	2		PEBP1	-0.624767	0.00278881	0.301039	0.521378
SKES1_BONE	2		GS1-293C5.1	-0.875822	0.00281741	0.302851	0.518771
SKHEP1_LIVER	2		RP11-771F20.1	0.843664	0.00281741	0.302851	0.518771
SKMEL2_SKIN	2		RP11-318E3.4	-0.92925	0.00283181	0.303762	0.517467
SKMEL28_SKIN	2		CLIC5	-1.0014	0.00286081	0.306232	0.513949
SKMEL3_SKIN	2		IFNL1	1.97064	0.00287542	0.307154	0.512643
SKMEL30_SKIN	2		NLE1	-0.395219	0.00289009	0.30808	0.511337
SKMEL5_SKIN	2		TP63	0.846017	0.00291963	0.3093	0.50962
SKMES1_LUNG	2		RP11-390E23.6	-0.641732	0.00291963	0.3093	0.50962
SKNBE2_AUTONOMIC_GANGLIA	2		MMP19	-0.726297	0.00291963	0.3093	0.50962
SKNDZ_AUTONOMIC_GANGLIA	2		PTCD3	-0.433468	0.00293451	0.309898	0.508781
SKNEP1_BONE	2		FAM160A1	0.589491	0.00294946	0.309898	0.508781
SKNFI_AUTONOMIC_GANGLIA	2		UNC93B6	0.956217	0.00294946	0.309898	0.508781
SKNMC_BONE	2		KNSTRN	0.506074	0.00294946	0.309898	0.508781
SKNSH_AUTONOMIC_GANGLIA	2		EPN1	0.368597	0.00297956	0.312421	0.50526
SKOV3_OVARY	2		AIM1	0.813881	0.00300994	0.313682	0.50351
SKRC20_KIDNEY	2		RP11-356I2.4	0.499135	0.00300994	0.313682	0.50351
SLR20_KIDNEY	2		ERV3-1	-0.875903	0.00300994	0.313682	0.50351
SLR21_KIDNEY	2		RP11-122G18.8	-0.979444	0.0030406	0.315595	0.50087
SLR23_KIDNEY	2		CYTH3	0.690571	0.0030406	0.315595	0.50087
SLR24_KIDNEY	2		PNISR	-0.544802	0.00305604	0.315918	0.500426
SLR25_KIDNEY	2		MIR600HG	-0.86512	0.00305604	0.315918	0.500426
SLR26_KIDNEY	2		FAM150A	-1.01808	0.00306378	0.316081	0.500201
SMSCTR_SOFT_TISSUE	2		MYSM1	-0.46575	0.00308713	0.317213	0.498649
SNB19_CENTRAL_NERVOUS_SYSTEM	2		PLCE1-AS1	1.53918	0.00308713	0.317213	0.498649
SNGM_ENDOMETRIUM	2		KCNMB3	0.690813	0.00310278	0.317549	0.498189
SNU1_STOMACH	2		DLGAP1	-4.93372	0.00310278	0.317549	0.498189
SNU1076_UPPER_AERODIGESTIVE_TRACT	2		RP11-6F2.5	1.1702	0.00311851	0.318523	0.49686
SNU1079_BILIARY_TRACT	2		PSORS1C2	0.434553	0.00315018	0.321118	0.493336
SNU1105_CENTRAL_NERVOUS_SYSTEM	2		TCF19	0.562183	0.00316612	0.322103	0.492006
SNU216_STOMACH	2		ZNF124	-0.871618	0.00318214	0.322453	0.491534
SNU349_KIDNEY	2		ELP3	-0.450708	0.00318214	0.322453	0.491534
SNU407_LARGE_INTESTINE	2		GBP1P1	1.1071	0.00319823	0.323444	0.490201
SNU423_LIVER	2		P2RY2	0.847079	0.00323064	0.326078	0.486678
SNU449_LIVER	2		SPAG17	-0.000718058	0.00324695	0.326238	0.486465
SNU5_STOMACH	2		SLC35E2B	-0.585563	0.00326334	0.326238	0.486465
SNU601_STOMACH	2		RP1-97D16.1	1.52149	0.00326334	0.326238	0.486465
SNU61_LARGE_INTESTINE	2		RPL36AP15	-1.09155	0.00327981	0.326238	0.486465
SNU685_ENDOMETRIUM	2		BCDIN3D	-0.550966	0.00327981	0.326238	0.486465
SNU719_STOMACH	2		RSAD1	-0.621772	0.00327981	0.326238	0.486465
SNU738_CENTRAL_NERVOUS_SYSTEM	2		RP11-97N5.2	0.643502	0.00327981	0.326238	0.486465
SNU761_LIVER	2		ACOT4	0.813381	0.00328807	0.326238	0.486465
SNU8_OVARY	2		CPZ	-0.804851	0.00329635	0.326238	0.486465
SNU81_LARGE_INTESTINE	2		PON2	-0.857617	0.00329635	0.326238	0.486465
SNU840_OVARY	2		KCNK1	0.792281	0.00331296	0.326238	0.486465
SNU886_LIVER	2		PSME2P2	0.895419	0.00331296	0.326238	0.486465
SNUC1_LARGE_INTESTINE	2		CTD-2145A24.3	-0.989388	0.0033213	0.326238	0.486465
SNUC2A_LARGE_INTESTINE	2		LGALS9B	2.16359	0.0033213	0.326238	0.486465
SNUC4_LARGE_INTESTINE	2		RP11-168O16.1	-3.92304	0.00334643	0.326828	0.485681
SQ1_LUNG	2		ACTRT3	0.733258	0.00334643	0.326828	0.485681
SU8686_PANCREAS	2		ITPA	-0.448143	0.00334643	0.326828	0.485681
SUIT2_PANCREAS	2		IP6K2	-0.516711	0.00336327	0.327421	0.484893
SUMB002_CENTRAL_NERVOUS_SYSTEM	2		CNKSR1	0.739339	0.0033802	0.327421	0.484893
SW1088_CENTRAL_NERVOUS_SYSTEM	2		XPOT	-0.504219	0.0033802	0.327421	0.484893
SW1271_LUNG	2		RP11-700J17.2	-0.765708	0.0033972	0.327421	0.484893
SW1353_BONE	2		ZNF485	-0.666484	0.0033972	0.327421	0.484893
SW1417_LARGE_INTESTINE	2		DEPDC4	-0.514666	0.0033972	0.327421	0.484893
SW1463_LARGE_INTESTINE	2		RP5-821D11.7	-0.470133	0.0033972	0.327421	0.484893
SW1573_LUNG	2		RBP7	0.759919	0.00343144	0.328675	0.483233
SW1783_CENTRAL_NERVOUS_SYSTEM	2		THUMPD3	-0.379734	0.00343144	0.328675	0.483233
SW403_LARGE_INTESTINE	2		RAC1P2	0.529425	0.00343144	0.328675	0.483233
SW48_LARGE_INTESTINE	2		NISCH	-0.577001	0.00344867	0.328675	0.483233
SW480_LARGE_INTESTINE	2		NDUFAF4	-0.558484	0.00344867	0.328675	0.483233
SW579_THYROID	2		FLII	0.374939	0.00344867	0.328675	0.483233
SW620_LARGE_INTESTINE	2		DFFB	-0.649085	0.00346599	0.329102	0.48267
SW780_URINARY_TRACT	2		SRPX2	0.588413	0.00346599	0.329102	0.48267
SW837_LARGE_INTESTINE	2		TAS2R3	-1.44769	0.00351841	0.332846	0.477756
SW948_LARGE_INTESTINE	2		AC021224.1	-0.463232	0.00351841	0.332846	0.477756
T24_URINARY_TRACT	2		RP11-571M6.8	-1.32438	0.00355375	0.334954	0.475015
T47D_BREAST	2		GNA15	1.4493	0.00355375	0.334954	0.475015
T98G_CENTRAL_NERVOUS_SYSTEM	2		FSBP	-1.3734	0.00357154	0.336014	0.473643
TC71_BONE	2		RP11-118M9.3	-0.450308	0.00360737	0.337527	0.471692
TCCPAN2_PANCREAS	2		STAU2	-0.608947	0.00360737	0.337527	0.471692
TCCSUP_URINARY_TRACT	2		RP11-1020M18.10	1.27763	0.00360737	0.337527	0.471692
TE1_OESOPHAGUS	2		RP3-414A15.10	0.523738	0.00364353	0.338153	0.470887
TE10_OESOPHAGUS	2		KB-1836B5.1	-1.18138	0.00365262	0.338153	0.470887
TE11_OESOPHAGUS	2		MAMDC4	-0.807096	0.00366174	0.338153	0.470887
TE14_OESOPHAGUS	2		CLCA2	1.05033	0.00368002	0.338153	0.470887
TE15_OESOPHAGUS	2		ZBED2	0.51709	0.00368002	0.338153	0.470887
TE4_OESOPHAGUS	2		ANLN	0.465856	0.00368002	0.338153	0.470887
TE6_OESOPHAGUS	2		RP11-531A24.5	-0.576175	0.00368002	0.338153	0.470887
TE8_OESOPHAGUS	2		RP3-462E2.5	-0.695896	0.00368002	0.338153	0.470887
TE9_OESOPHAGUS	2		MED24	-0.30762	0.00368002	0.338153	0.470887
TEN_ENDOMETRIUM	2		AP001615.9	0.870817	0.00368002	0.338153	0.470887
TM87_SOFT_TISSUE	2		CASP10	1.03621	0.00369839	0.338398	0.470572
TOV112D_OVARY	2		GLYCTK	-1.28474	0.00371684	0.338398	0.470572
TOV21G_OVARY	2		MIB1	-0.526842	0.00371684	0.338398	0.470572
TT_OESOPHAGUS	2		TMEM40	1.02844	0.00377269	0.338398	0.470572
TTC549_SOFT_TISSUE	2		RP11-775D22.3	-0.476459	0.00377269	0.338398	0.470572
TTC709_SOFT_TISSUE	2		TSPAN1	0.3499	0.00379148	0.338398	0.470572
TUHR10TKB_KIDNEY	2		EMB	0.714502	0.00379148	0.338398	0.470572
TUHR14TKB_KIDNEY	2		NUP205	-0.454096	0.00379148	0.338398	0.470572
TUHR4TKB_KIDNEY	2		ZFYVE27	-0.439563	0.00379148	0.338398	0.470572
TYKNU_OVARY	2		PIK3C3	-0.598244	0.00379148	0.338398	0.470572
U118MG_CENTRAL_NERVOUS_SYSTEM	2		SFN	1.15805	0.00381036	0.338398	0.470572
U178_CENTRAL_NERVOUS_SYSTEM	2		SDPR	1.41058	0.00381036	0.338398	0.470572
U251MG_CENTRAL_NERVOUS_SYSTEM	2		CSNK1G3	-0.350948	0.00381036	0.338398	0.470572
U2OS_BONE	2		C11orf68	0.711819	0.00381036	0.338398	0.470572
U343_CENTRAL_NERVOUS_SYSTEM	2		PRKX	-0.982863	0.00381036	0.338398	0.470572
U87MG_CENTRAL_NERVOUS_SYSTEM	2		HLA-G	2.21652	0.00382931	0.338398	0.470572
UACC257_SKIN	2		EGFR	0.520864	0.00382931	0.338398	0.470572
UACC62_SKIN	2		RP11-800A3.2	0.932011	0.00382931	0.338398	0.470572
UACC812_BREAST	2		TRIM25	0.421771	0.00382931	0.338398	0.470572
UBLC1_URINARY_TRACT	2		CXCL11	0.978824	0.00384836	0.338398	0.470572
UMUC3_URINARY_TRACT	2		CCDC25	-0.466533	0.00384836	0.338398	0.470572
UOK101_KIDNEY	2		BRS3	-1.04712	0.00384836	0.338398	0.470572
VCAP_PROSTATE	2		SLC35F3	0.676288	0.00386749	0.338398	0.470572
VMRCRCW_KIDNEY	2		RP11-734K21.5	2.75671	0.00386749	0.338398	0.470572
WM115_SKIN	2		RP11-775A3.1	#NAME?	0.00386749	0.338398	0.470572
WM1799_SKIN	2		ACADSB	-0.768045	0.00386749	0.338398	0.470572
WM2664_SKIN	2		RP13-608F4.8	-0.637577	0.00386749	0.338398	0.470572
WM793_SKIN	2		COPZ2	0.915278	0.00386749	0.338398	0.470572
WM88_SKIN	2		LINC00652	-1.39639	0.0038867	0.3395	0.46916
WM983B_SKIN	2		TXNL1	-0.447864	0.003906	0.340028	0.468485
YD38_UPPER_AERODIGESTIVE_TRACT	2		XX-FW81066F1.2	-0.631022	0.003906	0.340028	0.468485
YD8_UPPER_AERODIGESTIVE_TRACT	2		CTD-2647L4.4	-0.68285	0.00394487	0.342829	0.464922
YKG1_CENTRAL_NERVOUS_SYSTEM	2		LAMC2	0.779576	0.00396443	0.343366	0.464243
YMB1_BREAST	2		FBXO18	-0.348397	0.00396443	0.343366	0.464243
ZR751_BREAST	2		KCMF1	0.346165	0.00398409	0.343906	0.46356
ZR7530_BREAST	2		PAXBP1	-0.47436	0.00398409	0.343906	0.46356
			GIPC1	0.39364	0.00400383	0.34445	0.462874
			SIRPB2	-0.308599	0.00400383	0.34445	0.462874
			RPRD1A	-0.523538	0.00402366	0.345576	0.461456
			LRRFIP1P1	0.727949	0.00406359	0.34784	0.45862
			SEMA6A	-2.19471	0.00406359	0.34784	0.45862
			RP11-810K23.10	0.721488	0.00410387	0.350093	0.455817
			ZNF300	-1.5547	0.00412415	0.350093	0.455817
			ZDHHC12	0.356655	0.00412415	0.350093	0.455817
			OLFM4	1.62622	0.00412415	0.350093	0.455817
			RP4-777D9.2	-1.32987	0.00412415	0.350093	0.455817
			ZKSCAN1	-0.579379	0.00414452	0.350093	0.455817
			EMC9	0.397004	0.00414452	0.350093	0.455817
			MMP24	-1.37284	0.00414452	0.350093	0.455817
			ENTPD1-AS1	-0.603872	0.00416498	0.350159	0.455734
			DYM	-0.560805	0.00416498	0.350159	0.455734
			RP11-302J23.1	0.753947	0.00417525	0.350159	0.455734
			HLA-DMA	0.0770988	0.00418554	0.350159	0.455734
			LA16c-OS12.2	-0.98245	0.00418554	0.350159	0.455734
			MUC1	0.490654	0.00420618	0.350159	0.455734
			KIF1B	-0.508652	0.00422692	0.350159	0.455734
			NAPEPLD	-0.650101	0.00422692	0.350159	0.455734
			PDLIM2	1.03731	0.00422692	0.350159	0.455734
			RP11-192H23.6	-0.487913	0.00422692	0.350159	0.455734
			AC004257.3	-0.651509	0.00422692	0.350159	0.455734
			C1orf143	0.832258	0.00423732	0.350159	0.455734
			FGD2	0.288656	0.00424775	0.350159	0.455734
			PRKAG1	-0.366726	0.00424775	0.350159	0.455734
			LONP1	-0.526613	0.00424775	0.350159	0.455734
			RP11-734K21.2	2.06502	0.00426867	0.351319	0.454298
			ACAD10	-0.504492	0.00428969	0.351514	0.454058
			WASL	-0.442998	0.0043108	0.351514	0.454058
			RP11-525E9.1	0.129938	0.0043108	0.351514	0.454058
			RP5-1103G7.4	-0.735806	0.0043108	0.351514	0.454058
			RP11-97C16.1	-0.575382	0.004332	0.351514	0.454058
			ASB13	-0.760145	0.004332	0.351514	0.454058
			RP11-611E13.2	-0.662605	0.004332	0.351514	0.454058
			DENND6A	-0.450142	0.0043533	0.351514	0.454058
			PSD3	-1.12988	0.0043533	0.351514	0.454058
			KDM2A	0.388879	0.0043533	0.351514	0.454058
			LRRC28	-0.515927	0.0043533	0.351514	0.454058
			EIF3L	-0.395734	0.0043533	0.351514	0.454058
			USP45	-0.467863	0.00437469	0.351654	0.453885
			RP5-855D21.1	-0.742609	0.00437469	0.351654	0.453885
			ACVR2B-AS1	-0.921656	0.00439618	0.351654	0.453885
			ARMC10	-0.463187	0.00439618	0.351654	0.453885
			RP11-800A3.4	0.73893	0.00439618	0.351654	0.453885
			CTD-2616J11.3	-0.378491	0.00439618	0.351654	0.453885
			RP11-801F7.1	0.706556	0.00441777	0.352281	0.453111
			DAPP1	0.997041	0.00441777	0.352281	0.453111
			ECHDC1	-0.545034	0.00443945	0.35346	0.45166
			ADK	0.378805	0.00446123	0.354094	0.450881
			RP3-368A4.6	-0.689989	0.00446123	0.354094	0.450881
			ANKRD2	0.406179	0.00450507	0.356019	0.448527
			LGALS17A	0.432094	0.00450507	0.356019	0.448527
			UNC93B2	1.00494	0.00451609	0.356019	0.448527
			RP1-186E20.1	0.529443	0.00451609	0.356019	0.448527
			AC005104.3	-0.606258	0.00452714	0.356019	0.448527
			LINC00243	0.295434	0.00452714	0.356019	0.448527
			CTD-3023L14.2	0.887563	0.0045493	0.356668	0.447736
			XPNPEP1	-0.384726	0.0045493	0.356668	0.447736
			USP8P1	0.611548	0.00457157	0.357321	0.446941
			EGFR-AS1	0.534306	0.00457157	0.357321	0.446941
			FCF1P1	-1.54878	0.00458274	0.357649	0.446543
			WDR35	-0.70023	0.00459393	0.357978	0.446144
			RP11-299J3.6	-1.7218	0.00461639	0.358638	0.445344
			SNORA84	-1.12699	0.00461639	0.358638	0.445344
			CCNYL1	0.654128	0.00466162	0.360641	0.442925
			UBXN8	-0.665693	0.00466162	0.360641	0.442925
			TATDN3	-0.55204	0.00468438	0.360641	0.442925
			INTS9	-0.439656	0.00468438	0.360641	0.442925
			CTC-297N7.8	-0.519953	0.00468438	0.360641	0.442925
			RPGR	-0.371983	0.00468438	0.360641	0.442925
			SVEP1	0.123449	0.00470724	0.361316	0.442113
			RP1-56K13.3	0.45663	0.00470724	0.361316	0.442113
			RP4-657E11.10	-0.831546	0.0047302	0.361995	0.441298
			NUP107	-0.397033	0.0047302	0.361995	0.441298
			RIPK4	0.810813	0.00475327	0.363218	0.439833
			GCFC2	-0.562858	0.00477643	0.363515	0.439477
			SEPT7P7	0.508016	0.00477643	0.363515	0.439477
			HLA-V	0.9916	0.00478806	0.363515	0.439477
			RP13-131K19.2	-0.519391	0.0047997	0.363515	0.439477
			AC116366.6	0.533729	0.0047997	0.363515	0.439477
			HNRNPA1	-0.383197	0.0047997	0.363515	0.439477
			CHMP5	0.211302	0.00482307	0.364747	0.438009
			GALR2	1.26753	0.00484655	0.364756	0.437998
			SUMO3	0.475839	0.00484655	0.364756	0.437998
			NGF	0.607279	0.00487012	0.364756	0.437998
			YWHAZP4	-1.30565	0.00487012	0.364756	0.437998
			CCNT1	-0.382232	0.00487012	0.364756	0.437998
			RPL24P8	0.305678	0.0048938	0.364756	0.437998
			RP11-736N17.4	1.22135	0.0048938	0.364756	0.437998
			TTC3	-0.588935	0.0048938	0.364756	0.437998
			AC098823.3	0.967782	0.00491759	0.364756	0.437998
			LDHAL6A	-1.56401	0.00491759	0.364756	0.437998
			NKX2-8	1.42583	0.00491759	0.364756	0.437998
			TTLL5	0.312207	0.00491759	0.364756	0.437998
			LINC00615	0.896739	0.00492952	0.364756	0.437998
			C7orf65	0.0151415	0.00494148	0.364756	0.437998
			RMRP	-1.35024	0.00494148	0.364756	0.437998
			ADCK3	-0.862831	0.00496547	0.364756	0.437998
			IKZF2	0.752608	0.00496547	0.364756	0.437998
			ALKBH4	-0.414773	0.00496547	0.364756	0.437998
			NPM1P31	1.08087	0.00496547	0.364756	0.437998
			RP11-347C12.3	0.986473	0.00496547	0.364756	0.437998
			KRT18P8	1.07473	0.00497751	0.364958	0.437757
			CGGBP1	-0.451888	0.00498957	0.364958	0.437757
			RP11-536K7.3	-0.241135	0.00498957	0.364958	0.437757
			AC012363.4	-0.88013	0.00503809	0.366416	0.436026
			COL9A1	-2.96815	0.00503809	0.366416	0.436026
			CRNKL1	-0.454858	0.00503809	0.366416	0.436026
			IGLC2	-2.43289	0.00503809	0.366416	0.436026
			TACSTD2	1.15982	0.00506251	0.36715	0.435157
			RP11-440D17.3	0.816362	0.00506251	0.36715	0.435157
			PRUNE2	-4.01834	0.00508703	0.368407	0.433672
			RP11-475O6.1	0.643609	0.00511166	0.368629	0.43341
			CREG2	0.547608	0.00511166	0.368629	0.43341
			SCNN1G	-1.09534	0.00511166	0.368629	0.43341
			TFG	0.308065	0.00516125	0.3706	0.431094
			RP11-290F24.6	-1.03933	0.00516125	0.3706	0.431094
			YTHDC2	-0.386404	0.00518621	0.3706	0.431094
			SMTNL1	0.112514	0.00518621	0.3706	0.431094
			GNPAT	-0.372494	0.00521127	0.3706	0.431094
			FLOT1	0.418311	0.00521127	0.3706	0.431094
			RP11-108L7.4	-1.70512	0.00521127	0.3706	0.431094
			SLC47A2	-0.261184	0.00521127	0.3706	0.431094
			RP11-192H23.8	-0.478376	0.00521127	0.3706	0.431094
			CDC34	-0.407095	0.00521127	0.3706	0.431094
			CLN8	-0.650963	0.00526174	0.373671	0.427511
			RP5-1024G6.8	-0.694187	0.00531264	0.375538	0.425346
			CLASP2	-0.476764	0.00533825	0.375538	0.425346
			RP11-703G6.1	1.41292	0.00533825	0.375538	0.425346
			IFNL3	1.38455	0.00533825	0.375538	0.425346
			AP000322.54	-0.875929	0.00533825	0.375538	0.425346
			RP11-506B6.6	-2.17548	0.00536398	0.375538	0.425346
			SYNRG	-0.447583	0.00536398	0.375538	0.425346
			NDUFAF5	-0.432714	0.00536398	0.375538	0.425346
			SOCS5P4	-0.807089	0.00536398	0.375538	0.425346
			CRABP2	0.865136	0.00538982	0.375538	0.425346
			JHDM1D-AS1	-1.65691	0.00538982	0.375538	0.425346
			TARBP2	-0.378458	0.00538982	0.375538	0.425346
			IL23A	0.359261	0.00538982	0.375538	0.425346
			IFITM8P	1.44897	0.00541577	0.375538	0.425346
			LINC00944	0.511746	0.00542879	0.375538	0.425346
			AC007556.3	0.702811	0.00544184	0.375538	0.425346
			ARSI	0.882188	0.00544184	0.375538	0.425346
			XXbac-BPG249D20.9	0.921332	0.00544184	0.375538	0.425346
			USP6NL	-0.577207	0.00544184	0.375538	0.425346
			ZNF33A	-0.55778	0.00544184	0.375538	0.425346
			RP11-670E13.5	0.45495	0.00544184	0.375538	0.425346
			RP11-554I8.2	0.462181	0.00549431	0.377536	0.423042
			ZG16	0.064045	0.0055075	0.377536	0.423042
			NIPAL4	0.954219	0.00552072	0.377536	0.423042
			LIG3	-0.512305	0.00552072	0.377536	0.423042
			TEKT1	0.22753	0.00553396	0.377536	0.423042
			GNAT2	-0.68177	0.00554724	0.377536	0.423042
			RP11-44B19.1	1.65298	0.00554724	0.377536	0.423042
			TTLL12	-0.599894	0.00554724	0.377536	0.423042
			INHBA-AS1	-0.262565	0.00557387	0.377536	0.423042
			AC006378.2	-1.23555	0.00557387	0.377536	0.423042
			RP11-50E11.3	-0.859753	0.00557387	0.377536	0.423042
			KRT3	0.27745	0.00557387	0.377536	0.423042
			ZNF544	0.625339	0.00557387	0.377536	0.423042
			RAB36	-1.47104	0.00557387	0.377536	0.423042
			PPHLN1	-0.303885	0.00560062	0.378848	0.421536
			H3F3AP5	#NAME?	0.00561404	0.379164	0.421173
			USP3	-0.458697	0.00562749	0.379164	0.421173
			RP11-386M24.4	0.434311	0.00562749	0.379164	0.421173
			SUV39H2	-0.44532	0.00565447	0.379814	0.420429
			RBM19	-0.454876	0.00565447	0.379814	0.420429
			ZNF277	-0.460975	0.00568157	0.379814	0.420429
			MTMR9	-0.552619	0.00568157	0.379814	0.420429
			IL15RA	0.723058	0.00568157	0.379814	0.420429
			PLEKHF1	0.947249	0.00568157	0.379814	0.420429
			RP11-266J6.2	-0.663733	0.00570879	0.380641	0.419485
			RP11-429G19.3	-0.651842	0.00570879	0.380641	0.419485
			WNT9A	0.417042	0.00573613	0.380977	0.419101
			STXBP4	-0.590347	0.00573613	0.380977	0.419101
			HNRNPA1P7	-0.421573	0.00573613	0.380977	0.419101
			KIAA1211L	0.653101	0.00576358	0.382305	0.41759
			CLDN1	0.476026	0.00579115	0.382649	0.4172
			SHPRH	-0.430266	0.00579115	0.382649	0.4172
			ZNF565	-0.36238	0.00579115	0.382649	0.4172
			TCHH	2.47492	0.00581884	0.382998	0.416804
			IL24	-2.5639	0.00581884	0.382998	0.416804
			RP11-157P1.5	0.820954	0.00581884	0.382998	0.416804
			CARD6	1.14814	0.00584665	0.383842	0.415847
			AC010761.8	-0.395352	0.00584665	0.383842	0.415847
			SETP12	0.646024	0.00587458	0.384691	0.414888
			B3GALT4	0.651801	0.00587458	0.384691	0.414888
			ZNF33BP1	-2.21886	0.00588858	0.385116	0.414408
			AMBP	-7.92691	0.00590262	0.385543	0.413927
			RP11-173M1.8	-0.513857	0.00595909	0.388736	0.410346
			LMNA	0.509611	0.0059875	0.389104	0.409934
			RABL3	-0.410207	0.0059875	0.389104	0.409934
			LSR	0.820054	0.0059875	0.389104	0.409934
			BIN3	-0.446922	0.00601603	0.389477	0.409518
			RP11-390K5.6	-0.64263	0.00601603	0.389477	0.409518
			FCF1	0.375489	0.00601603	0.389477	0.409518
			TRIM14	0.685424	0.00604469	0.390239	0.408669
			RNFT1	-0.580998	0.00604469	0.390239	0.408669
			FGFBP1	1.65165	0.00607347	0.390239	0.408669
			FJX1	0.986201	0.00607347	0.390239	0.408669
			PXN	0.378631	0.00607347	0.390239	0.408669
			JDP2	0.739292	0.00607347	0.390239	0.408669
			GPR110	1.02712	0.00610237	0.390628	0.408237
			LDHB	-0.706071	0.00610237	0.390628	0.408237
			EIF4A1P7	0.519408	0.00610237	0.390628	0.408237
			RP11-386G11.5	-0.329772	0.0061314	0.391997	0.406718
			FBXO16	-0.392636	0.00616055	0.392308	0.406373
			PFKM	-0.655716	0.00616055	0.392308	0.406373
			RP11-15E18.5	-4.09007	0.00616055	0.392308	0.406373
			HES6	-2.37296	0.00618982	0.392308	0.406373
			THAP2	-0.646369	0.00618982	0.392308	0.406373
			DDX51	-0.496231	0.00618982	0.392308	0.406373
			RP11-488C13.6	-0.934692	0.00618982	0.392308	0.406373
			SNCG	1.4685	0.00621923	0.393199	0.405387
			NARS	-0.494821	0.00621923	0.393199	0.405387
			CAB39	0.371808	0.00624875	0.394094	0.4044
			RP11-700P18.2	0.52755	0.00624875	0.394094	0.4044
			GMCL1	-0.485318	0.0062784	0.394508	0.403944
			RBM28	-0.432825	0.0062784	0.394508	0.403944
			ARHGAP23	0.786523	0.0062784	0.394508	0.403944
			AC009237.16	0.552772	0.00633809	0.3968	0.401428
			UPP1	0.865579	0.00633809	0.3968	0.401428
			ADORA2B	0.623543	0.00633809	0.3968	0.401428
			TPRA1	0.37185	0.00636812	0.398194	0.399905
			CPS1	-4.40023	0.00639829	0.398622	0.399439
			MIR4497	1.12255	0.00639829	0.398622	0.399439
			CHURC1	0.536282	0.00639829	0.398622	0.399439
			SNORA74A	-1.21754	0.00642858	0.399054	0.398968
			TSR3	0.292092	0.00642858	0.399054	0.398968
			RP11-252A24.7	-0.286948	0.00642858	0.399054	0.398968
			IFNL2	1.31852	0.006459	0.399974	0.397968
			GABPA	-0.376797	0.006459	0.399974	0.397968
			RNF31	0.386725	0.00648954	0.401381	0.396443
			AMT	-1.19547	0.00652022	0.402308	0.395441
			LCN2	-5.26e-06	0.00652022	0.402308	0.395441
			RP11-114I8.4	-0.606448	0.00655103	0.403238	0.394438
			THAP5	-0.436867	0.00655103	0.403238	0.394438
			RP5-1160K1.3	-0.932529	0.00656649	0.403646	0.393999
			CCDC66	-0.429738	0.00658197	0.403646	0.393999
			SART1	0.583264	0.00658197	0.403646	0.393999
			THSD7B	-0.0862608	0.00659749	0.403646	0.393999
			TAS2R4	-1.21771	0.00661304	0.403646	0.393999
			RP11-317N8.5	0.398231	0.00661304	0.403646	0.393999
			CACNA1C-AS1	-4.34342	0.00662863	0.403646	0.393999
			RP1-90J20.11	-1.19075	0.00664425	0.403646	0.393999
			LRRN3	-2.71429	0.00664425	0.403646	0.393999
			RP4-813F11.4	-1.31858	0.00664425	0.403646	0.393999
			LINC00539	-0.880519	0.00664425	0.403646	0.393999
			RP11-973F15.2	0.496322	0.00667558	0.404113	0.393497
			CADM1	-1.41715	0.00667558	0.404113	0.393497
			CDPF1	-0.436769	0.00667558	0.404113	0.393497
			CTD-2530N21.4	-0.660774	0.00670705	0.404585	0.39299
			RP11-285E9.6	0.654316	0.00670705	0.404585	0.39299
			SREBF2	-0.52996	0.00670705	0.404585	0.39299
			PTPN7	-2.66332	0.00673865	0.405062	0.392479
			MRPS25	-0.471938	0.00673865	0.405062	0.392479
			RP11-1143G9.2	-1.46534	0.00673865	0.405062	0.392479
			HGD	-5.29833	0.00677039	0.406493	0.390947
			ORM1	-8.75599	0.00678631	0.406502	0.390937
			AC125238.2	0.754494	0.00680226	0.406502	0.390937
			RP11-567G11.1	1.02814	0.00680226	0.406502	0.390937
			HNRNPA1P33	1.12918	0.00680226	0.406502	0.390937
			XDH	1.04441	0.00683426	0.407465	0.38991
			TSEN2	-0.546849	0.00683426	0.407465	0.38991
			RP11-206L10.10	-1.08467	0.0068664	0.407958	0.389384
			RP11-342K6.2	-0.504465	0.0068664	0.407958	0.389384
			ZNF516	-0.87175	0.0068664	0.407958	0.389384
			NBAS	-0.491312	0.00693109	0.408958	0.388321
			RP11-260M2.1	-0.593597	0.00693109	0.408958	0.388321
			GABRP	-1.3057	0.00693109	0.408958	0.388321
			NINJ2	0.741811	0.00693109	0.408958	0.388321
			ZNF740	-0.387878	0.00693109	0.408958	0.388321
			GGA1	-0.432836	0.00693109	0.408958	0.388321
			GNRH1	-0.692144	0.00696364	0.409508	0.387737
			RP11-158M2.5	-1.35038	0.00696364	0.409508	0.387737
			KIAA0232	-0.49219	0.00699632	0.409508	0.387737
			LINC01004	-0.638575	0.00699632	0.409508	0.387737
			CCT2	-0.479341	0.00699632	0.409508	0.387737
			LINC00943	0.750899	0.00699632	0.409508	0.387737
			AC027307.3	-0.892461	0.00699632	0.409508	0.387737
			RP11-545I5.3	-0.426452	0.00702914	0.410961	0.3862
			FASTKD1	-0.48226	0.00706211	0.411013	0.386144
			RNF122	-0.896297	0.00706211	0.411013	0.386144
			ADAM1A	-0.579326	0.00706211	0.411013	0.386144
			RP11-192H23.4	-0.33773	0.00706211	0.411013	0.386144
			CTD-2292P10.4	0.730037	0.00709521	0.412004	0.385098
			B2M	0.695017	0.00709521	0.412004	0.385098
			LINC00885	0.566185	0.00712845	0.412533	0.384542
			ZMYND8	-0.476391	0.00712845	0.412533	0.384542
			PHACTR3	0.257661	0.00712845	0.412533	0.384542
			C3orf55	0.543081	0.00714512	0.413031	0.384017
			WT1	1.98466	0.00716183	0.413066	0.383981
			AC004471.9	0.477089	0.00716183	0.413066	0.383981
			QSOX1	0.425626	0.00722901	0.416004	0.380902
			PYCARD	0.970358	0.00722901	0.416004	0.380902
			PAPL	0.988905	0.00724589	0.416509	0.380376
			CTDP1	-0.422295	0.00726281	0.416547	0.380336
			S1PR4	4.59255	0.00726281	0.416547	0.380336
			FAM25HP	0.597422	0.00729675	0.41672	0.380156
			IRAK4	-0.484765	0.00729675	0.41672	0.380156
			AGBL3	-0.839892	0.00733083	0.41672	0.380156
			TMEM68	-0.519952	0.00733083	0.41672	0.380156
			ABHD17B	-0.417224	0.00733083	0.41672	0.380156
			KIAA1731	0.283267	0.00733083	0.41672	0.380156
			CASP1	1.12104	0.00733083	0.41672	0.380156
			CTD-2382E5.4	0.484505	0.00733083	0.41672	0.380156
			TNFSF13B	1.19642	0.00736506	0.417739	0.379095
			FXYD7	1.11707	0.00736506	0.417739	0.379095
			CLIC3	0.83424	0.00739943	0.417948	0.378878
			RP3-462E2.3	-2.60974	0.00739943	0.417948	0.378878
			TDRD3	-0.743624	0.00739943	0.417948	0.378878
			RP11-70C1.1	0.760729	0.00743395	0.417948	0.378878
			NCEH1	0.562643	0.00743395	0.417948	0.378878
			RASGRF1	1.0386	0.00743395	0.417948	0.378878
			NTF4	0.848259	0.00743395	0.417948	0.378878
			RP11-204C16.4	0.317878	0.00743395	0.417948	0.378878
			HOXC-AS5	1.37348	0.00746861	0.418767	0.378027
			RP11-355I22.7	0.867201	0.00748599	0.418767	0.378027
			GBP5	0.851416	0.00750341	0.418767	0.378027
			GDI2	-0.33886	0.00750341	0.418767	0.378027
			F8A1	0.533639	0.00750341	0.418767	0.378027
			DHFRL1	-0.52315	0.00753836	0.418767	0.378027
			CPA5	-2.39389	0.00753836	0.418767	0.378027
			RNF32	-0.978857	0.00753836	0.418767	0.378027
			INTS8	-0.444307	0.00753836	0.418767	0.378027
			POU6F1	-1.03803	0.00753836	0.418767	0.378027
			ATP5G2	-0.416539	0.00753836	0.418767	0.378027
			CDC20	0.314847	0.00757346	0.419807	0.37695
			HSD17B4	-0.514111	0.00757346	0.419807	0.37695
			TXK	0.773277	0.0076087	0.420851	0.375872
			PRKD2	0.460718	0.0076087	0.420851	0.375872
			PAQR6	-0.990472	0.00764409	0.421444	0.37526
			TOP2B	-0.4379	0.00764409	0.421444	0.37526
			MRVI1-AS1	0.279738	0.00764409	0.421444	0.37526
			CENPA	0.361119	0.00767963	0.422495	0.374179
			CCL22	-0.598523	0.00767963	0.422495	0.374179
			NPM1P35	0.514047	0.00769745	0.423021	0.373638
			UQCRBP2	1.21176	0.00771531	0.423096	0.373561
			AC005534.8	-1.01056	0.00771531	0.423096	0.373561
			HTR1D	0.691781	0.00775114	0.42325	0.373403
			RP11-96K19.5	0.402067	0.00775114	0.42325	0.373403
			FAM114A2	-0.420779	0.00775114	0.42325	0.373403
			RP4-568F9.6	-1.73304	0.00775114	0.42325	0.373403
			NICN1	-0.599985	0.00778713	0.423861	0.372777
			KCNAB1	-1.35292	0.00778713	0.423861	0.372777
			PPIAP31	0.388515	0.00778713	0.423861	0.372777
			ACVR1B	-0.66222	0.00782326	0.424476	0.372147
			DGKA	0.497292	0.00782326	0.424476	0.372147
			ZNF24	-0.57693	0.00782326	0.424476	0.372147
			MALL	1.18142	0.00785954	0.425095	0.371514
			CDH12P4	0.0394104	0.00785954	0.425095	0.371514
			CNOT7	-0.363141	0.00785954	0.425095	0.371514
			UBE2FP3	-0.754767	0.00789597	0.425454	0.371148
			CTC-365E16.1	-0.345651	0.00789597	0.425454	0.371148
			CEP128	0.35212	0.00789597	0.425454	0.371148
			PPIAL4G	0.465036	0.00793256	0.425454	0.371148
			PLGLB1	-0.493586	0.00793256	0.425454	0.371148
			PSMC1P5	0.580906	0.00793256	0.425454	0.371148
			RP11-513D5.5	-1.26584	0.00793256	0.425454	0.371148
			SFXN4	-0.481331	0.00793256	0.425454	0.371148
			RP11-355I22.2	0.812151	0.00796929	0.426087	0.370502
			TNFSF12	0.553556	0.00796929	0.426087	0.370502
			WFDC2	0.777929	0.00796929	0.426087	0.370502
			PTCD1	-0.502091	0.00800618	0.426281	0.370304
			LINC00865	0.362907	0.00800618	0.426281	0.370304
			UNC119B	-0.35601	0.00800618	0.426281	0.370304
			RP11-49K24.5	-0.658998	0.00800618	0.426281	0.370304
			RP11-64K12.4	0.742183	0.00804322	0.427809	0.36875
			SUFU	-0.438151	0.00808041	0.429342	0.367197
			TOMM20	-0.395521	0.00811776	0.42999	0.366542
			C3orf49	-1.2226	0.00811776	0.42999	0.366542
			LRP6	-0.583195	0.00811776	0.42999	0.366542
			MRPS18AP1	-1.17766	0.00815526	0.430199	0.366331
			ACOT6	-0.0495422	0.00815526	0.430199	0.366331
			LGALS9C	2.40061	0.00815526	0.430199	0.366331
			ISM1-AS1	-2.30128	0.00815526	0.430199	0.366331
			AC068134.8	1.16335	0.00817407	0.430748	0.365777
			TCAIM	-0.454283	0.00819292	0.431298	0.365223
			CKAP2L	0.363835	0.00823073	0.431958	0.364559
			ERICH1	-0.502853	0.00823073	0.431958	0.364559
			RP11-582J16.5	-0.402162	0.00823073	0.431958	0.364559
			HERC5	1.37984	0.0082687	0.43285	0.363663
			RP5-937E21.8	-0.590874	0.0082687	0.43285	0.363663
			RP11-473I1.6	0.518186	0.00828774	0.43285	0.363663
			RP11-343N15.2	1.5854	0.00830683	0.43285	0.363663
			LINC01003	-0.789748	0.00830683	0.43285	0.363663
			SCARNA12	-0.595359	0.00830683	0.43285	0.363663
			NIPSNAP1	-0.595635	0.00830683	0.43285	0.363663
			AC004870.4	0.74663	0.00836431	0.435079	0.361432
			IFI16	0.826603	0.00838355	0.435079	0.361432
			ABCA2	-0.772121	0.00838355	0.435079	0.361432
			MYOF	0.572357	0.00838355	0.435079	0.361432
			RP11-297A16.2	-0.628287	0.00840283	0.43532	0.361192
			RP11-553L6.5	-1.04646	0.00842215	0.43532	0.361192
			GRASP	-0.231531	0.00842215	0.43532	0.361192
			GPRASP1	-1.16808	0.00842215	0.43532	0.361192
			AC007382.1	-0.701666	0.00846091	0.436005	0.360509
			SERAC1	-0.400094	0.00846091	0.436005	0.360509
			RP11-173P15.3	-0.549842	0.00846091	0.436005	0.360509
			E2F5	-0.824622	0.00849982	0.436614	0.359903
			MUSK	-1.56053	0.00849982	0.436614	0.359903
			C10orf2	-0.497413	0.00849982	0.436614	0.359903
			GTF2IRD1P1	-0.439474	0.0085389	0.436614	0.359903
			DLGAP5	0.40116	0.0085389	0.436614	0.359903
			SOX12	-0.711968	0.0085389	0.436614	0.359903
			FOXO4	-0.775572	0.0085389	0.436614	0.359903
			HAUS1	-0.561773	0.00857814	0.436614	0.359903
			SGSM3	-0.505337	0.00857814	0.436614	0.359903
			XPO7	-0.323239	0.00861754	0.436614	0.359903
			NSUN6	-0.447974	0.00861754	0.436614	0.359903
			CTD-3110H11.1	-0.988263	0.00861754	0.436614	0.359903
			RP11-504I13.3	-1.28364	0.00861754	0.436614	0.359903
			FUT3	0.512922	0.00861754	0.436614	0.359903
			RP11-488L18.10	-0.601217	0.0086571	0.436614	0.359903
			STAG3L2	-0.509847	0.0086571	0.436614	0.359903
			RPL30P11	0.521107	0.0086571	0.436614	0.359903
			ACADS	-0.833783	0.0086571	0.436614	0.359903
			RBM26-AS1	-0.590218	0.0086571	0.436614	0.359903
			NDE1	0.290438	0.0086571	0.436614	0.359903
			FUT10	-0.589285	0.00869682	0.436614	0.359903
			RP11-178G16.4	-0.462352	0.00869682	0.436614	0.359903
			EHBP1L1	0.663307	0.00869682	0.436614	0.359903
			RP11-2H8.2	-0.921975	0.00869682	0.436614	0.359903
			RP4-781K5.9	0.633615	0.00873671	0.436614	0.359903
			RP11-480C16.1	0.652014	0.00873671	0.436614	0.359903
			AC002075.4	0.51426	0.00873671	0.436614	0.359903
			COPG2	-0.436967	0.00873671	0.436614	0.359903
			ZNF596	-0.695484	0.00873671	0.436614	0.359903
			RP11-546O6.4	0.810466	0.00873671	0.436614	0.359903
			RP11-497E19.1	0.813462	0.00873671	0.436614	0.359903
			CRYZP1	-0.644832	0.00877675	0.437336	0.359184
			MMS19	-0.313959	0.00877675	0.437336	0.359184
			SMIM11	-0.438875	0.00877675	0.437336	0.359184
			PLGLA	-1.11065	0.00879684	0.437912	0.358613
			CPSF6	-0.325571	0.00881697	0.437947	0.358578
			PLVAP	0.946034	0.00881697	0.437947	0.358578
			DPH3	-0.475058	0.00885734	0.437947	0.358578
			RP11-215P8.3	-0.810173	0.00885734	0.437947	0.358578
			AC006483.1	0.308982	0.00885734	0.437947	0.358578
			TRIM21	0.667556	0.00885734	0.437947	0.358578
			INSR	-0.918824	0.00885734	0.437947	0.358578
			SORD	-0.673985	0.00889788	0.439528	0.357013
			RP11-152F13.3	-0.470591	0.00893859	0.439655	0.356888
			CTA-445C9.15	-1.0612	0.00893859	0.439655	0.356888
			SNORA27	-0.677946	0.00897947	0.439655	0.356888
			IKZF5	-0.37982	0.00897947	0.439655	0.356888
			DNAJC14	-0.350554	0.00897947	0.439655	0.356888
			SMURF2	0.605783	0.00897947	0.439655	0.356888
			RP11-206L10.11	-0.630623	0.00902051	0.439655	0.356888
			WNT3A	2.04615	0.00902051	0.439655	0.356888
			TAP1	0.831497	0.00902051	0.439655	0.356888
			ADAT2	-0.583784	0.00902051	0.439655	0.356888
			RAET1L	0.306111	0.00902051	0.439655	0.356888
			FAM25C	0.36843	0.00902051	0.439655	0.356888
			RP13-820C6.2	-0.406326	0.00902051	0.439655	0.356888
			ZNF355P	-1.91519	0.00902051	0.439655	0.356888
			COPZ1	-0.312427	0.00906172	0.440265	0.356286
			RP11-610P16.1	0.63233	0.00908239	0.440265	0.356286
			RP11-345L23.1	0.835467	0.00908239	0.440265	0.356286
			NDUFS1	-0.326869	0.00910309	0.440265	0.356286
			FAM115A	-0.598537	0.00910309	0.440265	0.356286
			RP11-417L14.1	0.882159	0.00910309	0.440265	0.356286
			CTF1	0.574381	0.00910309	0.440265	0.356286
			RAET1E	0.430738	0.00912385	0.440265	0.356286
			ALPP	1.2524	0.00914464	0.440265	0.356286
			PP2D1	-0.711681	0.00914464	0.440265	0.356286
			WIPF3	-0.0564433	0.00914464	0.440265	0.356286
			RBFADN	-1.22018	0.00914464	0.440265	0.356286
			AC005786.7	-0.321744	0.00914464	0.440265	0.356286
			HNRNPLP1	0.351525	0.00918635	0.441031	0.355531
			XXbac-BPG181B23.4	1.02624	0.00918635	0.441031	0.355531
			RP11-152F13.7	-0.315515	0.00918635	0.441031	0.355531
			RAET1G	0.526511	0.00922824	0.441389	0.355179
			PTCH1	-1.48115	0.00922824	0.441389	0.355179
			AAAS	-0.320492	0.00922824	0.441389	0.355179
			MPP5	0.457369	0.00922824	0.441389	0.355179
			HIF1A-AS2	0.992693	0.00927029	0.442987	0.353609
			RP11-529E10.6	-0.664756	0.00931252	0.443764	0.352848
			PCDH1	0.885245	0.00931252	0.443764	0.352848
			C8orf59	-0.399311	0.00931252	0.443764	0.352848
			RWDD2A	-0.514618	0.00935491	0.444545	0.352084
			EXTL3-AS1	-1.09403	0.00935491	0.444545	0.352084
			ALDH1B1	-0.770613	0.00935491	0.444545	0.352084
			AP4M1	-0.475022	0.00939748	0.445741	0.350917
			HGSNAT	-0.695402	0.00939748	0.445741	0.350917
			FAM227B	-0.604751	0.00944022	0.446878	0.349811
			RP11-121C2.2	-0.656734	0.00948314	0.446878	0.349811
			CEP120	-0.390145	0.00948314	0.446878	0.349811
			RP11-508N22.12	-1.11688	0.00948314	0.446878	0.349811
			RP1-30G7.2	0.555596	0.00948314	0.446878	0.349811
			RP11-549L6.3	-0.922165	0.00950466	0.446878	0.349811
			CTB-43P18.1	-0.414022	0.00952623	0.446878	0.349811
			DMTF1	-0.432547	0.00952623	0.446878	0.349811
			STYK1	0.561182	0.00952623	0.446878	0.349811
			YAF2	-0.3901	0.00952623	0.446878	0.349811
			VPS33A	-0.287186	0.00952623	0.446878	0.349811
			MTND1P9	0.60031	0.00952623	0.446878	0.349811
			RP11-1E6.1	-0.0531844	0.00956949	0.446878	0.349811
			RP11-187C18.2	-0.891485	0.00956949	0.446878	0.349811
			FUT7	-1.83019	0.00956949	0.446878	0.349811
			RP11-60C6.5	3.0681	0.00956949	0.446878	0.349811
			WDR92	-0.505014	0.00961293	0.446878	0.349811
			RP11-98I9.4	-0.450583	0.00961293	0.446878	0.349811
			ZC3HC1	-0.467845	0.00961293	0.446878	0.349811
			KB-1980E6.2	-1.08915	0.00961293	0.446878	0.349811
			ZNHIT3	-0.219797	0.00961293	0.446878	0.349811
			AC074117.10	-0.436484	0.00965654	0.446878	0.349811
			OXSM	-0.420561	0.00965654	0.446878	0.349811
			CBR4	-0.548134	0.00965654	0.446878	0.349811
			PRRG4	1.59743	0.00965654	0.446878	0.349811
			CDKN3	0.460115	0.00965654	0.446878	0.349811
			KDM1A	-0.501727	0.00970033	0.446878	0.349811
			POM121	-0.363311	0.00970033	0.446878	0.349811
			MCPH1	-0.410893	0.00970033	0.446878	0.349811
			CTC-756D1.1	-1.40655	0.00970033	0.446878	0.349811
			TARSL2	-0.654399	0.00970033	0.446878	0.349811
			CTC-471F3.6	-0.533919	0.00970033	0.446878	0.349811
			REV1	0.254373	0.00978845	0.449725	0.347053
			CCAR2	-0.410722	0.00978845	0.449725	0.347053
			GRAMD4	-0.517253	0.00978845	0.449725	0.347053
			DLG5	0.544332	0.00983277	0.45055	0.346257
			AP000473.8	-1.34292	0.00983277	0.45055	0.346257
			TTC3-AS1	-0.574523	0.00983277	0.45055	0.346257
			RP11-707M3.3	-0.953245	0.00987727	0.451409	0.34543
			IGLC3	-1.40471	0.00987727	0.451409	0.34543
			PLGLB2	-1.02038	0.00992195	0.451409	0.34543
			LINC00852	-0.683714	0.00992195	0.451409	0.34543
			OARD1	-0.38715	0.00992195	0.451409	0.34543
			PPAPDC1B	-0.711127	0.00992195	0.451409	0.34543
			RP11-324I22.3	-1.04273	0.00992195	0.451409	0.34543
			TPX2	0.310693	0.00992195	0.451409	0.34543
			AC009238.8	0.317344	0.00996681	0.452246	0.344625
			SLC7A2	-1.99721	0.00996681	0.452246	0.344625
			SATL1	-0.404841	0.00996681	0.452246	0.344625
			SEC31B	-0.952064	0.0100119	0.453087	0.343818
			CCDC85C	0.485989	0.0100119	0.453087	0.343818
			RP11-258C19.7	-0.659963	0.0100119	0.453087	0.343818
			PIANP	-0.954967	0.0100571	0.454732	0.342244
			CTD-2201G3.1	0.734894	0.0101025	0.455981	0.341053
			PTGES	0.583058	0.0101025	0.455981	0.341053
			RP11-203L2.3	-1.89796	0.0101481	0.456032	0.341005
			TBC1D15	-0.37256	0.0101481	0.456032	0.341005
			PXN-AS1	0.305164	0.0101481	0.456032	0.341005
			C14orf105	-4.53172	0.0101481	0.456032	0.341005
			FBXO31	-0.408878	0.0101481	0.456032	0.341005
			RP11-473I1.10	-0.45624	0.0101938	0.457287	0.339811
			AIFM3	-0.101855	0.0101938	0.457287	0.339811
			KLHL24	-0.759369	0.0102398	0.457348	0.339753
			CRIPAK	-0.662824	0.0102398	0.457348	0.339753
			AGAP8	-0.438538	0.0102398	0.457348	0.339753
			RPL17P50	-0.909228	0.0102398	0.457348	0.339753
			RP11-173P15.5	-0.32786	0.0102398	0.457348	0.339753
			ESR1	-0.770389	0.0103323	0.458846	0.338333
			EFCAB1	1.2056	0.0103323	0.458846	0.338333
			RN7SL721P	-1.49493	0.0103555	0.458846	0.338333
			ZFP69B	-0.945954	0.0103788	0.458846	0.338333
			PCM1	-0.453184	0.0103788	0.458846	0.338333
			CHMP7	-0.410371	0.0103788	0.458846	0.338333
			ERLIN2	-0.443915	0.0103788	0.458846	0.338333
			NAPRT1	0.544707	0.0103788	0.458846	0.338333
			UPK2	0.336794	0.0103788	0.458846	0.338333
			PRDM4	-0.310074	0.0103788	0.458846	0.338333
			RP11-311F12.1	0.241489	0.0103788	0.458846	0.338333
			C1orf159	-0.391418	0.0104255	0.458846	0.338333
			HDAC4	-0.730234	0.0104255	0.458846	0.338333
			GPR37	0.0201531	0.0104255	0.458846	0.338333
			RN7SKP78	-2.99498	0.0104255	0.458846	0.338333
			RP11-693N9.2	1.78089	0.0104255	0.458846	0.338333
			SOX15	1.46229	0.0104255	0.458846	0.338333
			FXYD1	0.45233	0.0104489	0.459332	0.337874
			SPRR1A	1.10271	0.0104723	0.459332	0.337874
			RP11-16E18.3	-0.592704	0.0104723	0.459332	0.337874
			RMDN1	-0.378055	0.0104723	0.459332	0.337874
			CDA	0.970213	0.0105194	0.460215	0.337039
			RP11-178G16.5	-0.478946	0.0105194	0.460215	0.337039
			VWCE	-1.7544	0.0105194	0.460215	0.337039
			SYT12	1.51234	0.0105667	0.461889	0.335463
			PHF3	-0.337949	0.0106141	0.463173	0.334257
			PCCA	-0.839193	0.0106141	0.463173	0.334257
			SMARCD1	-0.390089	0.0106617	0.464461	0.333051
			ARHGAP4	-2.20538	0.0106617	0.464461	0.333051
			RP11-345P4.6	-0.735645	0.0107096	0.464944	0.332599
			PTDSS2	-0.399207	0.0107096	0.464944	0.332599
			WNT7A	-0.265824	0.0107576	0.464944	0.332599
			CSNK2B	0.444472	0.0107576	0.464944	0.332599
			KIF13B	-0.819832	0.0107576	0.464944	0.332599
			CTD-2509G16.3	1.57121	0.0107576	0.464944	0.332599
			NPC2	0.436693	0.0107576	0.464944	0.332599
			UNC93B8	0.60469	0.0108058	0.464944	0.332599
			CCL28	0.670672	0.0108058	0.464944	0.332599
			RP5-855D21.3	-0.576027	0.0108058	0.464944	0.332599
			AC005391.2	-2.65708	0.0108058	0.464944	0.332599
			KRTAP21-2	0.856171	0.0108058	0.464944	0.332599
			AC105339.1	-1.88762	0.01083	0.464944	0.332599
			TIPARP	0.453687	0.0108542	0.464944	0.332599
			ULBP2	0.584137	0.0108542	0.464944	0.332599
			TMEM168	-0.462873	0.0108542	0.464944	0.332599
			RP11-390F4.3	0.655274	0.0108542	0.464944	0.332599
			SEMA4G	-1.88025	0.0108542	0.464944	0.332599
			MLEC	-0.51408	0.0108542	0.464944	0.332599
			ZMAT5	-0.410794	0.0108542	0.464944	0.332599
			RP5-855D21.2	-0.970803	0.0109028	0.465858	0.331746
			ATP6V1B2	-0.435381	0.0109028	0.465858	0.331746
			HMBOX1	-0.504371	0.0109028	0.465858	0.331746
			PDZD2	0.894334	0.0109516	0.466471	0.331175
			SMIM8	-0.448294	0.0109516	0.466471	0.331175
			HS3ST1	0.641931	0.0110251	0.466471	0.331175
			PAMR1	0.69973	0.0110497	0.466471	0.331175
			AP000867.1	0.831573	0.0110497	0.466471	0.331175
			RP11-22B23.2	-0.891385	0.0110497	0.466471	0.331175
			SLC2A3P1	-0.433597	0.0110991	0.466471	0.331175
			ZNF138	-0.614774	0.0110991	0.466471	0.331175
			GTF2IP1	-0.511008	0.0110991	0.466471	0.331175
			RP11-644N4.1	-1.41546	0.0110991	0.466471	0.331175
			RP11-220I1.1	-0.46267	0.0110991	0.466471	0.331175
			PLCE1	0.533922	0.0110991	0.466471	0.331175
			TSPAN31	-0.825743	0.0110991	0.466471	0.331175
			OSBPL8	-0.382689	0.0110991	0.466471	0.331175
			RAP2A	-0.642993	0.0110991	0.466471	0.331175
			PLEK2	0.655687	0.0110991	0.466471	0.331175
			RP11-445F12.2	0.210599	0.0110991	0.466471	0.331175
			RNF157	-1.18036	0.0110991	0.466471	0.331175
			AP000254.8	-0.535217	0.0110991	0.466471	0.331175
			CHADL	0.368053	0.0110991	0.466471	0.331175
			RP11-1C1.7	0.375216	0.0111487	0.467023	0.330661
			GSTA4	-1.34031	0.0111487	0.467023	0.330661
			TBC1D2	0.706987	0.0111487	0.467023	0.330661
			ALOX12P2	0.842255	0.0111487	0.467023	0.330661
			AKR7L	-1.48083	0.0111984	0.46758	0.330144
			PEBP1P2	0.890813	0.0111984	0.46758	0.330144
			PPIAP29	0.304425	0.0111984	0.46758	0.330144
			DNAAF3	0.857523	0.0111984	0.46758	0.330144
			EPGN	1.28753	0.0112484	0.469284	0.328565
			ZNF812	1.23267	0.0112985	0.470993	0.326986
			CAPN2	0.458236	0.0113489	0.471768	0.326271
			HARS2	-0.27545	0.0113489	0.471768	0.326271
			RP4-714D9.5	-0.690515	0.0113994	0.471768	0.326271
			IL1RN	1.98784	0.0113994	0.471768	0.326271
			INPP1	0.705429	0.0113994	0.471768	0.326271
			RP11-834C11.10	-1.35284	0.0113994	0.471768	0.326271
			ZNRF3	-0.506367	0.0113994	0.471768	0.326271
			JAGN1	-0.350009	0.0114502	0.471768	0.326271
			RP11-556I14.1	1.09249	0.0114502	0.471768	0.326271
			SH2B2	-1.07114	0.0114502	0.471768	0.326271
			RP11-251G23.2	-1.17093	0.0114502	0.471768	0.326271
			AGAP3	-0.413952	0.0114502	0.471768	0.326271
			BIRC3	1.30835	0.0114502	0.471768	0.326271
			CTAGE3P	-1.69607	0.0114502	0.471768	0.326271
			MXRA5	1.10311	0.0114757	0.471768	0.326271
			IL1RL1	-0.295835	0.0115012	0.471768	0.326271
			AL590369.1	0.605776	0.0115012	0.471768	0.326271
			RNLS	0.532376	0.0115012	0.471768	0.326271
			AFAP1L2	0.920916	0.0115012	0.471768	0.326271
			RNA5SP392	0.705842	0.0115012	0.471768	0.326271
			PEBP4	-1.72522	0.0115267	0.472438	0.325655
			RNU4-2	-1.99654	0.0115523	0.472732	0.325385
			SMAD2	-0.446932	0.0115523	0.472732	0.325385
			VAMP8	0.630885	0.0116037	0.473699	0.324497
			TGS1	-0.430682	0.0116037	0.473699	0.324497
			CRADD	-0.486791	0.0116037	0.473699	0.324497
			USP33	-0.326046	0.0116552	0.474294	0.323953
			BATF2	1.16932	0.0116552	0.474294	0.323953
			FAM19A2	-2.05622	0.0116552	0.474294	0.323953
			KDM4B	-0.570894	0.0116552	0.474294	0.323953
			CTC-339F2.2	-1.47206	0.011707	0.474747	0.323538
			AC073133.1	-5.38661	0.011707	0.474747	0.323538
			PITPNM3	0.65012	0.011707	0.474747	0.323538
			P2RY11	-0.686689	0.011707	0.474747	0.323538
			DPH5	-0.419951	0.011759	0.474747	0.323538
			HMGB1P3	0.686523	0.011759	0.474747	0.323538
			RP11-246A10.1	1.62837	0.011759	0.474747	0.323538
			EXOC5P1	0.349168	0.011759	0.474747	0.323538
			HLA-DOB	0.685216	0.011759	0.474747	0.323538
			FAM104A	0.403142	0.011759	0.474747	0.323538
			ALG14	-0.42357	0.0118111	0.47573	0.32264
			C6orf57	-0.595487	0.0118111	0.47573	0.32264
			ERP27	0.581311	0.0118111	0.47573	0.32264
			MGAT2	0.418834	0.0118635	0.476716	0.321741
			SGTA	-0.302178	0.0118635	0.476716	0.321741
			VPS16	-0.39863	0.0118635	0.476716	0.321741
			DDR1	0.544475	0.0119161	0.478079	0.3205
			RGL4	-0.699452	0.0119161	0.478079	0.3205
			GJB3	0.697845	0.0119689	0.479073	0.319599
			AC007365.1	0.336615	0.0119689	0.479073	0.319599
			RP11-383C5.5	-0.798147	0.0119689	0.479073	0.319599
			DHRS3	0.763663	0.0120219	0.479696	0.319034
			RP11-33O4.1	-0.556179	0.0120219	0.479696	0.319034
			HNRNPA0	-0.355366	0.0120219	0.479696	0.319034
			LINC00959	-1.24351	0.0120219	0.479696	0.319034
			ARHGAP10	0.794569	0.0120751	0.48107	0.317792
			PLAU	0.579964	0.0120751	0.48107	0.317792
			FBXW8	-0.388286	0.0121285	0.482074	0.316886
			RP11-649E7.5	0.418859	0.0121285	0.482074	0.316886
			WARS	0.607599	0.0121285	0.482074	0.316886
			ETNK1	-0.454305	0.0121821	0.483831	0.315307
			TNFSF18	-1.1615	0.0122359	0.484468	0.314735
			HLA-C	0.981609	0.0122359	0.484468	0.314735
			BNC1	1.10657	0.0122359	0.484468	0.314735
			PPL	0.724359	0.0122359	0.484468	0.314735
			RP11-485G7.5	0.419549	0.01229	0.485857	0.313492
			NDC80	0.333391	0.01229	0.485857	0.313492
			SENP6	-0.307896	0.0123442	0.486876	0.312582
			SLC25A16	-0.374304	0.0123442	0.486876	0.312582
			KTN1	0.293278	0.0123442	0.486876	0.312582
			AP001631.10	0.728867	0.0123714	0.487574	0.31196
			UBN2	-0.544378	0.0123987	0.488273	0.311338
			WDR6	-0.430253	0.0124534	0.488924	0.310759
			CNOT2	-0.342457	0.0124534	0.488924	0.310759
			TIMM13	-0.410334	0.0124534	0.488924	0.310759
			CXorf49B	0.369146	0.0124534	0.488924	0.310759
			RP11-983P16.4	-0.456479	0.0125083	0.490239	0.309592
			DOCK7	-0.431766	0.0125634	0.490239	0.309592
			MCOLN3	0.56327	0.0125634	0.490239	0.309592
			RAP2B	0.291328	0.0125634	0.490239	0.309592
			C7orf73	-0.4656	0.0125634	0.490239	0.309592
			UBA52P5	0.653184	0.0125634	0.490239	0.309592
			NR2C1	-0.399734	0.0125634	0.490239	0.309592
			ZNF830	-0.324784	0.0125634	0.490239	0.309592
			PUS7	-0.419554	0.0126187	0.490459	0.309397
			TSTD2	-0.393701	0.0126187	0.490459	0.309397
			ZBTB34	-0.392494	0.0126187	0.490459	0.309397
			RP11-16K12.1	1.13784	0.0126187	0.490459	0.309397
			ARHGAP40	0.429261	0.0126187	0.490459	0.309397
			CHCHD2P6	0.428152	0.0126742	0.490459	0.309397
			EIF3A	-0.219529	0.0126742	0.490459	0.309397
			RP5-940J5.6	-0.328629	0.0126742	0.490459	0.309397
			PSME1	0.489781	0.0126742	0.490459	0.309397
			ADNP2	-0.317124	0.0126742	0.490459	0.309397
			HNRNPA1P10	-0.386321	0.0126742	0.490459	0.309397
			ALKBH3-AS1	-0.634754	0.0127021	0.490709	0.309176
			LINC01018	1.73441	0.01273	0.490709	0.309176
			RP1-276E15.1	2.2183	0.01273	0.490709	0.309176
			RBMS2	0.516614	0.01273	0.490709	0.309176
			GHDC	-0.517773	0.01273	0.490709	0.309176
			RP11-38J22.1	0.649148	0.0127579	0.490709	0.309176
			AC011294.3	0.226788	0.012786	0.490709	0.309176
			MAP2K1P1	0.801732	0.012786	0.490709	0.309176
			ZNF195	-0.53012	0.012786	0.490709	0.309176
			LHX5	0.806055	0.012786	0.490709	0.309176
			PIAS2	-0.556309	0.012786	0.490709	0.309176
			RPL36AP21	1.42348	0.012814	0.491051	0.308874
			ACRBP	-1.99401	0.012814	0.491051	0.308874
			WBSCR28	0.246989	0.0128421	0.491394	0.30857
			DPY19L3	-0.518348	0.0128421	0.491394	0.30857
			RP11-115H18.1	0.86651	0.0128985	0.492817	0.307315
			PRR26	-2.02437	0.0128985	0.492817	0.307315
			RP11-767N6.7	-0.571154	0.0129552	0.493143	0.307027
			C2orf44	-0.373489	0.0129552	0.493143	0.307027
			RP11-135A1.2	-1.71689	0.0129552	0.493143	0.307027
			ANXA8L1	1.17829	0.0129552	0.493143	0.307027
			RP5-881L22.5	-7.15163	0.0129552	0.493143	0.307027
			FAM21A	-0.412714	0.013012	0.494206	0.306092
			HMHA1	0.605737	0.013012	0.494206	0.306092
			LARGE	-1.4937	0.013012	0.494206	0.306092
			AC009403.2	-0.536395	0.0130691	0.496006	0.304513
			RP11-627J17.1	-0.765535	0.0131264	0.497444	0.303256
			RP11-697E22.1	-0.457732	0.0131264	0.497444	0.303256
			SNORA62	-0.470731	0.0131839	0.498518	0.302319
			FNTA	-0.403387	0.0131839	0.498518	0.302319
			C17orf76-AS1	-0.604121	0.0131839	0.498518	0.302319
			VHL	-0.432564	0.0132416	0.49921	0.301716
			APC	-0.395297	0.0132416	0.49921	0.301716
			MDM1	-0.628218	0.0132416	0.49921	0.301716
			ZNF865	0.452606	0.0132416	0.49921	0.301716
			IGKV1OR2-108	1.4007	0.0132996	0.49921	0.301716
			ATXN7L3B	-0.365362	0.0132996	0.49921	0.301716
			SGK494	-0.378051	0.0132996	0.49921	0.301716
			AC004623.2	-0.456224	0.0132996	0.49921	0.301716
			MFSD12	-0.125204	0.0132996	0.49921	0.301716
			CTD-2521M24.6	0.647537	0.0132996	0.49921	0.301716
			ATPAF1	-0.363868	0.0133577	0.500661	0.300456
			FGF9	-3.70618	0.0133577	0.500661	0.300456
			HAVCR2	-2.10631	0.0133869	0.501022	0.300143
			CTA-390C10.9	-2.85051	0.0133869	0.501022	0.300143
			CTA-363E19.2	-0.741533	0.0134161	0.501384	0.299829
			RP11-864J10.4	-0.315859	0.0134161	0.501384	0.299829
			MEN1	-0.345015	0.0134748	0.502477	0.298884
			NLRC5	0.389482	0.0134748	0.502477	0.298884
			VGLL1	1.75441	0.0134748	0.502477	0.298884
			MFI2	0.530813	0.0135336	0.503207	0.298253
			YBX3P1	0.639904	0.0135336	0.503207	0.298253
			TOM1L2	0.355264	0.0135336	0.503207	0.298253
			HMGA1P1	0.613881	0.0135336	0.503207	0.298253
			TNS3	0.632438	0.0135927	0.503578	0.297933
			ZNF786	-0.48485	0.0135927	0.503578	0.297933
			SACS	-0.970746	0.0135927	0.503578	0.297933
			PRSS22	0.540664	0.0135927	0.503578	0.297933
			RALGAPA2	-0.885117	0.0135927	0.503578	0.297933
			YWHAZP2	0.466517	0.013652	0.504318	0.297296
			STX11	1.04657	0.013652	0.504318	0.297296
			RP11-690G19.3	-0.303791	0.013652	0.504318	0.297296
			NAT9	-0.412673	0.013652	0.504318	0.297296
			YWHAZP6	0.725362	0.0137116	0.504337	0.297279
			TRIM44	0.663566	0.0137116	0.504337	0.297279
			AIPL1	-4.94044	0.0137116	0.504337	0.297279
			ACLY	-0.390574	0.0137116	0.504337	0.297279
			SERPINB7	0.215114	0.0137116	0.504337	0.297279
			LYPD5	0.195012	0.0137116	0.504337	0.297279
			TNPO3	-0.326712	0.0137713	0.504365	0.297255
			IFIT5	0.788746	0.0137713	0.504365	0.297255
			CTD-2547H18.1	0.562929	0.0137713	0.504365	0.297255
			PSMC1	0.408404	0.0137713	0.504365	0.297255
			TMEM88	-1.99598	0.0137713	0.504365	0.297255
			ACTBP1	-0.0298856	0.0137713	0.504365	0.297255
			COL12A1	0.98806	0.0138313	0.505479	0.296297
			NSMF	-0.487333	0.0138313	0.505479	0.296297
			TBC1D12	-0.443855	0.0138313	0.505479	0.296297
			ZRANB2-AS2	-0.639046	0.0138915	0.507318	0.294719
			MMAA	-0.580377	0.013952	0.50844	0.29376
			AC087269.1	0.27913	0.013952	0.50844	0.29376
			XXbac-B444P24.10	-0.937456	0.013952	0.50844	0.29376
			TRADD	0.418963	0.0140127	0.509927	0.292492
			RP11-358B23.5	-1.35532	0.0140127	0.509927	0.292492
			BEND5	-2.17176	0.0140431	0.509972	0.292453
			AC002128.4	0.848299	0.0140431	0.509972	0.292453
			ANXA3	0.742194	0.0140736	0.509972	0.292453
			CTD-2277K2.1	1.08611	0.0140736	0.509972	0.292453
			RP11-326K13.4	-0.428431	0.0140736	0.509972	0.292453
			CTB-189B5.3	0.889053	0.0140736	0.509972	0.292453
			KLF10	0.433689	0.0141348	0.511105	0.29149
			MTPAP	-0.382468	0.0141348	0.511105	0.29149
			HEPH	-4.87844	0.0141348	0.511105	0.29149
			PPP1R3G	0.499526	0.0141962	0.512241	0.290526
			XXbac-BPGBPG55C20.2	-0.703938	0.0141962	0.512241	0.290526
			SP1	-0.328677	0.0141962	0.512241	0.290526
			RP4-781L3.1	1.78398	0.0142578	0.513086	0.28981
			RP11-356B19.11	-0.898115	0.0142578	0.513086	0.28981
			INPP5B	-0.434264	0.0143197	0.513086	0.28981
			HDAC9	0.198941	0.0143197	0.513086	0.28981
			KB-1930G5.4	0.469478	0.0143197	0.513086	0.28981
			RFX3	-0.708198	0.0143197	0.513086	0.28981
			RP11-186N15.3	-0.384209	0.0143197	0.513086	0.28981
			CERS5	-0.288591	0.0143197	0.513086	0.28981
			TMBIM4	-0.372688	0.0143197	0.513086	0.28981
			ITGA3	0.460384	0.0143197	0.513086	0.28981
			MAST4-AS1	0.355884	0.0143818	0.514951	0.288234
			CCDC174	-0.314692	0.0144441	0.516102	0.287264
			RP11-305K5.1	-0.972399	0.0144441	0.516102	0.287264
			LMBR1	-0.435886	0.0144441	0.516102	0.287264
			PRKG2	-0.0354887	0.0145067	0.516538	0.286897
			ARL15	-0.655256	0.0145067	0.516538	0.286897
			RP1-20C7.6	-0.559212	0.0145067	0.516538	0.286897
			VSTM5	0.542497	0.0145067	0.516538	0.286897
			DDX52	-0.369105	0.0145067	0.516538	0.286897
			CLEC4F	-2.59597	0.0145695	0.517696	0.285925
			OR7E39P	1.44163	0.0145695	0.517696	0.285925
			NRF1	-0.220765	0.0145695	0.517696	0.285925
			IL7R	1.22288	0.0146325	0.517879	0.285771
			GTF2H2C	-0.317167	0.0146325	0.517879	0.285771
			CTD-2521M24.8	0.774007	0.0146325	0.517879	0.285771
			RP11-862G15.2	0.184752	0.0146642	0.517879	0.285771
			TGFA	0.458553	0.0146958	0.517879	0.285771
			AC093901.1	0.378674	0.0146958	0.517879	0.285771
			RP11-517B11.7	-0.516517	0.0146958	0.517879	0.285771
			DCTN4	-0.288103	0.0146958	0.517879	0.285771
			RB1CC1	-0.427178	0.0146958	0.517879	0.285771
			RP11-428G5.7	0.733112	0.0146958	0.517879	0.285771
			FBXO21	-0.37043	0.0146958	0.517879	0.285771
			RP11-666A8.9	0.115816	0.0146958	0.517879	0.285771
			CACNA1C	-4.49629	0.0147276	0.518337	0.285388
			NELFE	0.40143	0.0147594	0.518337	0.285388
			CTD-2651C21.3	0.373488	0.0147594	0.518337	0.285388
			FAM118A	-0.547856	0.0147594	0.518337	0.285388
			RHBDL2	0.880961	0.0148232	0.518337	0.285388
			AC008063.3	0.47349	0.0148232	0.518337	0.285388
			ZNF783	-0.558276	0.0148232	0.518337	0.285388
			KMT2C	-0.468152	0.0148232	0.518337	0.285388
			LINC00843	-0.369537	0.0148232	0.518337	0.285388
			GNS	-0.553162	0.0148232	0.518337	0.285388
			RP11-845C23.3	-0.825323	0.0148232	0.518337	0.285388
			RP11-453E17.4	-1.19366	0.0148551	0.518337	0.285388
			PTPLAD2	0.824297	0.0148551	0.518337	0.285388
			MARCKSL1	-0.917483	0.0148872	0.518337	0.285388
			RP11-212P7.3	-0.0827365	0.0148872	0.518337	0.285388
			VPS33B	-0.344581	0.0148872	0.518337	0.285388
			HSDL1	-0.471766	0.0148872	0.518337	0.285388
			SPATA6	-0.941333	0.0149514	0.518337	0.285388
			COG2	-0.326203	0.0149514	0.518337	0.285388
			RP11-510H23.1	0.56331	0.0149514	0.518337	0.285388
			RP11-498E2.7	-0.493862	0.0149514	0.518337	0.285388
			C12orf73	-0.410181	0.0149514	0.518337	0.285388
			CTD-2555O16.1	-1.00824	0.0149514	0.518337	0.285388
			KCNJ16	-4.64932	0.0149514	0.518337	0.285388
			RP11-350G8.5	0.492015	0.0150159	0.519075	0.28477
			IFNGR1	0.368005	0.0150159	0.519075	0.28477
			AQP3	1.21184	0.0150159	0.519075	0.28477
			RASL10B	-2.56916	0.0150159	0.519075	0.28477
			RP1-50J22.4	0.541959	0.0150807	0.519075	0.28477
			SPDYE2B	-0.744876	0.0150807	0.519075	0.28477
			PDCD4-AS1	-0.572065	0.0150807	0.519075	0.28477
			KRT4	0.660483	0.0150807	0.519075	0.28477
			NT5CP2	0.655584	0.0150807	0.519075	0.28477
			ZBTB40	-0.36584	0.0151457	0.519075	0.28477
			EIF1B	-0.361546	0.0151457	0.519075	0.28477
			MATR3	-0.256887	0.0151457	0.519075	0.28477
			PARP12	0.581445	0.0151457	0.519075	0.28477
			PDSS1	-0.583057	0.0151457	0.519075	0.28477
			SNORA79	-0.984536	0.0151457	0.519075	0.28477
			LCTL	-1.35865	0.0151457	0.519075	0.28477
			MR1	0.819043	0.0152109	0.519075	0.28477
			PODXL2	-1.2256	0.0152109	0.519075	0.28477
			ACTN1	0.762337	0.0152109	0.519075	0.28477
			SECTM1	0.648284	0.0152109	0.519075	0.28477
			RNMT	-0.432506	0.0152109	0.519075	0.28477
			RP11-326A19.3	0.604457	0.0152437	0.519075	0.28477
			ARSE	-2.83769	0.0152437	0.519075	0.28477
			AC007879.7	-0.0863469	0.0152764	0.519075	0.28477
			MST1R	0.681756	0.0152764	0.519075	0.28477
			SLC31A1P1	0.776884	0.0152764	0.519075	0.28477
			RP11-326F20.5	0.344457	0.0152764	0.519075	0.28477
			CDNF	-0.85973	0.0152764	0.519075	0.28477
			RP11-345J4.3	0.940391	0.0152764	0.519075	0.28477
			ST6GALNAC2	0.348589	0.0152764	0.519075	0.28477
			CPA4	1.45916	0.0153422	0.519264	0.284612
			RP11-359E3.4	-0.589997	0.0153422	0.519264	0.284612
			TMEM241	-0.481935	0.0153422	0.519264	0.284612
			AC115522.3	-0.113862	0.0153422	0.519264	0.284612
			SPOCD1	0.403223	0.0154082	0.519264	0.284612
			RP5-1024G6.2	-0.443298	0.0154082	0.519264	0.284612
			RBM6	-0.422755	0.0154082	0.519264	0.284612
			APBB3	-0.539463	0.0154082	0.519264	0.284612
			HSF2	-0.50979	0.0154082	0.519264	0.284612
			FRMPD2P2	-4.05196	0.0154082	0.519264	0.284612
			CWC15	0.38948	0.0154082	0.519264	0.284612
			OR7E106P	0.496842	0.0154082	0.519264	0.284612
			RP5-837J1.1	-2.74368	0.0154413	0.519264	0.284612
			PAQR7	0.49755	0.0154744	0.519264	0.284612
			PEAR1	1.04832	0.0154744	0.519264	0.284612
			RNU1-39P	-0.707675	0.0154744	0.519264	0.284612
			GAPDHP42	-1.45571	0.0154744	0.519264	0.284612
			IRAK3	0.402283	0.0154744	0.519264	0.284612
			PSMA6	0.310277	0.0154744	0.519264	0.284612
			EPB41	-1.05467	0.0155409	0.520813	0.283318
			AL034548.1	-0.432516	0.0155409	0.520813	0.283318
			RP11-69L16.5	0.726767	0.0156076	0.522026	0.282308
			ING4	-0.609581	0.0156076	0.522026	0.282308
			SNHG16	-0.39654	0.0156076	0.522026	0.282308
			SLC25A26	-0.299643	0.0156746	0.523243	0.281297
			TNFAIP3	1.21832	0.0156746	0.523243	0.281297
			ANKRD1	0.283289	0.0156746	0.523243	0.281297
			RP11-129K12.4	-1.15044	0.0157419	0.524123	0.280567
			CLDN23	0.306365	0.0157419	0.524123	0.280567
			FBXL22	-0.921001	0.0157419	0.524123	0.280567
			NCCRP1	0.304984	0.0157419	0.524123	0.280567
			AC009237.8	0.683281	0.0158094	0.525688	0.279272
			TUBBP1	0.40413	0.0158094	0.525688	0.279272
			DLG1-AS1	0.839421	0.0158771	0.526234	0.278821
			GATAD1	-0.391291	0.0158771	0.526234	0.278821
			THAP1	-0.282138	0.0158771	0.526234	0.278821
			EMP1	0.97872	0.0158771	0.526234	0.278821
			AC003682.17	-0.661875	0.0158771	0.526234	0.278821
			MUC17	-8.65155	0.0159451	0.527465	0.277806
			MUM1	-0.369611	0.0159451	0.527465	0.277806
			LRG1	1.40263	0.0159451	0.527465	0.277806
			RP3-434O14.8	0.684725	0.0160134	0.52836	0.27707
			RP11-448A19.1	-0.561582	0.0160134	0.52836	0.27707
			PPP2R2A	-0.387097	0.0160134	0.52836	0.27707
			RP4-694B14.5	-0.491153	0.0160134	0.52836	0.27707
			RP1-125I3.2	0.499857	0.0160819	0.528919	0.276611
			RP4-694A7.4	0.461698	0.0160819	0.528919	0.276611
			CTC-329D1.2	-0.59541	0.0160819	0.528919	0.276611
			KCNQ1OT1	-0.963591	0.0160819	0.528919	0.276611
			CLPX	-0.298731	0.0160819	0.528919	0.276611
			AC007743.1	0.903154	0.0161163	0.529483	0.276148
			SERF1B	-0.422168	0.0161507	0.529483	0.276148
			ATE1	-0.42331	0.0161507	0.529483	0.276148
			RP11-463O9.1	-1.00558	0.0161507	0.529483	0.276148
			ZC3H12B	-0.0532287	0.0161507	0.529483	0.276148
			AC006014.7	-0.44042	0.0162198	0.531068	0.27485
			FIBP	0.422076	0.0162198	0.531068	0.27485
			RP11-396K3.1	-0.466418	0.0162891	0.531639	0.274383
			RP11-307L3.2	0.346687	0.0162891	0.531639	0.274383
			CD44	1.38623	0.0162891	0.531639	0.274383
			IKZF4	-0.148566	0.0162891	0.531639	0.274383
			2017-03-09	-0.928096	0.0162891	0.531639	0.274383
			RP11-777F6.3	-0.90959	0.0163238	0.531787	0.274262
			SLC39A5	-5.47786	0.0163586	0.531787	0.274262
			SUCLA2-AS1	0.620956	0.0163586	0.531787	0.274262
			LINC00346	0.528953	0.0163586	0.531787	0.274262
			MAPT	-2.43492	0.0163586	0.531787	0.274262
			MYOM2	-2.52285	0.0163935	0.531787	0.274262
			KPNA4	0.26231	0.0164284	0.531787	0.274262
			RP3-475N16.1	-0.519235	0.0164284	0.531787	0.274262
			AC095067.1	-0.58623	0.0164284	0.531787	0.274262
			SLC37A3	-0.476736	0.0164284	0.531787	0.274262
			SSSCA1	0.636553	0.0164284	0.531787	0.274262
			MCRS1	-0.257224	0.0164284	0.531787	0.274262
			METTL21B	-0.651418	0.0164284	0.531787	0.274262
			AC004510.3	1.13416	0.0164634	0.532584	0.273612
			PAIP2	-0.337393	0.0164985	0.533046	0.273235
			RP11-354M1.3	1.10779	0.0164985	0.533046	0.273235
			RIN3	0.543572	0.0165689	0.534309	0.272207
			CXXC1	-0.390004	0.0165689	0.534309	0.272207
			SLPI	1.26753	0.0165689	0.534309	0.272207
			AGPAT5	-0.440208	0.0166395	0.535575	0.271179
			LASP1	0.425723	0.0166395	0.535575	0.271179
			PIGN	-0.446733	0.0166395	0.535575	0.271179
			AP000568.2	0.939693	0.0166749	0.536378	0.270529
			C18orf21	-0.389679	0.0167103	0.537182	0.269878
			PMS1	-0.373999	0.0167815	0.537783	0.269393
			CYCSP55	0.641668	0.0167815	0.537783	0.269393
			C12orf66	-0.468509	0.0167815	0.537783	0.269393
			STX2	-0.585038	0.0167815	0.537783	0.269393
			ZFP14	-0.764939	0.0167815	0.537783	0.269393
			AFAP1-AS1	0.852283	0.0168529	0.53833	0.268951
			PPP1R2P3	0.348888	0.0168529	0.53833	0.268951
			TRIM26	0.36758	0.0168529	0.53833	0.268951
			GRIN3A	-2.37783	0.0168529	0.53833	0.268951
			SLC18A2	-0.790653	0.0168529	0.53833	0.268951
			FAM220A	0.403108	0.0169245	0.53833	0.268951
			CTD-2647L4.1	-0.838039	0.0169245	0.53833	0.268951
			JMJD1C-AS1	0.585984	0.0169245	0.53833	0.268951
			RP11-256L6.2	-0.45684	0.0169245	0.53833	0.268951
			ANAPC5	-0.280981	0.0169245	0.53833	0.268951
			TMEM259	-0.302773	0.0169245	0.53833	0.268951
			RBBP9	-0.455094	0.0169245	0.53833	0.268951
			CLCP2	-1.88055	0.0169605	0.538614	0.268723
			NAT6	-0.447327	0.0169965	0.538614	0.268723
			AC090505.6	0.339886	0.0169965	0.538614	0.268723
			CTD-2288O8.1	0.601769	0.0169965	0.538614	0.268723
			CPSF4	-0.355344	0.0169965	0.538614	0.268723
			B3GAT3	-0.448305	0.0169965	0.538614	0.268723
			CTB-152G17.6	-0.47823	0.0170687	0.539235	0.268222
			GPRIN2	1.27693	0.0170687	0.539235	0.268222
			RP11-532F12.5	0.832052	0.0170687	0.539235	0.268222
			FAM171A2	-0.686172	0.0170687	0.539235	0.268222
			C17orf99	0.992872	0.0170687	0.539235	0.268222
			MRPS18C	0.214093	0.0171411	0.540526	0.267184
			TCERG1	-0.249453	0.0171411	0.540526	0.267184
			TECPR1	-0.538807	0.0171411	0.540526	0.267184
			DNAJB11	0.279257	0.0172139	0.54182	0.266145
			CTD-2008A1.2	-0.583609	0.0172139	0.54182	0.266145
			UBALD2	0.312187	0.0172139	0.54182	0.266145
			SETP18	0.410958	0.0172869	0.543451	0.26484
			NARF-IT1	-0.746228	0.0172869	0.543451	0.26484
			HLA-DQB1-AS1	-0.112725	0.0173235	0.544087	0.264332
			GPR39	0.749728	0.0173602	0.544087	0.264332
			RHOBTB1	-0.776995	0.0173602	0.544087	0.264332
			RP11-417O11.5	0.465534	0.0173602	0.544087	0.264332
			PI3	-0.376412	0.0173602	0.544087	0.264332
			REG4	-8.48785	0.0174337	0.545692	0.263053
			CAV2	0.766146	0.0174337	0.545692	0.263053
			RP11-245J9.6	-1.03449	0.0175076	0.545692	0.263053
			SOX7	1.02607	0.0175076	0.545692	0.263053
			RNU6-343P	0.75171	0.0175076	0.545692	0.263053
			RP11-63M22.2	-0.191092	0.0175076	0.545692	0.263053
			CTB-5E10.3	-0.494246	0.0175076	0.545692	0.263053
			GS1-358P8.4	-0.903868	0.0175076	0.545692	0.263053
			RP11-530N7.2	0.650825	0.0175446	0.545692	0.263053
			PLCH2	0.0252283	0.0175817	0.545692	0.263053
			RP5-1160K1.6	-0.408347	0.0175817	0.545692	0.263053
			LMBRD1	-0.392901	0.0175817	0.545692	0.263053
			GRM5-AS1	-1.59581	0.0175817	0.545692	0.263053
			TXNL4A	-0.444257	0.0175817	0.545692	0.263053
			WDR18	-0.415106	0.0175817	0.545692	0.263053
			CSTB	0.3412	0.0175817	0.545692	0.263053
			MBOAT2	0.356668	0.017656	0.546676	0.26227
			ATP5C1	-0.298828	0.017656	0.546676	0.26227
			MPZL2	0.794906	0.017656	0.546676	0.26227
			PCMTD2	-0.515861	0.017656	0.546676	0.26227
			RPS15AP6	-2.73062	0.0177307	0.547335	0.261746
			RP11-428K3.1	0.342399	0.0177307	0.547335	0.261746
			NOM1	-0.394912	0.0177307	0.547335	0.261746
			RP1-68D18.2	1.4908	0.0177307	0.547335	0.261746
			RP11-60A24.3	-2.18897	0.0177307	0.547335	0.261746
			SLC25A3	-0.258742	0.0178056	0.547357	0.26173
			MTRF1	-0.443442	0.0178056	0.547357	0.26173
			ZCCHC3	-0.427257	0.0178056	0.547357	0.26173
			GAPDHP2	-0.6722	0.0178056	0.547357	0.26173
			ZNF185	0.782624	0.0178056	0.547357	0.26173
			SLC26A6	-0.466011	0.0178808	0.547357	0.26173
			NICN1-AS1	-0.553158	0.0178808	0.547357	0.26173
			INPP4B	0.450051	0.0178808	0.547357	0.26173
			HSPA8P15	-0.750654	0.0178808	0.547357	0.26173
			KRT75	1.06828	0.0178808	0.547357	0.26173
			DISP2	0.706673	0.0178808	0.547357	0.26173
			EHD4	0.350264	0.0178808	0.547357	0.26173
			CTB-58E17.3	-0.833963	0.0178808	0.547357	0.26173
			PYCR1	-0.595451	0.0178808	0.547357	0.26173
			RP11-44N12.5	0.561994	0.0179563	0.549339	0.260159
			RP11-3P17.4	-0.0571277	0.0180321	0.550344	0.259366
			2017-03-08	-0.45732	0.0180321	0.550344	0.259366
			YWHAZP5	0.280904	0.0180321	0.550344	0.259366
			FARP1	-0.816621	0.0180321	0.550344	0.259366
			RP5-836N10.1	0.734115	0.0181081	0.550698	0.259087
			GHRL	-0.601562	0.0181081	0.550698	0.259087
			HSPA9	-0.364901	0.0181081	0.550698	0.259087
			CNTNAP3	0.605644	0.0181081	0.550698	0.259087
			RP11-538I12.2	-0.380305	0.0181081	0.550698	0.259087
			CTD-2527I21.4	0.501433	0.0181081	0.550698	0.259087
			ISPD	0.68962	0.0181463	0.551058	0.258803
			FAM87B	-0.857056	0.0181845	0.551058	0.258803
			TMEM200B	0.846724	0.0181845	0.551058	0.258803
			RP11-755B10.2	-0.408178	0.0181845	0.551058	0.258803
			RP11-160O5.1	0.809146	0.0181845	0.551058	0.258803
			ZNF337	-0.488686	0.0181845	0.551058	0.258803
			DPYD-AS1	0.426722	0.0182611	0.551099	0.25877
			AC016683.6	0.539941	0.0182611	0.551099	0.25877
			IFITM4P	0.710848	0.0182611	0.551099	0.25877
			DDX39B	0.383488	0.0182611	0.551099	0.25877
			GPR116	2.47294	0.0182611	0.551099	0.25877
			AUH	-0.443716	0.0182611	0.551099	0.25877
			CTD-2571L23.6	-0.729904	0.0182611	0.551099	0.25877
			TINAGL1	0.491416	0.018338	0.551472	0.258476
			NPBWR1	1.26063	0.018338	0.551472	0.258476
			CTD-2509G16.2	0.871516	0.018338	0.551472	0.258476
			TCF12	-0.547602	0.018338	0.551472	0.258476
			ID1	0.768382	0.018338	0.551472	0.258476
			LINC00111	1.17829	0.018338	0.551472	0.258476
			RP11-524D16__A.3	0.307088	0.0183765	0.552174	0.257924
			SLC5A9	-2.77475	0.0184151	0.552174	0.257924
			RN7SL403P	-0.993327	0.0184151	0.552174	0.257924
			UNC93B1	0.592428	0.0184151	0.552174	0.257924
			RPL23A	-0.0796645	0.0184151	0.552174	0.257924
			RP11-849F2.9	-0.79839	0.0184538	0.552558	0.257622
			STT3B	-0.364088	0.0184926	0.552558	0.257622
			HEMK1	-0.508018	0.0184926	0.552558	0.257622
			FHIT	-1.28298	0.0184926	0.552558	0.257622
			SH2D3A	0.901471	0.0184926	0.552558	0.257622
			ZNF74	-0.688305	0.0184926	0.552558	0.257622
			PDE4D	-1.82585	0.0185703	0.554235	0.256306
			SOX4	-1.13103	0.0185703	0.554235	0.256306
			RP4-773N10.4	-0.305061	0.0186484	0.554948	0.255748
			HIST2H2BA	1.13192	0.0186484	0.554948	0.255748
			ANO7	-1.19597	0.0186484	0.554948	0.255748
			HSPB1	0.678687	0.0186484	0.554948	0.255748
			RP5-981O7.2	-0.543074	0.0186484	0.554948	0.255748
			HMGA1P2	0.354059	0.0187267	0.555988	0.254935
			RP11-400K9.4	0.618324	0.0187267	0.555988	0.254935
			STAT2	0.394445	0.0187267	0.555988	0.254935
			RP11-21B23.2	0.414451	0.0187267	0.555988	0.254935
			TPMTP1	-0.685558	0.0187659	0.556831	0.254276
			RASAL2	0.432874	0.0188053	0.557353	0.253869
			TAB1	-0.308494	0.0188053	0.557353	0.253869
			DMBX1	-0.113648	0.0188842	0.557757	0.253555
			RP11-488P3.1	1.06995	0.0188842	0.557757	0.253555
			RP11-15I20.1	0.465589	0.0188842	0.557757	0.253555
			ZNF117	-1.38761	0.0188842	0.557757	0.253555
			RP11-661A12.9	0.441241	0.0188842	0.557757	0.253555
			RHOV	0.380238	0.0188842	0.557757	0.253555
			CIDEA	1.17407	0.0189237	0.558167	0.253236
			IDO2	-0.5706	0.0189633	0.558167	0.253236
			KCNIP2-AS1	-0.696345	0.0189633	0.558167	0.253236
			RP11-780K2.1	-0.424695	0.0189633	0.558167	0.253236
			ZNF333	-0.544538	0.0189633	0.558167	0.253236
			FBXO27	0.993351	0.0189633	0.558167	0.253236
			RP11-204L24.2	0.261408	0.0190428	0.558902	0.252665
			PLSCR4	0.659733	0.0190428	0.558902	0.252665
			NT5DC3	-0.655121	0.0190428	0.558902	0.252665
			WNK4	-2.32171	0.0190428	0.558902	0.252665
			RP11-180P8.1	1.44963	0.0190428	0.558902	0.252665
			SETD5-AS1	-0.380667	0.0191226	0.559003	0.252586
			CCDC112	-0.274753	0.0191226	0.559003	0.252586
			RNASEH2C	0.525477	0.0191226	0.559003	0.252586
			ZCRB1	-0.289959	0.0191226	0.559003	0.252586
			RAB3IP	-1.05474	0.0191226	0.559003	0.252586
			BRMS1L	0.292918	0.0191226	0.559003	0.252586
			ARHGAP11B	0.259105	0.0191226	0.559003	0.252586
			HSP90AA6P	0.633864	0.0191626	0.559852	0.251926
			RP11-226L15.5	-0.660296	0.0192026	0.560066	0.251761
			ZBTB39	-0.474874	0.0192026	0.560066	0.251761
			LZTS3	-0.867619	0.0192026	0.560066	0.251761
			RP11-395I6.3	-1.17865	0.019283	0.561132	0.250935
			SYNPO2	-0.361763	0.019283	0.561132	0.250935
			ANO1-AS1	0.690634	0.019283	0.561132	0.250935
			RP1-59D14.1	-0.3621	0.019283	0.561132	0.250935
			RP11-188P17.2	-1.01221	0.0193232	0.561985	0.250275
			NUDT12	-0.503338	0.0193636	0.562202	0.250107
			CSTF2T	-0.393147	0.0193636	0.562202	0.250107
			TRIM6	0.330837	0.0193636	0.562202	0.250107
			RP11-802O23.3	-0.36662	0.0194445	0.564233	0.248542
			DLG5-AS1	0.772529	0.0195258	0.564935	0.248001
			RSF1	0.166127	0.0195258	0.564935	0.248001
			RP11-356M20.1	-2.9539	0.0195258	0.564935	0.248001
			LAMA5	0.726025	0.0195258	0.564935	0.248001
			ZCWPW2	-0.911962	0.0196073	0.564935	0.248001
			PTX3	-0.312619	0.0196073	0.564935	0.248001
			DANCR	-0.631002	0.0196073	0.564935	0.248001
			SNRNP48	-0.310164	0.0196073	0.564935	0.248001
			RP11-435O5.5	-1.0857	0.0196073	0.564935	0.248001
			TAC3	-5.00781	0.0196073	0.564935	0.248001
			TRIM47	0.466213	0.0196073	0.564935	0.248001
			AC007292.4	-0.56424	0.0196073	0.564935	0.248001
			PTPN2P1	0.351037	0.0196891	0.564935	0.248001
			RP11-379B18.3	1.03188	0.0196891	0.564935	0.248001
			TMEM41A	0.256252	0.0196891	0.564935	0.248001
			AC010243.1	-1.12402	0.0196891	0.564935	0.248001
			LINC00525	0.505895	0.0196891	0.564935	0.248001
			RP5-1101C3.1	#NAME?	0.0196891	0.564935	0.248001
			NTS	-8.13649	0.0196891	0.564935	0.248001
			RPL7P47	-0.78292	0.0196891	0.564935	0.248001
			KIF21B	-1.97266	0.0197712	0.566974	0.246437
			ACAP3	-0.564263	0.0198537	0.568067	0.2456
			LINC00222	0.75712	0.0198537	0.568067	0.2456
			ALDH1A1	-4.88339	0.0198537	0.568067	0.2456
			DLX3	0.570436	0.0198537	0.568067	0.2456
			AC011747.7	-1.55261	0.0199364	0.568214	0.245488
			RP11-2E11.9	-0.385283	0.0199364	0.568214	0.245488
			RP11-10N23.2	-0.672847	0.0199364	0.568214	0.245488
			LOH12CR1	-0.462383	0.0199364	0.568214	0.245488
			GABPB1-AS1	-0.655419	0.0199364	0.568214	0.245488
			KCNAB3	-1.26269	0.0199364	0.568214	0.245488
			SEC11C	-1.29579	0.0199364	0.568214	0.245488
			CLCA3P	0.503442	0.0199778	0.56844	0.245315
			RP3-469D22.1	0.418091	0.0200194	0.56844	0.245315
			RP11-295P9.3	-0.5701	0.0200194	0.56844	0.245315
			TRDMT1	-0.31403	0.0200194	0.56844	0.245315
			NCOR1	-0.391497	0.0200194	0.56844	0.245315
			AL592494.5	0.934288	0.0201027	0.56844	0.245315
			SETD5	-0.340053	0.0201027	0.56844	0.245315
			EPB41L4A-AS1	-0.672848	0.0201027	0.56844	0.245315
			RP4-814D15.1	-0.901132	0.0201027	0.56844	0.245315
			ANXA2P2	0.326982	0.0201027	0.56844	0.245315
			RP13-39P12.3	0.498982	0.0201027	0.56844	0.245315
			BSG	-0.3221	0.0201027	0.56844	0.245315
			RP4-758J18.13	-0.561101	0.0201863	0.56844	0.245315
			PYHIN1	0.19244	0.0201863	0.56844	0.245315
			PFN1P1	0.505862	0.0201863	0.56844	0.245315
			RP11-549J18.1	-0.77256	0.0201863	0.56844	0.245315
			ERAP2	0.761309	0.0201863	0.56844	0.245315
			CAMLG	-0.385425	0.0201863	0.56844	0.245315
			ZNF165	0.991244	0.0201863	0.56844	0.245315
			TMX3	-0.549384	0.0201863	0.56844	0.245315
			VASH2	-1.59599	0.0202703	0.56844	0.245315
			GALNT3	0.533115	0.0202703	0.56844	0.245315
			ACTN4P1	0.294464	0.0202703	0.56844	0.245315
			CAPNS2	-0.28178	0.0202703	0.56844	0.245315
			CXCL16	0.587082	0.0202703	0.56844	0.245315
			SMARCE1	-0.291227	0.0202703	0.56844	0.245315
			LGALS12	-5.36809	0.0203123	0.56844	0.245315
			RPTN	-4.59204	0.0203545	0.56844	0.245315
			WDR82	-0.294719	0.0203545	0.56844	0.245315
			PTPRG	-0.899996	0.0203545	0.56844	0.245315
			MICE	0.46045	0.0203545	0.56844	0.245315
			FAM133B	-0.326478	0.0203545	0.56844	0.245315
			CAV1	1.1205	0.0203545	0.56844	0.245315
			THAP5P1	-1.10374	0.0203545	0.56844	0.245315
			ZMYND11	-0.264269	0.0203545	0.56844	0.245315
			BTBD18	-0.828725	0.0203545	0.56844	0.245315
			BCL2L10	1.39654	0.0203545	0.56844	0.245315
			LRPPRC	-0.349539	0.020439	0.568633	0.245168
			RPIA	-0.483253	0.020439	0.568633	0.245168
			PTPLB	0.35474	0.020439	0.568633	0.245168
			IKBKAP	-0.281902	0.020439	0.568633	0.245168
			SMAD4	-0.462643	0.020439	0.568633	0.245168
			ACE2	-0.613227	0.020439	0.568633	0.245168
			CXorf49	0.392305	0.020439	0.568633	0.245168
			RP11-482H16.1	0.532777	0.0204814	0.56904	0.244857
			RP11-638I2.8	0.439407	0.0205239	0.56904	0.244857
			IL1RL2	0.835924	0.0205664	0.56904	0.244857
			SPOCK3	0.252838	0.0205664	0.56904	0.244857
			AC073072.5	1.09929	0.0205664	0.56904	0.244857
			IRF6	0.708511	0.020609	0.56904	0.244857
			AC068134.6	-0.0551322	0.020609	0.56904	0.244857
			RP1-40E16.11	-0.428495	0.020609	0.56904	0.244857
			TMEM181	-0.37612	0.020609	0.56904	0.244857
			AMZ2P2	0.64397	0.020609	0.56904	0.244857
			RP11-613M10.6	-0.636802	0.020609	0.56904	0.244857
			FBXO34	0.292197	0.020609	0.56904	0.244857
			GPT2	-0.763999	0.020609	0.56904	0.244857
			CXorf24	-0.584134	0.020609	0.56904	0.244857
			TAMM41	-0.315478	0.0206945	0.569865	0.244228
			TACC3	0.269194	0.0206945	0.569865	0.244228
			FKBPL	0.371051	0.0206945	0.569865	0.244228
			RP11-51J9.6	-0.685998	0.0206945	0.569865	0.244228
			KB-67B5.12	0.670043	0.0206945	0.569865	0.244228
			HPSE	0.64386	0.0207802	0.571613	0.242898
			RP11-598D12.3	-0.420226	0.0207802	0.571613	0.242898
			RP11-3P17.3	-0.0159785	0.0208663	0.573365	0.241569
			LL22NC03-N27C7.1	-0.573413	0.0208663	0.573365	0.241569
			GKN1	-0.60308	0.0209527	0.574815	0.240472
			COL6A6	-4.29802	0.0209527	0.574815	0.240472
			TRIM69	0.654418	0.0209527	0.574815	0.240472
			TRPC6	-0.69635	0.020996	0.575653	0.239839
			RP11-317P15.4	-0.0388281	0.0210394	0.575653	0.239839
			POLL	-0.340146	0.0210394	0.575653	0.239839
			MXI1	-0.419424	0.0210394	0.575653	0.239839
			SEC23B	-0.367936	0.0210394	0.575653	0.239839
			ATG9A	-0.314975	0.0211264	0.575883	0.239666
			SLC39A8	0.589297	0.0211264	0.575883	0.239666
			RN7SK	-0.74043	0.0211264	0.575883	0.239666
			RP11-149I23.3	-1.6705	0.0211264	0.575883	0.239666
			DRAP1	0.627797	0.0211264	0.575883	0.239666
			AP000679.2	0.688841	0.0211264	0.575883	0.239666
			RP11-141O15.1	-0.484633	0.0211264	0.575883	0.239666
			WDR11	-0.279202	0.0212137	0.577342	0.238566
			MRPL42	-0.314278	0.0212137	0.577342	0.238566
			ZNF674-AS1	-0.446415	0.0212137	0.577342	0.238566
			PTPN22	-3.25756	0.0213014	0.578499	0.237697
			MTND5P25	0.954929	0.0213014	0.578499	0.237697
			IL20RB	1.32269	0.0213014	0.578499	0.237697
			MIPEP	-0.583628	0.0213014	0.578499	0.237697
			DENND3	0.607705	0.0213893	0.579354	0.237056
			RP11-867G23.4	0.402243	0.0213893	0.579354	0.237056
			LHX1	0.0503846	0.0213893	0.579354	0.237056
			RP11-318A15.2	-0.411242	0.0213893	0.579354	0.237056
			UBOX5	-0.411999	0.0213893	0.579354	0.237056
			RSBN1	-0.372559	0.0214776	0.580769	0.235996
			PSMC1P1	0.428293	0.0214776	0.580769	0.235996
			ABCC4	-0.839253	0.0214776	0.580769	0.235996
			RP5-1112D6.7	-0.737383	0.0215219	0.580769	0.235996
			SEMA6C	-0.414763	0.0215662	0.580769	0.235996
			AC019221.4	-0.579513	0.0215662	0.580769	0.235996
			RP11-787I22.3	-0.611701	0.0215662	0.580769	0.235996
			RP11-728K20.1	-0.813418	0.0215662	0.580769	0.235996
			CDS2	-0.422043	0.0215662	0.580769	0.235996
			ZBED1	-0.566461	0.0215662	0.580769	0.235996
			SLC25A53	-0.524193	0.0215662	0.580769	0.235996
			SNORA51	-0.688934	0.0216551	0.582246	0.234894
			OPN1SW	-0.691693	0.0216551	0.582246	0.234894
			MNAT1	0.312595	0.0216551	0.582246	0.234894
			MCC	0.364654	0.0217443	0.583421	0.234018
			TCAP	-0.15048	0.0217443	0.583421	0.234018
			RP11-94C24.8	0.0910132	0.0217443	0.583421	0.234018
			ITGB1BP2	-0.0500059	0.0217443	0.583421	0.234018
			RP11-277L2.5	-1.49516	0.0218339	0.5846	0.233141
			CCNI	-0.344313	0.0218339	0.5846	0.233141
			PPP1R13L	0.542599	0.0218339	0.5846	0.233141
			LINC00493	-0.36673	0.0218339	0.5846	0.233141
			AC069282.6	-0.376905	0.0219237	0.585783	0.232264
			FBP1	1.1792	0.0219237	0.585783	0.232264
			RP11-493G17.4	-1.42283	0.0219237	0.585783	0.232264
			TGM5	-0.810893	0.0219237	0.585783	0.232264
			RP11-731D1.4	0.513865	0.0220139	0.586664	0.231611
			RP11-321F8.4	-0.81958	0.0220139	0.586664	0.231611
			AC079602.1	-7.85711	0.0220139	0.586664	0.231611
			EP400	-0.370865	0.0220139	0.586664	0.231611
			PEX12	-0.381173	0.0220139	0.586664	0.231611
			RP11-203B9.4	-0.294998	0.0221044	0.587526	0.230973
			RP3-468K18.6	-0.444672	0.0221044	0.587526	0.230973
			RP11-288H12.4	-0.658821	0.0221044	0.587526	0.230973
			TERF1	-0.418088	0.0221044	0.587526	0.230973
			AC018766.6	-0.775587	0.0221044	0.587526	0.230973
			CTA-363E6.2	0.925906	0.0221498	0.587526	0.230973
			CYP51P1	-0.434907	0.0221952	0.587526	0.230973
			PLEC	0.42296	0.0221952	0.587526	0.230973
			RP11-324I22.4	-0.538202	0.0221952	0.587526	0.230973
			CCS	0.706154	0.0221952	0.587526	0.230973
			LEPREL2	-1.2808	0.0221952	0.587526	0.230973
			RP11-666A8.8	-1.03304	0.0221952	0.587526	0.230973
			DNAJB1	0.379801	0.0221952	0.587526	0.230973
			VN1R42P	-0.887472	0.0222864	0.588724	0.230089
			CBLL1	-0.284372	0.0222864	0.588724	0.230089
			IREB2	-0.32444	0.0222864	0.588724	0.230089
			CTSH	1.37026	0.0222864	0.588724	0.230089
			AL138847.1	-1.43489	0.0223779	0.589925	0.229204
			CCNG1	-0.228931	0.0223779	0.589925	0.229204
			ARG1	-1.84279	0.0223779	0.589925	0.229204
			AC091171.1	-0.219027	0.0223779	0.589925	0.229204
			PPP1R14BP2	0.457753	0.0224697	0.590222	0.228985
			RP13-238F13.3	0.530522	0.0224697	0.590222	0.228985
			KCTD12	0.340854	0.0224697	0.590222	0.228985
			TMEM92	0.604125	0.0224697	0.590222	0.228985
			PTK6	0.338585	0.0224697	0.590222	0.228985
			OGT	-0.467562	0.0224697	0.590222	0.228985
			WSCD1	-2.75756	0.0225157	0.590222	0.228985
			RP11-111J6.2	-1.01599	0.0225618	0.590222	0.228985
			CYTIP	-2.81181	0.0225618	0.590222	0.228985
			RP11-1280N14.3	-0.178473	0.0225618	0.590222	0.228985
			PRKRIP1	-0.320233	0.0225618	0.590222	0.228985
			ABCF2	-0.358429	0.0225618	0.590222	0.228985
			IDE	-0.365385	0.0225618	0.590222	0.228985
			EHD1	0.299282	0.0225618	0.590222	0.228985
			MID2	0.634381	0.0225618	0.590222	0.228985
			EFHC2	1.85392	0.022608	0.591128	0.228318
			PKP1	0.359826	0.0226543	0.591434	0.228094
			TRNT1	-0.305281	0.0226543	0.591434	0.228094
			MED23	-0.204461	0.0226543	0.591434	0.228094
			CCBL2	-0.447282	0.0227471	0.591747	0.227864
			S100A7	-3.25418	0.0227471	0.591747	0.227864
			GALNT11	-0.543741	0.0227471	0.591747	0.227864
			RP11-499P20.2	-0.716547	0.0227471	0.591747	0.227864
			ANXA8	1.21271	0.0227471	0.591747	0.227864
			HIPK3	0.645331	0.0227471	0.591747	0.227864
			RP11-815I9.4	-0.34549	0.0227471	0.591747	0.227864
			MAST4	0.350602	0.0228402	0.592966	0.22697
			RP11-526I2.5	-1.41733	0.0228402	0.592966	0.22697
			AC004490.1	-0.466671	0.0228402	0.592966	0.22697
			LDOC1L	-0.515203	0.0228402	0.592966	0.22697
			SLC16A4	-1.38603	0.0229336	0.593589	0.226514
			PDHB	-0.368288	0.0229336	0.593589	0.226514
			RP11-396M11.1	0.0900721	0.0229336	0.593589	0.226514
			SLC29A1	-0.622909	0.0229336	0.593589	0.226514
			NLRP10	-0.434043	0.0229336	0.593589	0.226514
			SCPEP1	0.527608	0.0229336	0.593589	0.226514
			SCARNA24	-0.961074	0.0229805	0.593902	0.226285
			CTD-2047H16.2	0.24142	0.0229805	0.593902	0.226285
			IGSF5	-2.34167	0.0229805	0.593902	0.226285
			RP11-517C16.4	0.479106	0.0230274	0.594217	0.226055
			PLEKHJ1	-0.360779	0.0230274	0.594217	0.226055
			SRPK3	-1.58538	0.0230274	0.594217	0.226055
			CNOT10	-0.291229	0.0231215	0.595148	0.225375
			TEX10	-0.354767	0.0231215	0.595148	0.225375
			RP11-430B1.2	0.401842	0.0231215	0.595148	0.225375
			TAC4	-1.32126	0.0231215	0.595148	0.225375
			XX-FW83128A1.2	0.47301	0.0231215	0.595148	0.225375
			ZMYND12	-1.82181	0.0231687	0.596063	0.224708
			RP11-145A3.4	0.567832	0.023216	0.59698	0.224041
			HACL1	-0.472065	0.0233108	0.598516	0.222924
			LEPREL1	0.718645	0.0233108	0.598516	0.222924
			RP1-37N7.1	-0.108469	0.0233108	0.598516	0.222924
			TMPRSS11E	-0.330329	0.0234059	0.599209	0.222422
[truncated: 49,276 more rows]
